# Supplementary material for: The SlERF4-9-SlCDF1/3-SlAEC2/SlPIN5 module regulates tomato root morphogenesis
Source: Front Plant Sci. 2025 Mar 28;16:1546092. doi: 10.3389/fpls.2025.1546092 (PMC11985770; doi:10.3389/fpls.2025.1546092)
Supplement: Supplementary file 3 [file Table1.xlsx]

## Sheet: Sheet1
Table S1. Primers in this study.
Gene ID	Gene name	Primer	5'-3'	Primer function	Primer purpose
Solyc03g078400	SlActin	F	GAATGGGACAGAAGGATGCGTAT	Housekeeping gene, as a control	qRT-PCR
		R	GGGTGCCTCAGTCAGGAGAACAG
Solyc03g115940	SlCDF1	F	AGGGAAGCATTCAAGGGACG	SlCDF1 expression analysis	qRT-PCR
		R	AAAAGCCCTCCCCTGCTAAC
Solyc06g069760	SlCDF3	F	AGGTAAAGGAGAGCCCCACA	SlCDF3 expression analysis	qRT-PCR
		R	ATAGCCGACACAGGAACTGC
Solyc02g082450	SlAEC2	F	GCTGAAAAACCTGGTGATTGG	SlAEC2 expression analysis	qRT-PCR
		R	GGAAGGAACCCTAAGTTGGCT
Solyc01g068410	SlPIN5	F	GGTCTCTTCTGGGCTCTCGT	SlPIN5 expression analysis	qRT-PCR
		R	ACCAAGTGCCATTGTTGCTG
Solyc04g072900	SlERF4-9	F	GAGCTCGGTACCCGGGGATCCATGAATTCCCAAATCTTTTCAAC	SlERF4-9 CDS amplification	Subcellular localization assay
		R	GCCCTTGCTCACCATGTCGACTAGAGAGGCCCAATCAATTT
Solyc04g072900	6P-ERF4-9	F	TTCCAGGGGCCCCTGGGATCCATGAATTCCCAAATCTTTTCAAC	SlERF4-9 CDS amplification	SlERF4-9-GST fusion protein extract
		R	GTCACGATGCGGCCGCTCGAGTCATAGAGAGGCCCAATCAATTT
Solyc04g072900	SK-ERF4-9	F	cgctctagaactagtggatccATGAATTCCCAAATCTTTTCAAC	SlERF4-9 CDS amplification	Dual-luciferase transient expression assay
		R	gcttgatatcgaattcctgcaTAGAGAGGCCCAATCAATTT
Solyc03g115940	CDS-SlCDF1	F	gggcccataggcctgaattcgATGAGGGAAGTGAAGGAACCAG	SlCDF1 CDS amplification
		R	gcaggtcgactctagaggatcTACTCTCTCCTGGAAGCTGAGG
Solyc06g069760	CDS-SlCDF3	F	gggcccataggcctgaattcgATGACTTGTGATTCAGAGATCAAGC	SlCDF3 CDS amplification
		R	gcaggtcgactctagaggatcGGCACCTTGTTGGAAGGTG
Solyc03g115940	proSlCDF1	F	gtcgacggtatcgataagcttCTTCTCGATTCACATCTCCT	SlCDF1 promoter amplification
		R	cgctctagaactagtggatccTTTACCGGAGAAAAGAAAAAGAAT
Solyc06g069760	proSlCDF3	F	gtcgacggtatcgataagcttAGACTAAACTTTGGAGTGGT	SlCDF3 promoter amplification
		R	cgctctagaactagtggatccTTTCCAGACTAAAACGAAAAGG
Solyc02g082450	proSlAEC2	F	ggtaccgggccccccctcgagCGTTTTCTTATCTCTCTTGATGA	SlCAEC2 promoter amplification
		R	cgctctagaactagtggatccTGATGCCACTTCTAATAATGTCAT
Solyc01g068410	proSlPIN5	F	ggtaccgggccccccctcgagTTATATCCTAAATTCGAACTGA	SlCPIN5 promoter amplification
		R	cgctctagaactagtggatccAGATTGTGATTTCATTGATGT
	proCDF1-Bio	F	ACGACGTTGGCCGGCGGCGGCGAATTCACGGCGGCTAAACGAGTTTT-Biotin	GCC box element of SlCDF1 promoter	EMSA assays
		R	AAAACTCGTT TAGCCGCCGTGAATTCGCCGCCGCCGGCCAACGTCGT-Biotin
	Mu-proCDF1-Bio	F	ACGACGTTGGCCAAAAAAAAAGAATTCACAAAAAATAAACGAGTTTT-Biotin
		R	AAAACTCGTT TATTTTTTGTGAATTCTTTTTTTTTGGCCAACGTCGT-Biotin
	proCDF1-Cold	F	ACGACGTTGGCCGGCGGCGGCGAATTCACGGCGGCTAAACGAGTTTT
		R	AAAACTCGTT TAGCCGCCGTGAATTCGCCGCCGCCGGCCAACGTCGT
	proCDF3-Bio	F	CGTCAACTCGCCGGCGGCGACTTCGTCGGA-Biotin	GCC box element of SlCDF3 promoter
		R	TCCGACGAAGTCGCCGCCGGCGAGTTGACG-Biotin
	Mu-proCDF3-Bio	F	CGTCAACTCGCCAAAAAAGACTTCGTCGGA-Biotin
		R	TCCGACGAAGTCTTTTTTGGCGAGTTGACG-Biotin
	proCDF3-Cold	F	CGTCAACTCGCCGGCGGCGACTTCGTCGGA
		R	TCCGACGAAGTCGCCGCCGGCGAGTTGACG
