# Supplementary material for: The SlERF4-9-SlCDF1/3-SlAEC2/SlPIN5 module regulates tomato root morphogenesis
Source: Front Plant Sci. 2025 Mar 28;16:1546092. doi: 10.3389/fpls.2025.1546092 (PMC11985770; doi:10.3389/fpls.2025.1546092)
Supplement: Supplementary file 4 [file Table2.xlsx]

## Sheet: Sheet1
Table S2. FPKM values of 34075 genes in tomato young roots. WT, young roots of wild type tomato; E31, young roots of slerf4-9 mutant line #31; E2, young roots of slerf4-9 mutant line #2.
Gene_ID	WT FPKM			E31 FPKM			E2 FPKM
	WTR1	WTR2	WTR3	E31R1	E31R2	E31R3	E2R1	E2R2	E2R3	GO	KEGG	eggNOG	eggNOG_Category	Swissprot	NR	BP	CC	MF	Pathway	Description
Solyc00g005280.1	0	0	0	0	0	0	0	0	0	-	-	-	-	-	-	-	-	-	-	Unknown protein
Solyc00g006650.1	0	0	0	0	0	0	0	0	0	-	-	-	-	-	-	-	-	-	-	Unknown protein
Solyc00g007330.1	0	0	0	0	0	0	0	0	0	-	-	-	-	-	-	-	-	-	-	Zinc finger transcription factor 1
Solyc00g007340.1	0	0	0	0	0	0	0	0	0	-	-	-	-	-	-	-	-	-	-	Unknown protein
Solyc00g007350.1	0	0	0	0	0	0	0	0	0	-	-	-	-	-	-	-	-	-	-	zinc finger CCCH domain-containing protein 30-like (AHRD V3.3 A0A2I4HEV8_9ROSI)
Solyc00g007450.1	0	0	0	0	0	0	0	0	0	-	-	-	-	sp|Q7XM16|C3H30_ORYSJ Zinc finger CCCH domain-containing protein 30 OS=Oryza sativa subsp. japonica GN=Os04g0663200 PE=2 SV=3	gi|723754028|ref|XP_010314899.1| PREDICTED: zinc finger CCCH domain-containing protein 6-like [Solanum lycopersicum]	-	-	-	-	Zinc finger transcription factor 2
Solyc00g007920.1	0	0	0	0	0	0	0	0	0	-	-	-	-	-	-	-	-	-	-	Unknown protein
Solyc00g007930.1	0	0	0	0	0	0	0	0	0	-	-	-	-	-	-	-	-	-	-	Unknown protein
Solyc00g007940.1	0	0	0	0	0	0	0	0	0	-	-	-	-	-	-	-	-	-	-	Unknown protein
Solyc00g011560.1	0	0	0	0	0	0	0	0	0	-	K04506	-	-	-	-	-	-	-	ko04120(Ubiquitin mediated proteolysis)	E3 ubiquitin-protein ligase (AHRD V3.3 A0A2G3CLG0_CAPCH)
Solyc00g011660.1	0	0	0	0	0	0	0	0	0	-	-	-	-	-	-	-	-	-	-	B3 domain-containing protein (AHRD V3.3 A0A1Q3DFU3_CEPFO)
Solyc00g011670.1	0	0	0	0	0	0	0	0	0	-	-	-	-	-	-	-	-	-	-	Unknown protein
Solyc00g012540.1	0	0	0	0	0	0	0	0	0	-	-	-	-	sp|Q56XU4|C3H6_ARATH Zinc finger CCCH domain-containing protein 6 OS=Arabidopsis thaliana GN=At1g19860 PE=1 SV=1	gi|970007649|ref|XP_015064718.1| PREDICTED: zinc finger CCCH domain-containing protein 6-like [Solanum pennellii]	-	-	-	-	Zinc finger transcription factor 3
Solyc00g013100.1	0	0	0	0.250347	0	0	0	0	0	-	-	-	-	-	-	-	-	-	-	Unknown protein
Solyc00g013110.1	0	0	0	0	0	0	0	0	0	-	-	-	-	-	-	-	-	-	-	Unknown protein
Solyc00g013170.1	0	0	0	0	0	0	0	0	0	-	-	virNOG36471;virNOG25433	SR	-	gi|763739822|gb|KJB07321.1| hypothetical protein B456_001G166600 [Gossypium raimondii]	-	-	-	-	orf101 (mitochondrion) (AHRD V3.3 YP_009430405.1)
Solyc00g013180.1	0	0	0.343828	0.111737	0	0.237272	0	0	0	-	-	virNOG17354;virNOG02058	C	sp|Q04050|NU4M_BRACM NADH-ubiquinone oxidoreductase chain 4 OS=Brassica campestris GN=ND4 PE=3 SV=1	gi|57013945|ref|YP_173418.1| hypothetical protein NitaMp076 [Nicotiana tabacum] gi|56806581|dbj|BAD83482.1| hypothetical protein (mitochondrion) [Nicotiana tabacum]	-	-	-	-	NADH-ubiquinone oxidoreductase chain 4 (AHRD V3.3 A0A290WL40_SOLLC)
Solyc00g014290.1	0	0	0	0	0	0	0	0	0	-	-	-	-	-	-	-	-	-	-	Unknown protein
Solyc00g014790.2	0.13045	0	0.287064	0.0699674	0	0	0	0	0.203087	-	-	COG2801	L	-	gi|57013920|ref|YP_173393.1| hypothetical protein NitaMp047 [Nicotiana tabacum] gi|56806556|dbj|BAD83457.1| hypothetical protein (mitochondrion) [Nicotiana tabacum]	-	-	-	-	Unknown protein
Solyc00g014800.1	0	0	0.742166	0	0	0	0	0	0	-	-	virNOG26779	K	sp|Q9FFX4|KNU_ARATH Zinc finger protein KNUCKLES OS=Arabidopsis thaliana GN=KNU PE=1 SV=1	gi|723751460|ref|XP_010314378.1| PREDICTED: zinc finger protein GIS2-like [Solanum lycopersicum]	-	-	-	-	Zinc finger protein KNUCKLES (AHRD V3.3 A0A2G3ACW4_CAPAN)
Solyc00g014810.1	0	0	0	0	0	0	0	0	0	-	-	-	-	-	gi|223544469|gb|EEF45988.1| conserved hypothetical protein [Ricinus communis]	-	-	-	-	Unknown protein
Solyc00g014850.1	0	0.592939	0.195057	0	0	0	1.04549	0.204546	0	-	-	-	-	-	gi|57014020|ref|YP_173491.1| hypothetical protein NitaMp154 [Nicotiana tabacum] gi|56806656|dbj|BAD83557.1| hypothetical protein (mitochondrion) [Nicotiana tabacum]	-	-	-	-	orf86 (mitochondrion) (AHRD V3.3 YP_002608396.1)
Solyc00g014860.1	0	0	0	0	0	0	0	0	0	-	-	-	-	-	-	-	-	-	-	Unknown protein
Solyc00g015600.1	0.354556	2.76705	1.56045	1.52134	0	0	1.25459	0.818183	0	-	-	-	-	-	-	-	-	-	-	Unknown protein
Solyc00g016590.1	0	0	0	0	0	0	0	0	0	-	-	-	-	-	-	-	-	-	-	Unknown protein
Solyc00g019730.1	0.127151	0.56704	0.279805	0.272792	0	0.289635	0.299949	0	0.131967	GO:0015002;GO:0016020	-	-	-	-	-	-	GO:0016020//membrane;	GO:0015002//obsolete heme-copper terminal oxidase activity;	-	Cytochrome c oxidase subunit 3 (AHRD V3.3 A0A290WL11_SOLLC)
Solyc00g019750.1	0	0	0	0	0	0	0	0	0	-	-	-	-	-	-	-	-	-	-	Unknown protein
Solyc00g019950.1	0.1002	0.781992	0.110249	0.322458	0.873937	0.228245	0.354559	0.462451	0.623976	GO:0008137;GO:0055114	K03936	virNOG06352	C	sp|P80261|NDUS3_SOLTU NADH dehydrogenase [ubiquinone] iron-sulfur protein 3 OS=Solanum tuberosum GN=NAD9 PE=1 SV=3	gi|505273|emb|CAA56168.1| NADH dehydrogenase [Solanum tuberosum]	GO:0055114//obsolete oxidation-reduction process;	-	GO:0008137//NADH dehydrogenase (ubiquinone) activity;	ko00190(Oxidative phosphorylation)	NADH dehydrogenase subunit 9 (AHRD V3.3 A0A290WKX8_SOLLC)
Solyc00g019970.2	0.364285	0.33845	0.334016	0.846674	0.794314	0.5532	0.429674	0.630477	0	-	-	-	-	-	-	-	-	-	-	Unknown protein
Solyc00g019980.2	0.127297	0	0.420191	0.273106	0.832704	0.217476	0.375367	0.0734388	0.198179	-	-	NOG173769	S	-	gi|323435148|ref|YP_004222366.1| hypothetical protein BevumaM_p133 (mitochondrion) [Beta vulgaris subsp. maritima] gi|346683239|ref|YP_004842171.1| hypothetical protein BemaM_p127 (mitochondrion) [Beta macrocarpa] gi|317905598|emb|CBX33217.1| hypothetical protein (mitochondrion) [Beta vulgaris subsp. maritima] gi|319439881|emb|CBX33312.1| hypothetical protein (mitochondrion) [Beta vulgaris subsp.…	-	-	-	-	ribosomal protein L2 (chloroplast) (AHRD V3.3 YP_009232109.1)
Solyc00g019990.1	0.512136	0	0.281748	0	0	0	0	0	1.32884	-	-	KOG4197	R	-	gi|548830281|gb|ERM93378.1| hypothetical protein AMTR_s05716p00004100, partial [Amborella trichopoda]	-	-	-	-	Unknown protein
Solyc00g020000.1	0.953632	1.4176	1.39903	0.34099	0.346561	0	1.49974	1.46709	0	-	-	-	-	-	-	-	-	-	-	Unknown protein
Solyc00g020010.1	0.727772	0	1.3346	0	0	0	0	1.39952	0	-	-	-	-	-	gi|675895287|ref|YP_009049761.1| hypothetical protein (mitochondrion) [Capsicum annuum] gi|667751874|gb|AIG89961.1| hypothetical protein (mitochondrion) [Capsicum annuum] gi|667752033|gb|AIG90119.1| hypothetical protein (mitochondrion) [Capsicum annuum]	-	-	-	-	Unknown protein
Solyc00g020020.2	0.0643896	0.143575	0.283388	0.0690714	0.2106	0.513353	0.0759474	0.148587	0.467801	-	-	virNOG21805	R	-	gi|763742283|gb|KJB09782.1| hypothetical protein B456_001G165500 [Gossypium raimondii]	-	-	-	-	Unknown protein
Solyc00g020030.1	0.275177	0.306794	0	0.295186	0.300008	0	0	0	0	-	-	-	-	-	gi|763742283|gb|KJB09782.1| hypothetical protein B456_001G165500 [Gossypium raimondii]	-	-	-	-	Unknown protein
Solyc00g020040.1	0.178134	0	0.391998	0.668802	0.0971042	0.405769	0	0.205534	0	-	-	virNOG10944	C	sp|P93280|CCMB_ARATH Putative cytochrome c biogenesis ccmB-like mitochondrial protein OS=Arabidopsis thaliana GN=CCMB PE=2 SV=2	gi|675895285|ref|YP_009049759.1| cytochrome c maturation protein CcmB (mitochondrion) [Capsicum annuum] gi|814071731|ref|YP_009121963.1| cytochrome c biogenesis B (mitochondrion) [Hyoscyamus niger] gi|460415934|ref|XP_004253308.1| PREDICTED: putative cytochrome c biogenesis ccmB-like mitochondrial protein [Solanum lycopersicum] gi|1304247|dbj|BAA12352.1| ABC-type heme transporter subunit [Solanum…	-	-	-	-	Cytochrome c biogenesis B (AHRD V3.3 A0A0C5B708_9SOLA)
Solyc00g021630.1	0.169146	0	0.279163	0.544333	0.553226	0.0963237	0.199507	0.292744	0.526659	GO:0008137;GO:0055114	K03884	virNOG11037	C	sp|P60498|NU6M_BRACM NADH-ubiquinone oxidoreductase chain 6 OS=Brassica campestris GN=ND6 PE=2 SV=1	gi|675895315|ref|YP_009049789.1| NADH dehydrogenase subunit 6 (mitochondrion) [Capsicum annuum] gi|667751744|gb|AIG89831.1| NADH dehydrogenase subunit 6 (mitochondrion) [Capsicum annuum] gi|667752061|gb|AIG90147.1| NADH dehydrogenase subunit 6 (mitochondrion) [Capsicum annuum]	GO:0055114//obsolete oxidation-reduction process;	-	GO:0008137//NADH dehydrogenase (ubiquinone) activity;	ko00190(Oxidative phosphorylation)	NADH-ubiquinone oxidoreductase chain 6 (AHRD V3.3 A0A0C5B7I5_9SOLA)
Solyc00g021640.2	0.294206	0.36901	0.404639	0.355047	0.0801884	0.167542	0.260261	0.127297	0.114506	-	K02986	-	-	-	-	-	-	-	ko03010(Ribosome)	Ribosomal protein S4 (AHRD V3.3 A0A0C5B738_9SOLA)
Solyc00g021650.1	0	0	0	0	0	1.09083	0	0.27627	0	-	-	-	-	-	-	-	-	-	-	Unknown protein
Solyc00g021660.1	0	0	0	0	0	0	0	0	0	GO:0033926	-	-	-	-	-	-	-	GO:0033926//glycopeptide alpha-N-acetylgalactosaminidase activity;	-	Neutral/alkaline invertase (AHRD V3.3 V5N411_MANES)
Solyc00g022070.1	0	0	0	0	0	0	0	0	0	-	-	-	-	-	-	-	-	-	-	Unknown protein
Solyc00g022080.1	0	0	0	0	0	0	0	0	0	-	-	-	-	-	-	-	-	-	-	Unknown protein
Solyc00g022090.1	0	0	0	0	0	0	0	0	0	-	-	-	-	-	-	-	-	-	-	Unknown protein
Solyc00g022100.1	0.115231	0	0	0	0	0	0	0	0	-	-	virNOG38570	J	sp|P38450|YMF01_MARPO Uncharacterized mitochondrial protein ymf1 OS=Marchantia polymorpha GN=YMF1 PE=4 SV=1	gi|675895305|ref|YP_009049779.1| ribosomal protein L10 (mitochondrion) [Capsicum annuum] gi|723754218|ref|XP_010314946.1| PREDICTED: uncharacterized mitochondrial protein ymf1 [Solanum lycopersicum] gi|1026085912|ref|XP_016542151.1| PREDICTED: uncharacterized mitochondrial protein ymf1-like [Capsicum annuum] gi|1026099446|ref|XP_016548789.1| PREDICTED: uncharacterized mitochondrial protein ymf1-l…	-	-	-	-	Ribosomal protein L10 (AHRD V3.3 E0D3E6_SOLLC)
Solyc00g023570.1	0.167608	0	0	0	0	0	0.197693	0	0	-	-	-	-	-	gi|723693015|ref|XP_010319885.1| PREDICTED: uncharacterized protein LOC104647019 [Solanum lycopersicum]	-	-	-	-	Unknown protein
Solyc00g023580.1	0	0	0	0	0	0	0	0	0.66751	-	-	-	-	-	-	-	-	-	-	Unknown protein
Solyc00g023590.2	0	0	0	0.112159	0	0	0	0	0	-	-	-	-	-	gi|667751719|gb|AIG89806.1| hypothetical protein (mitochondrion) [Capsicum annuum]	-	-	-	-	Cytochrome f (AHRD V3.3 A0A2G3AYY8_CAPCH)
Solyc00g023600.1	0	0	0	0	0	0	0.249957	0	0	-	-	-	-	-	-	-	-	-	-	Unknown protein
Solyc00g023700.2	0	0	0	0	0	0	0	0	0	-	-	-	-	-	-	-	-	-	-	Unknown protein
Solyc00g023710.1	0	0	0	0	0	0	0	0	0	-	-	-	-	-	-	-	-	-	-	Unknown protein
Solyc00g025290.1	0	0	0	0	0	0	0	0	0	-	-	virNOG20448;virNOG24564	S	sp|P93318|M660_ARATH Uncharacterized mitochondrial protein AtMg00660 OS=Arabidopsis thaliana GN=AtMg00660 PE=4 SV=1	gi|57013963|ref|YP_173435.1| hypothetical protein NitaMp096 [Nicotiana tabacum] gi|56806599|dbj|BAD83500.1| hypothetical protein (mitochondrion) [Nicotiana tabacum]	-	-	-	-	hypothetical protein (AHRD V3.3 ATMG00660.1)
Solyc00g025300.1	0	0	0	0	0	0	0	0	0	-	-	virNOG19314	S	-	gi|223540841|gb|EEF42401.1| conserved hypothetical protein [Ricinus communis]	-	-	-	-	transmembrane protein (AHRD V3.3 AT2G07674.2)
Solyc00g025400.2	0	0	0	0	0	0	0	0	0	-	-	-	-	-	-	-	-	-	-	Unknown protein
Solyc00g028960.1	0	0	0	0	0	0	0	0	0	GO:0009055;GO:0015035;GO:0045454	K03676	virNOG34757	O	sp|Q9SA68|GRXS1_ARATH Monothiol glutaredoxin-S1 OS=Arabidopsis thaliana GN=GRXS1 PE=3 SV=1	gi|460416000|ref|XP_004253341.1| PREDICTED: monothiol glutaredoxin-S1-like [Solanum lycopersicum]	GO:0045454//cell redox homeostasis;	-	GO:0009055//electron transfer activity;GO:0015035//protein-disulfide reductase activity;	-	monothiol glutaredoxin-S1-like (AHRD V3.3 A0A1U7WLZ4_NICSY)
Solyc00g032030.1	0	0	0	0	0	0	0	0	0	GO:0005634;GO:0006511;GO:0007275	-	-	-	-	-	GO:0006511//ubiquitin-dependent protein catabolic process;GO:0007275//multicellular organism development;	GO:0005634//nucleus;	-	-	E3 ubiquitin-protein ligase (AHRD V3.3 A0A2G2WYW6_CAPBA)
Solyc00g036520.1	0	0	0	0	0.108068	0	0	0	0	-	-	-	-	-	-	-	-	-	-	Unknown protein
Solyc00g036530.1	0	0	0	0	0	0	0	0	0	-	-	-	-	-	-	-	-	-	-	Unknown protein
Solyc00g047180.1	0	0	0	0	0	0	0	0	0	-	-	virNOG15524	S	-	-	-	-	-	-	Unknown protein
Solyc00g047190.1	0	0	0	0	0	0	0	0	0	-	-	-	-	-	-	-	-	-	-	Unknown protein
Solyc00g047200.1	0	0	0	0	0	0	0	0	0	GO:0009055;GO:0016020;GO:0016491	-	KOG4663;COG1290;virNOG01661	C	sp|P29757|CYB_SOLTU Cytochrome b OS=Solanum tuberosum GN=MT-CYB PE=1 SV=4	gi|12878|emb|CAA41343.1| apocytochrome b [Solanum tuberosum]	-	GO:0016020//membrane;	GO:0009055//electron transfer activity;GO:0016491//oxidoreductase activity;	-	Cytochrome b (AHRD V3.3 A0A2G3ARK2_CAPCH)
Solyc00g049210.1	0	0	0	0	0	0	0	0	0	GO:0017004;GO:0020037	-	virNOG06942	S	sp|Q04647|CCBS_DAUCA Probable cytochrome c biosynthesis protein OS=Daucus carota PE=2 SV=1	gi|675895233|ref|YP_009049706.1| cytochrome c maturation protein CcmFN (mitochondrion) [Capsicum annuum] gi|667751803|gb|AIG89890.1| cytochrome c maturation protein CcmFN (mitochondrion) [Capsicum annuum] gi|667751979|gb|AIG90065.1| cytochrome c maturation protein CcmFN (mitochondrion) [Capsicum annuum]	GO:0017004//cytochrome complex assembly;	-	GO:0020037//heme binding;	-	Cytochrome c biogenesis FN (AHRD V3.3 A0A0C5B9X0_9SOLA)
Solyc00g049220.1	0	0	0	0	0	0	0	0	0	-	-	-	-	-	gi|675895232|ref|YP_009049707.1| hypothetical protein (mitochondrion) [Capsicum annuum] gi|667751802|gb|AIG89889.1| hypothetical protein (mitochondrion) [Capsicum annuum] gi|667751978|gb|AIG90064.1| hypothetical protein (mitochondrion) [Capsicum annuum]	-	-	-	-	(R)-mandelonitrile lyase-like (AHRD V3.3 A0A2G2VFL1_CAPBA)
Solyc00g052430.2	0	0	0.103149	0	0	0	0	0	0.097298	-	-	-	-	-	-	-	-	-	-	Cytochrome c biogenesis FC (AHRD V3.3 A0A0C5B7H6_9SOLA)
Solyc00g052530.2	0	0	0	0	0	0	0	0	0	-	-	-	-	-	-	-	-	-	-	Unknown protein
Solyc00g052540.1	0	0	0	0	0	0	0	0	0	-	-	virNOG13955	R	-	gi|672137630|ref|XP_008792543.1| PREDICTED: GDSL esterase/lipase At5g37690-like [Phoenix dactylifera]	-	-	-	-	Unknown protein
Solyc00g069880.2	0	0	0	0	0	0	0	0	0	-	-	-	-	-	gi|697172449|ref|XP_009595162.1| PREDICTED: uncharacterized protein LOC104091510 [Nicotiana tomentosiformis]	-	-	-	-	Photosystem II CP43 reaction center protein (AHRD V3.3 A0A2G2YCL7_CAPAN)
Solyc00g072800.2	0	0	0	0	0	0	0	0	0	-	-	-	-	-	-	-	-	-	-	Unknown protein
Solyc00g076250.1	0	0	0	0	0	0	0	0	0	-	-	virNOG05229	R	-	gi|1026051224|ref|XP_016570175.1| PREDICTED: uncharacterized protein LOC107868102 isoform X7 [Capsicum annuum]	-	-	-	-	Aminotransferase-like, plant mobile domain-containing protein (AHRD V3.3 A0A103XKK0_CYNCS)
Solyc00g094520.1	2.37895	1.32614	0.327192	0.956973	0.972608	0.338687	0.350746	2.05865	0	-	-	virNOG19314;virNOG27373	S	-	gi|698532920|ref|XP_009763277.1| PREDICTED: uncharacterized protein LOC104215221, partial [Nicotiana sylvestris]	-	-	-	-	orf100 (mitochondrion) (AHRD V3.3 YP_005090391.1)
Solyc00g094530.1	0	0.158117	0.156045	0.456403	0.773098	0	0.167279	0.327273	0.147194	GO:0016020;GO:0055114	K03878	virNOG21930	C	sp|Q01300|NU1M_PETHY NADH-ubiquinone oxidoreductase chain 1 OS=Petunia hybrida GN=ND1 PE=3 SV=1	gi|756762127|gb|AJM70235.1| NADH dehydrogenase subunit 1, partial (mitochondrion) [Nicotiana tabacum/Hyoscyamus niger cybrid]	GO:0055114//obsolete oxidation-reduction process;	GO:0016020//membrane;	-	ko00190(Oxidative phosphorylation)	NADH-ubiquinone oxidoreductase chain 1 (AHRD V3.3 A0A2G2XVU5_CAPAN)
Solyc00g094540.1	0	0	0.737668	0.179795	0.548197	0	0.988467	0	0.347914	-	-	-	-	-	gi|57014015|ref|YP_173486.1| hypothetical protein NitaMp149 [Nicotiana tabacum] gi|56806651|dbj|BAD83552.1| hypothetical protein (mitochondrion) [Nicotiana tabacum]	-	-	-	-	Unknown protein
Solyc00g094550.1	0	0	0	0	0	0	0.278798	0	0	-	-	-	-	-	gi|57014027|ref|YP_173498.1| hypothetical protein NitaMp161 [Nicotiana tabacum] gi|56806663|dbj|BAD83564.1| hypothetical protein (mitochondrion) [Nicotiana tabacum]	-	-	-	-	hypothetical protein (AHRD V3.3 AT2G07628.1)
Solyc00g112190.2	0	0	0	0	0	0	0	0	0	-	-	-	-	-	gi|57013997|ref|YP_173468.1| hypothetical protein NitaMp131 [Nicotiana tabacum] gi|56806633|dbj|BAD83534.1| hypothetical protein (mitochondrion) [Nicotiana tabacum]	-	-	-	-	Unknown protein
Solyc00g118680.2	0	0	0	0	0	0.134033	0	0	0	-	-	virNOG37699;virNOG21930	SC	sp|P08834|NU1M_CITLA NADH-ubiquinone oxidoreductase chain 1 OS=Citrullus lanatus GN=ND1 PE=2 SV=1	gi|976900942|gb|KVH89095.1| hypothetical protein Ccrd_008925 [Cynara cardunculus var. scolymus]	-	-	-	-	Unknown protein
Solyc00g118690.1	0	0.236267	0	0.454654	0.462082	0	0.249957	0	0	-	-	virNOG37699;virNOG21930	SC	sp|P08834|NU1M_CITLA NADH-ubiquinone oxidoreductase chain 1 OS=Citrullus lanatus GN=ND1 PE=2 SV=1	gi|57013929|ref|YP_173402.1| hypothetical protein NitaMp056 [Nicotiana tabacum] gi|56806565|dbj|BAD83466.1| hypothetical protein (mitochondrion) [Nicotiana tabacum]	-	-	-	-	NADH-ubiquinone oxidoreductase chain 1 (AHRD V3.3 A0A2G2YI85_CAPAN)
Solyc00g125980.1	0	0	0	0	0	0	0	0	0	-	-	-	-	sp|P15688|NU2M_BETVU NADH-ubiquinone oxidoreductase chain 2 OS=Beta vulgaris GN=ND2 PE=3 SV=2	gi|57013954|ref|YP_173426.1| hypothetical protein NitaMp085 [Nicotiana tabacum] gi|56806590|dbj|BAD83491.1| hypothetical protein (mitochondrion) [Nicotiana tabacum]	-	-	-	-	NADH dehydrogenase subunit (AHRD V3.3 A0A2K3PKA7_TRIPR)
Solyc00g125990.1	0	0	0	0	0	0	0	0	0	-	-	-	-	-	-	-	-	-	-	NADH dehydrogenase subunit 2 (AHRD V3.3 A0A0C5B2A9_HYONI)
Solyc00g126000.1	0	0	0	0	0	0	0	0	0	-	-	virNOG13391	C	sp|P15688|NU2M_BETVU NADH-ubiquinone oxidoreductase chain 2 OS=Beta vulgaris GN=ND2 PE=3 SV=2	gi|147841236|emb|CAN64512.1| hypothetical protein VITISV_004351 [Vitis vinifera]	-	-	-	-	orf300 gene product (mitochondrion) (AHRD V3.3 NP_064003.1)
Solyc00g126010.1	0	0	0	0	0	0	0	0	0	-	-	virNOG28440;virNOG39946;virNOG34343;euNOG47254	S	sp|P92563|M1330_ARATH Uncharacterized mitochondrial protein AtMg01330 OS=Arabidopsis thaliana GN=AtMg01330 PE=4 SV=1	gi|13449402|ref|NP_085585.1| hypothetical protein ArthMp026 [Arabidopsis thaliana] gi|45477077|sp|P92563.1|M1330_ARATH RecName: Full=Uncharacterized mitochondrial protein AtMg01330; AltName: Full=ORF107h gi|1785786|emb|CAA69783.1| unnamed protein product [Arabidopsis thaliana]	-	-	-	-	LOW protein: NADH-ubiquinone oxidoreductase chain-like protein (AHRD V3.3 ATMG01330.1)
Solyc00g142160.1	0	0	0	0	0	0	0	0	0	-	-	virNOG25478	S	-	gi|970060713|ref|XP_015057130.1| PREDICTED: LOW QUALITY PROTEIN: uncharacterized mitochondrial protein AtMg01110-like [Solanum pennellii]	-	-	-	-	RNA-dependent RNA polymerase (AHRD V3.3 A0A2Z6JIR4_9VIRU)
Solyc00g142170.2	0	0	0	0	0	0	0	0	0	-	-	-	-	-	-	-	-	-	-	RNA-dependent RNA polymerase (AHRD V3.3 A0A2Z6JIR4_9VIRU)
Solyc00g153980.1	0	0	0	0	0	0	0	0	0	-	-	-	-	-	gi|675895349|ref|YP_009049823.1| hypothetical protein (mitochondrion) [Capsicum annuum] gi|667751786|gb|AIG89873.1| hypothetical protein (mitochondrion) [Capsicum annuum] gi|667751891|gb|AIG89978.1| hypothetical protein (mitochondrion) [Capsicum annuum] gi|667752095|gb|AIG90181.1| hypothetical protein (mitochondrion) [Capsicum annuum]	-	-	-	-	Unknown protein
Solyc00g164580.1	0	0	0	0	0	0	0	0	0	-	-	-	-	-	-	-	-	-	-	Unknown protein
Solyc00g180440.1	0	0	0	0	0	0	0	0	0	GO:0003735;GO:0005622;GO:0005840;GO:0006412;GO:0019843	K02887	-	-	-	-	GO:0006412//translation;	GO:0005622//intracellular anatomical structure;GO:0005840//ribosome;	GO:0003735//structural constituent of ribosome;GO:0019843//rRNA binding;	ko03010(Ribosome)	50S ribosomal protein L20, chloroplastic (AHRD V3.3 A0A1Z2RRT5_9ERIC)
Solyc00g181240.1	0	0	0	0	0.670019	0	0	0	0	-	-	-	-	-	-	-	-	-	-	Unknown protein
Solyc00g181250.2	0	0	0.0766469	0	0	0	0	0	0	-	-	-	-	-	-	-	-	-	-	Photosystem II CP43 reaction center protein (AHRD V3.3 A0A2G2V3B6_CAPBA)
Solyc00g198360.1	0	0	0	0	0	0	0	0	0	-	-	-	-	sp|Q7XM16|C3H30_ORYSJ Zinc finger CCCH domain-containing protein 30 OS=Oryza sativa subsp. japonica GN=Os04g0663200 PE=2 SV=3	gi|723754028|ref|XP_010314899.1| PREDICTED: zinc finger CCCH domain-containing protein 6-like [Solanum lycopersicum]	-	-	-	-	Zinc finger transcription factor 4
Solyc00g210860.1	0	0	0	0	0	0	0	0	0	-	-	-	-	-	gi|548834808|gb|ERM96855.1| hypothetical protein AMTR_s00510p00011440 [Amborella trichopoda]	-	-	-	-	Unknown protein
Solyc00g230060.1	0	0	0	0	0	0	0	0	0	-	-	-	-	-	-	-	-	-	-	Ribonuclease H protein (AHRD V3.3 A0A2I0WBN4_9ASPA)
Solyc00g230070.1	0	0	0	0	0	0	0	0	0	GO:0009521;GO:0009767;GO:0016020;GO:0016168;GO:0019684	-	virNOG36010;virNOG07928	O	sp|A4QJB1|PSBC_AETCO Photosystem II CP43 reaction center protein OS=Aethionema cordifolium GN=psbC PE=3 SV=1	gi|374974687|gb|AFA27436.1| photosystem II CP43 chlorophyll apoprotein, partial (plastid) [Navia saxicola]	GO:0009767//photosynthetic electron transport chain;GO:0019684//photosynthesis, light reaction;	GO:0009521//photosystem;GO:0016020//membrane;	GO:0016168//chlorophyll binding;	-	Photosystem II CP43 reaction center protein (AHRD V3.3 A0A220NAN4_9BRAS)
Solyc00g230080.1	0	0	0	0	0	0	0	0	0	GO:0009772;GO:0019684;GO:0045156	-	virNOG23547;virNOG06954	C	sp|A6YG76|PSBD_PLETE Photosystem II D2 protein OS=Pleurastrum terricola GN=psbD PE=3 SV=1	gi|408899214|gb|AFU94441.1| PsbD, partial (chloroplast) [Dichapetalum zenkeri]	GO:0009772//photosynthetic electron transport in photosystem II;GO:0019684//photosynthesis, light reaction;	-	GO:0045156//electron transporter, transferring electrons within the cyclic electron transport pathway of photosynthesis activity;	-	Photosystem II protein D2 (AHRD V3.3 A0A0K0N7Y1_9LILI)
Solyc00g244280.1	0	0	0	0	0	0	0	0	0	-	-	-	-	-	gi|763742280|gb|KJB09779.1| hypothetical protein B456_001G164700, partial [Gossypium raimondii]	-	-	-	-	senescence-associated carboxylesterase 101-like isoform X3 (AHRD V3.3 XP_024928153.1)
Solyc00g244290.1	0	0	0	0	0	0	0	0	0	-	-	virNOG39612;virNOG13391;NOG140661	SC	sp|P93401|NU2M_OENBE NADH-ubiquinone oxidoreductase chain 2 OS=Oenothera berteroana GN=ND2 PE=2 SV=2	gi|9838392|ref|NP_064004.1| orf107b gene product (mitochondrion) [Beta vulgaris subsp. vulgaris] gi|323435151|ref|YP_004222369.1| hypothetical protein BevumaM_p136 (mitochondrion) [Beta vulgaris subsp. maritima] gi|346683242|ref|YP_004842174.1| hypothetical protein BemaM_p130 (mitochondrion) [Beta macrocarpa] gi|9049306|dbj|BAA99316.1| orf107b (mitochondrion) [Beta vulgaris subsp. vulgaris] gi|31…	-	-	-	-	NADH dehydrogenase subunit 2 (AHRD V3.3 A0A0C5B2A9_HYONI)
Solyc00g244300.1	0	0	0	0	0	0	0	0	0	-	-	virNOG34683;NOG140661	S	-	gi|1024015093|gb|KZV35421.1| NADH dehydrogenase subunit [Dorcoceras hygrometricum]	-	-	-	-	Unknown protein
Solyc00g254910.1	0	0	0	0	0	0	0	0	0	-	-	virNOG00888	R	sp|Q9SKE2|JAR1_ARATH Jasmonic acid-amido synthetase JAR1 OS=Arabidopsis thaliana GN=JAR1 PE=1 SV=2	gi|723754867|ref|XP_010315059.1| PREDICTED: jasmonic acid-amido synthetase JAR1-like [Solanum lycopersicum]	-	-	-	-	Auxin-responsive GH3 family protein (AHRD V3.3 A0A2U1NZC8_ARTAN)
Solyc00g266110.1	0	0	0	0	0	0	0	0	0	-	-	NOG03509;virNOG00888	SR	sp|Q6I581|GH35_ORYSJ Jasmonic acid-amido synthetase JAR1 OS=Oryza sativa subsp. japonica GN=GH3.5 PE=2 SV=1	gi|460405226|ref|XP_004248077.1| PREDICTED: probable indole-3-acetic acid-amido synthetase GH3.5 [Solanum lycopersicum]	-	-	-	-	Auxin-responsive GH3 family protein (AHRD V3.3 A0A2U1NZC8_ARTAN)
Solyc00g277510.1	0	0	0	0	0	0	0	0	0	GO:0009772;GO:0019684;GO:0045156	-	-	-	-	-	GO:0009772//photosynthetic electron transport in photosystem II;GO:0019684//photosynthesis, light reaction;	-	GO:0045156//electron transporter, transferring electrons within the cyclic electron transport pathway of photosynthesis activity;	-	Photosystem II protein D1 (AHRD V3.3 A0A1U8QBZ9_CAPAN)
Solyc00g281110.1	0	0	0	0	0	0	0	0	0	-	-	-	-	-	gi|675895205|ref|YP_009049679.1| hypothetical protein (mitochondrion) [Capsicum annuum] gi|667751823|gb|AIG89910.1| hypothetical protein (mitochondrion) [Capsicum annuum] gi|667751951|gb|AIG90037.1| hypothetical protein (mitochondrion) [Capsicum annuum]	-	-	-	-	Unknown protein
Solyc00g284510.1	0	0	0	0	0	0	0	0	0	-	-	-	-	-	gi|970007647|ref|XP_015064717.1| PREDICTED: zinc finger CCCH domain-containing protein 6-like [Solanum pennellii]	-	-	-	-	zinc finger CCCH domain-containing protein 6-like isoform X2 (AHRD V3.3 A0A2I4DEC7_9ROSI)
Solyc00g308530.1	0	0	0	0	0	0	0	0	0	-	-	-	-	-	-	-	-	-	-	Unknown protein
Solyc00g309530.1	0	0	0	0	0	0	0	0	0	-	-	-	-	-	-	-	-	-	-	Unknown protein
Solyc00g316530.1	0	0	0	0	0	0	0	0	0	-	-	-	-	-	gi|476507707|ref|YP_007516852.1| hypothetical protein GlmaxMp02 (mitochondrion) [Glycine max] gi|403311585|gb|AFR34333.1| hypothetical protein GlmaxMp02 (mitochondrion) [Glycine max]	-	-	-	-	ATP synthase subunit beta, mitochondrial (AHRD V3.3 A0A2G2V6Z5_CAPBA)
Solyc00g320430.1	0	0	0	0	0	0	0	0	0	-	-	-	-	-	-	-	-	-	-	Unknown protein
Solyc00g322630.1	0	0	0	0	0	0	0	0	0	-	-	NOG03509;virNOG00888	SR	sp|Q6I581|GH35_ORYSJ Jasmonic acid-amido synthetase JAR1 OS=Oryza sativa subsp. japonica GN=GH3.5 PE=2 SV=1	gi|460405226|ref|XP_004248077.1| PREDICTED: probable indole-3-acetic acid-amido synthetase GH3.5 [Solanum lycopersicum]	-	-	-	-	Auxin-responsive GH3 family protein (AHRD V3.3 A0A2U1NZC8_ARTAN)
Solyc00g500001.1	0	0	0	0	0	0	0	0	0	-	-	-	-	-	-	-	-	-	-	Retrovirus-related Pol polyprotein from transposon TNT 1-94 (AHRD V3.3 A0A2I0VJ33_9ASPA)
Solyc00g500002.1	0	0	0	0	0	0	0	0	0	-	-	-	-	-	-	-	-	-	-	Retrovirus-related Pol polyprotein from transposon TNT 1-94 (AHRD V3.3 A0A2I0VBY8_9ASPA)
Solyc00g500003.1	0	0.0740728	0	0.035635	0	0	0	0	0	-	-	-	-	-	-	-	-	-	-	MP domain-containing protein (AHRD V3.3 A0A1Q3D0H5_CEPFO)
Solyc00g500004.1	0	0	0	0	0	0	0	0	0	-	-	-	-	-	-	-	-	-	-	Unknown protein
Solyc00g500005.1	0	0	0	0	0	0	0	0	0	-	-	-	-	-	-	-	-	-	-	Unknown protein
Solyc00g500006.1	0	0	0	0	0	0	0	0	0	-	-	-	-	-	-	-	-	-	-	Unknown protein
Solyc00g500007.1	0	0	0	0	0	0	0	0	0	-	-	-	-	-	-	-	-	-	-	Unknown protein
Solyc00g500008.1	0	0	0	0	0	0	0	0	0	-	-	-	-	-	-	-	-	-	-	Unknown protein
Solyc00g500009.1	0	0	0	0	0	0	0	0	0	-	-	-	-	-	-	-	-	-	-	Unknown protein
Solyc00g500010.1	0	0	0	0	0	0	0	0	0	-	-	-	-	-	-	-	-	-	-	Unknown protein
Solyc00g500011.1	0	0	0	0	0	0	0	0	0	-	-	-	-	-	-	-	-	-	-	Unknown protein
Solyc00g500012.1	0	0	0	0	0	0	0	0	0	-	-	-	-	-	-	-	-	-	-	Unknown protein
Solyc00g500013.1	0	0	0	0	0	0	0	0	0	-	-	-	-	-	-	-	-	-	-	Unknown protein
Solyc00g500014.1	0	0	0	0	0	0	0	0	0	-	-	-	-	-	-	-	-	-	-	Unknown protein
Solyc00g500015.1	0	0	0	0	0	0	0	0	0	-	-	-	-	-	-	-	-	-	-	Unknown protein
Solyc00g500016.1	0	0	0	0	0	0	0	0	0	-	-	-	-	-	-	-	-	-	-	Unknown protein
Solyc00g500017.1	0	0	0	0	0	0	0	0	0	-	-	-	-	-	-	-	-	-	-	Unknown protein
Solyc00g500018.1	0	0	0	0	0	0	0	0	0	-	-	-	-	-	-	-	-	-	-	Unknown protein
Solyc00g500019.1	0	0	0	0	0	0	0	0	0	GO:0009522;GO:0009579;GO:0015979;GO:0016021	-	-	-	-	-	GO:0015979//photosynthesis;	GO:0009522//photosystem I;GO:0009579//thylakoid;GO:0016021//integral component of membrane;	-	-	Photosystem I assembly protein Ycf4 (AHRD V3.3 K4EQH2_DATST)
Solyc00g500020.1	0	0	0	0	0	0	0	0	0	-	K02634	-	-	-	-	-	-	-	ko00195(Photosynthesis)	Cytochrome f (AHRD V3.3 A0A2G3ALJ3_CAPAN)
Solyc00g500021.1	0	0	0	0	0	0	0	0	0	-	K02707	-	-	-	-	-	-	-	ko00195(Photosynthesis)	Cytochrome b559 subunit alpha (AHRD V3.3 S8D1L1_9LAMI)
Solyc00g500022.1	0	0	0	0	0	0	0	0	0	-	K02963	-	-	-	-	-	-	-	ko03010(Ribosome)	30S ribosomal protein S18, chloroplastic (AHRD V3.3 A0A1U8QD82_CAPAN)
Solyc00g500023.1	0.162201	0.120558	0.118979	0.173995	0.235784	0	0	0	0.0561152	-	K01358	-	-	-	-	-	-	-	-	ATP-dependent Clp protease proteolytic subunit (AHRD V3.3 CLPP_SOLTU)
Solyc00g500024.1	0	0	0	0	0	0	0	0	0	GO:0009521;GO:0009767;GO:0016020;GO:0016168;GO:0019684	K02704	-	-	-	-	GO:0009767//photosynthetic electron transport chain;GO:0019684//photosynthesis, light reaction;	GO:0009521//photosystem;GO:0016020//membrane;	GO:0016168//chlorophyll binding;	ko00195(Photosynthesis)	Photosystem II CP47 reaction center protein (AHRD V3.3 A0A1U8QCF6_CAPAN)
Solyc00g500025.1	0	0	0	0	0	0	0	0	0	-	-	-	-	-	-	-	-	-	-	Unknown protein
Solyc00g500026.1	0	0	0	0	0	0	0	0	0	GO:0009523;GO:0015979;GO:0016020;GO:0042301;GO:0050821	K02709	-	-	-	-	GO:0015979//photosynthesis;GO:0050821//protein stabilization;	GO:0009523//photosystem II;GO:0016020//membrane;	GO:0042301//phosphate ion binding;	ko00195(Photosynthesis)	Photosystem II reaction center protein H (AHRD V3.3 I6N985_DATST)
Solyc00g500027.1	0	0	0	0	0	0	0	0	0	GO:0009055;GO:0016020;GO:0016491	K02635	-	-	-	-	-	GO:0016020//membrane;	GO:0009055//electron transfer activity;GO:0016491//oxidoreductase activity;	ko00195(Photosynthesis)	Cytochrome b6 (AHRD V3.3 A0A125RTD6_9ASTR)
Solyc00g500028.1	0	0	0	0	0	0	0	0	0	GO:0009055;GO:0016020;GO:0016491	-	-	-	-	-	-	GO:0016020//membrane;	GO:0009055//electron transfer activity;GO:0016491//oxidoreductase activity;	-	Cytochrome b6-f complex subunit 4 (AHRD V3.3 A0A2G2XBM1_CAPBA)
Solyc00g500029.1	0	0	0	0	0	0	0	0	0	GO:0003735;GO:0005622;GO:0005840;GO:0006412	-	-	-	-	-	GO:0006412//translation;	GO:0005622//intracellular anatomical structure;GO:0005840//ribosome;	GO:0003735//structural constituent of ribosome;	-	30S ribosomal protein S2, chloroplastic (AHRD V3.3 I6N946_DATST)
Solyc00g500030.1	0	0	0	0	0	0	0	0	0	GO:0003735;GO:0005840;GO:0006412	K02948	-	-	-	-	GO:0006412//translation;	GO:0005840//ribosome;	GO:0003735//structural constituent of ribosome;	ko03010(Ribosome)	30S ribosomal protein S11, chloroplastic (AHRD V3.3 G9FCH9_9LAMI)
Solyc00g500031.1	0	0	0	0	0	0	0	0	0	GO:0003735;GO:0005840;GO:0006412	K02994	-	-	-	-	GO:0006412//translation;	GO:0005840//ribosome;	GO:0003735//structural constituent of ribosome;	ko03010(Ribosome)	50S ribosomal protein L14, chloroplastic (AHRD V3.3 I6N992_DATST)
Solyc00g500032.1	0	0	0	0	0	0	0	0	0	GO:0003735;GO:0005840;GO:0006412	K02878	-	-	-	-	GO:0006412//translation;	GO:0005840//ribosome;	GO:0003735//structural constituent of ribosome;	ko03010(Ribosome)	50S ribosomal protein L16, chloroplastic (AHRD V3.3 A0A2G3BL23_CAPCH)
Solyc00g500033.1	0	0	0	0	0	0	0	0	0	-	-	-	-	-	-	-	-	-	-	Ribosomal protein L2, plastid (AHRD V3.3 A0A2U1PJW3_ARTAN)
Solyc00g500034.1	0	0	0	0	0	0	0	0	0	-	K02982	-	-	-	-	-	-	-	ko03010(Ribosome)	30S ribosomal protein S3, chloroplastic (AHRD V3.3 I6N994_DATST)
Solyc00g500035.1	0	0	0	0	0	0	0	0	0	GO:0003735;GO:0005840;GO:0006412	-	-	-	-	-	GO:0006412//translation;	GO:0005840//ribosome;	GO:0003735//structural constituent of ribosome;	-	50S ribosomal protein L2 (AHRD V3.3 H6T990_9CARY)
Solyc00g500036.1	0	0	0	0	0	0	0	0	0	GO:0003735;GO:0005840;GO:0006412	-	-	-	-	-	GO:0006412//translation;	GO:0005840//ribosome;	GO:0003735//structural constituent of ribosome;	-	Ycf15 (AHRD V3.3 A0A346JLD3_9ASTE)
Solyc00g500037.1	0	0	0	0	0	0	0	0	0	-	-	-	-	-	-	-	-	-	-	Protein Ycf2 (AHRD V3.3 A0A1Z1GA65_LITCN)
Solyc00g500038.1	0	0	0	0	0	0	0	0	0	-	-	-	-	-	-	-	-	-	-	Ycf15 protein (AHRD V3.3 J7H9P3_CAPAN)
Solyc00g500039.1	0	0	0	0	0	0	0	0	0	GO:0003735;GO:0005840;GO:0006412	-	-	-	-	-	GO:0006412//translation;	GO:0005840//ribosome;	GO:0003735//structural constituent of ribosome;	-	Ycf15 (AHRD V3.3 A0A346JLD3_9ASTE)
Solyc00g500040.1	0	0	0	0	0	0	0	0	0	GO:0016021	-	-	-	-	-	-	GO:0016021//integral component of membrane;	-	-	Protein TIC 214 (AHRD V3.3 K4EQH9_DATST)
Solyc00g500041.1	0	0	0	0	0	0	0	0	0	GO:0016020;GO:0055114	K05572	-	-	-	-	GO:0055114//obsolete oxidation-reduction process;	GO:0016020//membrane;	-	ko00190(Oxidative phosphorylation)	NAD(P)H-quinone oxidoreductase subunit 1, chloroplastic (AHRD V3.3 A0A2G2XBN0_CAPBA)
Solyc00g500042.1	0	0	0	0	0	0	0	0	0	-	-	-	-	-	-	-	-	-	-	Protein TIC 214 (AHRD V3.3 TI214_SOLTU)
Solyc00g500043.1	0	0	0	0	0	0	0	0	0	GO:0016021	-	-	-	-	-	-	GO:0016021//integral component of membrane;	-	-	Protein TIC 214 (AHRD V3.3 TI214_SOLTU)
Solyc00g500044.1	0	0	0	0	0	0	0	0	0	GO:0003735;GO:0005622;GO:0005840;GO:0006412	-	-	-	-	-	GO:0006412//translation;	GO:0005622//intracellular anatomical structure;GO:0005840//ribosome;	GO:0003735//structural constituent of ribosome;	-	30S ribosomal protein S2, chloroplastic (AHRD V3.3 I6N946_DATST)
Solyc00g500045.1	0	0	0	0	0	0	0	0	0	-	-	-	-	-	-	-	-	-	-	Ycf15 protein (AHRD V3.3 J7H9P3_CAPAN)
Solyc00g500046.1	0	0	0	0	0	0	0	0	0	-	-	-	-	-	-	-	-	-	-	Protein Ycf2 (AHRD V3.3 A0A1Z1GA65_LITCN)
Solyc00g500047.1	0	0	0	0	0	0	0	0	0	-	K02886	-	-	-	-	-	-	-	ko03010(Ribosome)	50S ribosomal protein L2, chloroplastic (AHRD V3.3 A0A1C8V6E3_9ROSI)
Solyc00g500048.1	0	0	0	0	0	0	0	0	0	-	K20000	-	-	-	-	-	-	-	-	Maturase K (AHRD V3.3 A0A2G3DGH8_CAPCH)
Solyc00g500049.1	0	0	0	0	0	0	0	0	0	-	K02712	-	-	-	-	-	-	-	ko00195(Photosynthesis)	Photosystem II reaction center protein K (AHRD V3.3 A0A1U8QD48_CAPAN)
Solyc00g500050.1	0	0	0	0	0	0	0	0	0	-	K02111	-	-	-	-	-	-	-	ko00195(Photosynthesis);ko00190(Oxidative phosphorylation)	ATP synthase subunit alpha, chloroplastic (AHRD V3.3 I6N942_DATST)
Solyc00g500051.1	0	0	0	0	0	0	0	0	0	GO:0003735;GO:0005622;GO:0005840;GO:0006412	-	-	-	-	-	GO:0006412//translation;	GO:0005622//intracellular anatomical structure;GO:0005840//ribosome;	GO:0003735//structural constituent of ribosome;	-	30S ribosomal protein S2, chloroplastic (AHRD V3.3 I6N946_DATST)
Solyc00g500052.1	0	0	0	0	0	0	0	0	0	-	-	-	-	-	-	-	-	-	-	DNA-directed RNA polymerase subunit beta'' (AHRD V3.3 A0A1U8QCC7_CAPAN)
Solyc00g500053.1	0	0	0	0	0	0	0	0	0	GO:0003677;GO:0003899;GO:0006351	K03043	-	-	-	-	GO:0006351//transcription, DNA-templated;	-	GO:0003677//DNA binding;GO:0003899//DNA-directed 5'-3' RNA polymerase activity;	ko03020(RNA polymerase)	DNA-directed RNA polymerase subunit beta (AHRD V3.3 I6N949_DATST)
Solyc00g500054.1	0	0	0	0	0	0	0	0	0	GO:0009521;GO:0009767;GO:0016020;GO:0016168;GO:0019684	K02705	-	-	-	-	GO:0009767//photosynthetic electron transport chain;GO:0019684//photosynthesis, light reaction;	GO:0009521//photosystem;GO:0016020//membrane;	GO:0016168//chlorophyll binding;	ko00195(Photosynthesis)	Photosystem II CP43 reaction center protein (AHRD V3.3 A0A078EKT7_BRANA)
Solyc00g500055.1	0	0	0	0	0	0	0	0	0	-	K02954	-	-	-	-	-	-	-	ko03010(Ribosome)	30S ribosomal protein S14, chloroplastic (AHRD V3.3 A0A2G2X601_CAPBA)
Solyc00g500056.1	0	0	0	0	0	0	0	0	0	GO:0009522;GO:0009579;GO:0015979;GO:0016021	K02690	-	-	-	-	GO:0015979//photosynthesis;	GO:0009522//photosystem I;GO:0009579//thylakoid;GO:0016021//integral component of membrane;	-	ko00195(Photosynthesis)	DNA-directed RNA polymerase subunit alpha (AHRD V3.3 A0A1U8QD90_CAPAN)
Solyc00g500057.1	0	0	0	0	0	0	0	0	0	GO:0009522;GO:0009579;GO:0015979;GO:0016021	K02689	-	-	-	-	GO:0015979//photosynthesis;	GO:0009522//photosystem I;GO:0009579//thylakoid;GO:0016021//integral component of membrane;	-	ko00195(Photosynthesis)	Photosystem I P700 chlorophyll a apoprotein A1 (AHRD V3.3 K4EPK3_DATST)
Solyc00g500058.1	0	0	0	0	0	0	0	0	0	GO:0016020;GO:0055114	-	-	-	-	-	GO:0055114//obsolete oxidation-reduction process;	GO:0016020//membrane;	-	-	Photosystem I assembly protein Ycf3 (AHRD V3.3 A0A140F954_9LAMI)
Solyc00g500059.1	0	0	0	0	0	0	0	0	0	-	-	-	-	-	-	-	-	-	-	Photosystem I assembly protein Ycf3 (AHRD V3.3 A0A1S5SJS5_ORYVI)
Solyc00g500060.1	0	0	0	0	0	0	0	0	0	-	K02986	-	-	-	-	-	-	-	ko03010(Ribosome)	30S ribosomal protein S4, chloroplastic (AHRD V3.3 I6N958_DATST)
Solyc00g500061.1	0	0	0	0	0	0	0	0	0	GO:0003735;GO:0005840;GO:0006412	K05581	-	-	-	-	GO:0006412//translation;	GO:0005840//ribosome;	GO:0003735//structural constituent of ribosome;	ko00190(Oxidative phosphorylation)	Photosystem I assembly protein Ycf4 (AHRD V3.3 K4EQH2_DATST)
Solyc00g500062.1	0.216905	0.0806087	0	0	0	0.0823473	0.170559	0.0834226	0.225121	-	K05582	-	-	-	-	-	-	-	ko00190(Oxidative phosphorylation)	NAD(P)H-quinone oxidoreductase subunit K, chloroplastic (AHRD V3.3 A0A1U8QCE3_CAPAN)
Solyc00g500063.1	0.893183	0.490471	0.660061	0.958126	0.537759	0.941367	0.566064	1.07671	0.802492	-	K01601	-	-	-	-	-	-	-	ko00710(Carbon fixation in photosynthetic organisms);ko00630(Glyoxylate and dicarboxylate metabolism)	Ribulose bisphosphate carboxylase large chain (AHRD V3.3 A0A2G2Z7Q2_CAPAN)
Solyc00g500064.1	0	0	0	0	0	0	0	0	0	GO:0009523;GO:0015979;GO:0016020;GO:0042301;GO:0050821	K02112	-	-	-	-	GO:0015979//photosynthesis;GO:0050821//protein stabilization;	GO:0009523//photosystem II;GO:0016020//membrane;	GO:0042301//phosphate ion binding;	ko00195(Photosynthesis);ko00190(Oxidative phosphorylation)	Ycf15 (AHRD V3.3 A0A346JLD3_9ASTE)
Solyc00g500065.1	0	0.0524368	0.362248	0.201811	0.102554	0.642813	0.166426	0.379871	0.195258	-	K01963	-	-	-	-	-	-	-	ko00640(Propanoate metabolism);ko00620(Pyruvate metabolism);ko00061(Fatty acid biosynthesis)	Acetyl-coenzyme A carboxylase carboxyl transferase subunit beta, chloroplastic (AHRD V3.3 ACCD_SOLLC)
Solyc00g500066.1	0	0.1772	0	0	0	0	0.374936	0.733544	0.659837	GO:0003735;GO:0005840;GO:0006412	-	-	-	-	-	GO:0006412//translation;	GO:0005840//ribosome;	GO:0003735//structural constituent of ribosome;	-	Photosystem I assembly protein Ycf4 (AHRD V3.3 K4EQH2_DATST)
Solyc00g500067.1	0	0	0	0	0	0	0	0	0	-	K02634	-	-	-	-	-	-	-	ko00195(Photosynthesis)	NAD(P)H-quinone oxidoreductase subunit K, chloroplastic (AHRD V3.3 A0A1U8QCE3_CAPAN)
Solyc00g500068.1	0.341424	0.761304	0	0.366249	0.186116	0	0.201354	0	0	GO:0009055;GO:0016020;GO:0016491	K02707	-	-	-	-	-	GO:0016020//membrane;	GO:0009055//electron transfer activity;GO:0016491//oxidoreductase activity;	ko00195(Photosynthesis)	Cytochrome b559 subunit alpha (AHRD V3.3 S8D1L1_9LAMI)
Solyc00g500069.1	0	0	0	0	0	0.333311	0	0	0	-	K02950	-	-	-	-	-	-	-	ko03010(Ribosome)	30S ribosomal protein S12, chloroplastic (AHRD V3.3 A0A2S1JZH6_9APIA)
Solyc00g500070.1	0	0.306794	0	0	0.150004	0.156706	0	0	0	-	-	-	-	-	-	-	-	-	-	ATP-dependent Clp protease proteolytic subunit (AHRD V3.3 CLPP_SOLTU)
Solyc00g500071.1	0	0	0	0	0	0	0	0	0	GO:0009521;GO:0009767;GO:0016020;GO:0016168;GO:0019684	K02704	-	-	-	-	GO:0009767//photosynthetic electron transport chain;GO:0019684//photosynthesis, light reaction;	GO:0009521//photosystem;GO:0016020//membrane;	GO:0016168//chlorophyll binding;	ko00195(Photosynthesis)	Photosystem II CP43 reaction center protein (AHRD V3.3 A0A078EKT7_BRANA)
Solyc00g500072.1	0	0	0	0	0	0	0	0	0	GO:0009523;GO:0015979;GO:0016020;GO:0042301;GO:0050821	K02709	-	-	-	-	GO:0015979//photosynthesis;GO:0050821//protein stabilization;	GO:0009523//photosystem II;GO:0016020//membrane;	GO:0042301//phosphate ion binding;	ko00195(Photosynthesis)	Ycf15 (AHRD V3.3 A0A346JLD3_9ASTE)
Solyc00g500073.1	0	0	0	0	0	0	0	0	0	GO:0009055;GO:0016020;GO:0016491	-	-	-	-	-	-	GO:0016020//membrane;	GO:0009055//electron transfer activity;GO:0016491//oxidoreductase activity;	-	Cytochrome b559 subunit alpha (AHRD V3.3 S8D1L1_9LAMI)
Solyc00g500074.1	0	0	0	0	0	0	0	0	0	GO:0009522;GO:0009579;GO:0015979;GO:0016021	-	-	-	-	-	GO:0015979//photosynthesis;	GO:0009522//photosystem I;GO:0009579//thylakoid;GO:0016021//integral component of membrane;	-	-	DNA-directed RNA polymerase subunit alpha (AHRD V3.3 A0A1U8QD90_CAPAN)
Solyc00g500075.1	0	0	0	0	0	0	0	0	0	GO:0003735;GO:0005840;GO:0006412	K02948	-	-	-	-	GO:0006412//translation;	GO:0005840//ribosome;	GO:0003735//structural constituent of ribosome;	ko03010(Ribosome)	30S ribosomal protein S11, chloroplastic (AHRD V3.3 G9FCH9_9LAMI)
Solyc00g500076.1	0	0	0	0	0	0	0	0	0	GO:0003735;GO:0005840;GO:0006412	K02994	-	-	-	-	GO:0006412//translation;	GO:0005840//ribosome;	GO:0003735//structural constituent of ribosome;	ko03010(Ribosome)	50S ribosomal protein L14, chloroplastic (AHRD V3.3 I6N992_DATST)
Solyc00g500077.1	0	0	0	0	0	0	0	0	0	GO:0003735;GO:0005840;GO:0006412	K02878	-	-	-	-	GO:0006412//translation;	GO:0005840//ribosome;	GO:0003735//structural constituent of ribosome;	ko03010(Ribosome)	50S ribosomal protein L16, chloroplastic (AHRD V3.3 A0A2G3BL23_CAPCH)
Solyc00g500078.1	0	0	0	0	0	0	0	0	0	-	-	-	-	-	-	-	-	-	-	Ribosomal protein L2, plastid (AHRD V3.3 A0A2U1PJW3_ARTAN)
Solyc00g500079.1	0	0	0.141859	0	0	0	0	0	0	GO:0003735;GO:0005840;GO:0006412	-	-	-	-	-	GO:0006412//translation;	GO:0005840//ribosome;	GO:0003735//structural constituent of ribosome;	-	50S ribosomal protein L2 (AHRD V3.3 H6T990_9CARY)
Solyc00g500080.1	0	0	0	0.147593	0	0	0	0	0	GO:0003735;GO:0005840;GO:0006412	-	-	-	-	-	GO:0006412//translation;	GO:0005840//ribosome;	GO:0003735//structural constituent of ribosome;	-	Photosystem I assembly protein Ycf4 (AHRD V3.3 K4EQH2_DATST)
Solyc00g500081.1	0	0	0	0	0	0	0	0	0	-	-	-	-	-	-	-	-	-	-	Protein Ycf2 (AHRD V3.3 A0A1Z1GA65_LITCN)
Solyc00g500082.1	0	0	0	0	0	0	0	0	0	GO:0003735;GO:0005840;GO:0006412	-	-	-	-	-	GO:0006412//translation;	GO:0005840//ribosome;	GO:0003735//structural constituent of ribosome;	-	30S ribosomal protein S11, chloroplastic (AHRD V3.3 G9FCH9_9LAMI)
Solyc00g500083.1	0	0	0	0	0	0	0	0	0	GO:0009523;GO:0015979;GO:0016020;GO:0042301;GO:0050821	-	-	-	-	-	GO:0015979//photosynthesis;GO:0050821//protein stabilization;	GO:0009523//photosystem II;GO:0016020//membrane;	GO:0042301//phosphate ion binding;	-	Ycf15 (AHRD V3.3 A0A346JLD3_9ASTE)
Solyc00g500084.1	0	0	0	0	0	0	0	0	0	GO:0016021	-	-	-	-	-	-	GO:0016021//integral component of membrane;	-	-	Protein TIC 214 (AHRD V3.3 K4EQH9_DATST)
Solyc00g500085.1	0	0	0	0	0	0	0	0	0	GO:0017004;GO:0020037	-	-	-	-	-	GO:0017004//cytochrome complex assembly;	-	GO:0020037//heme binding;	-	Cytochrome c biogenesis protein CcsA (AHRD V3.3 A0A1U8QCK2_CAPAN)
Solyc00g500086.1	0	0	0	0	0	0	0	0	0	GO:0016020;GO:0055114	K05572	-	-	-	-	GO:0055114//obsolete oxidation-reduction process;	GO:0016020//membrane;	-	ko00190(Oxidative phosphorylation)	Photosystem I assembly protein Ycf3 (AHRD V3.3 A0A140F954_9LAMI)
Solyc00g500087.1	0	0	0	0	0	0	0	0	0	GO:0016651;GO:0048038;GO:0051287;GO:0055114	K05579	-	-	-	-	GO:0055114//obsolete oxidation-reduction process;	-	GO:0016651//oxidoreductase activity, acting on NAD(P)H;GO:0048038//quinone binding;GO:0051287//NAD binding;	ko00190(Oxidative phosphorylation)	NAD(P)H-quinone oxidoreductase subunit H, chloroplastic (AHRD V3.3 A0A1U8QCJ3_CAPAN)
Solyc00g500088.1	0	0	0	0	0	0	0	0	0	GO:0016021	-	-	-	-	-	-	GO:0016021//integral component of membrane;	-	-	Protein TIC 214 (AHRD V3.3 TI214_SOLTU)
Solyc00g500089.1	0	0	0	0	0	0	0	0	0	-	-	-	-	-	-	-	-	-	-	Unknown protein
Solyc00g500090.1	0	0	0	0	0	0	0	0	0	-	-	-	-	-	-	-	-	-	-	MP domain-containing protein (AHRD V3.3 A0A1Q3CUC2_CEPFO)
Solyc00g500091.1	0	0	0	0	0	0	0	0	0	GO:0005634;GO:0006511;GO:0007275	-	-	-	-	-	GO:0006511//ubiquitin-dependent protein catabolic process;GO:0007275//multicellular organism development;	GO:0005634//nucleus;	-	-	E3 ubiquitin-protein ligase (AHRD V3.3 A0A2G3CLG0_CAPCH)
Solyc00g500092.1	0	0	0	0	0	0	0	0	0	-	-	-	-	-	-	-	-	-	-	B3 domain-containing protein (AHRD V3.3 A0A2K3PAY3_TRIPR)
Solyc00g500093.1	0	0	0	0	0	0	0	0	0	-	-	-	-	-	-	-	-	-	-	B3 domain-containing protein (AHRD V3.3 A0A1Q3DFU3_CEPFO)
Solyc00g500094.1	0	0	0	0	0	0	0	0	0	-	-	-	-	-	-	-	-	-	-	Retrovirus-related Pol polyprotein from transposon TNT 1-94 (AHRD V3.3 A0A2K3MQM8_TRIPR)
Solyc00g500095.1	0.0364846	0	0.0401436	0	0.0397768	0	0.0430335	0.084193	0.3408	-	-	-	-	-	-	-	-	-	-	Phenylalanine ammonia-lyase (AHRD V3.3 A0A2G2VZP0_CAPBA)
Solyc00g500096.1	0	0	0	0	0	0	0	0	0	GO:0005634;GO:0006511;GO:0007275	K04506	-	-	-	-	GO:0006511//ubiquitin-dependent protein catabolic process;GO:0007275//multicellular organism development;	GO:0005634//nucleus;	-	ko04120(Ubiquitin mediated proteolysis)	E3 ubiquitin-protein ligase (AHRD V3.3 A0A2G2WYW6_CAPBA)
Solyc00g500097.1	0	0	0	0	0	0	0	0	0	-	-	-	-	-	-	-	-	-	-	B3 domain-containing protein At1g49475-like (AHRD V3.3 XP_025886111.1)
Solyc00g500098.1	0	0.0569396	0	0	0	0	0	0	0	-	-	-	-	-	-	-	-	-	-	NADH-ubiquinone oxidoreductase chain 5 (AHRD V3.3 A0A0C5ARN6_HYONI)
Solyc00g500099.1	0	0	0	0	0.123316	0	0	0	0	-	-	-	-	-	-	-	-	-	-	Cytochrome C oxidase subunit II-like%2C transmembrane domain-containing protein (AHRD V3.3 ATMG01280.1)
Solyc00g500100.1	0	0	0	0	0	0	0	0	0	-	K02982	-	-	-	-	-	-	-	ko03010(Ribosome)	Ribosomal protein S3 (AHRD V3.3 A0A290WKX3_SOLLC)
Solyc00g500101.1	0	0	0	0	0	0	0	0	0	GO:0016021;GO:0022900	-	-	-	-	-	GO:0022900//electron transport chain;	GO:0016021//integral component of membrane;	-	-	Cytochrome c oxidase subunit 2 (AHRD V3.3 A0A0C5B2A3_HYONI)
Solyc00g500102.1	0	0	0	0	0	0	0	0	0	GO:0016021;GO:0022900	-	-	-	-	-	GO:0022900//electron transport chain;	GO:0016021//integral component of membrane;	-	-	Cytochrome c oxidase subunit 2 (AHRD V3.3 A0A0C5B2A3_HYONI)
Solyc00g500103.1	0.19272	0	0.0706825	0.068911	0.140074	0.0731657	0	0	0	GO:0008137;GO:0042773;GO:0055114	-	-	-	-	-	GO:0042773//ATP synthesis coupled electron transport;GO:0055114//obsolete oxidation-reduction process;	-	GO:0008137//NADH dehydrogenase (ubiquinone) activity;	-	NADH-ubiquinone oxidoreductase chain 5 (AHRD V3.3 A0A0C5ARN6_HYONI)
Solyc00g500104.1	0	0	0	0	0	0	0	0	0	-	-	-	-	-	-	-	-	-	-	RNA-dependent RNA polymerase (AHRD V3.3 A0A2Z6JIR4_9VIRU)
Solyc00g500105.1	0	0	0	0	0	0	0	0	0	-	-	-	-	-	-	-	-	-	-	Transmembrane protein (AHRD V3.3 A0A1P8B2M8_ARATH)
Solyc00g500106.1	0	0	0	0	0	0	0	0	0	-	-	-	-	-	-	-	-	-	-	Pyruvate, phosphate dikinase (AHRD V3.3 A0A2U1QB44_ARTAN)
Solyc00g500107.1	0	0	0	0	0	0	0	0	0	-	-	-	-	-	-	-	-	-	-	Peptidase S10, serine carboxypeptidase, Alpha/Beta hydrolase fold protein (AHRD V3.3 A0A2U1LQP4_ARTAN)
Solyc00g500108.1	0	0	0	0	0	0	0	0	0	-	-	-	-	-	-	-	-	-	-	Unknown protein
Solyc00g500109.1	0	0	0	0	0	0	0	0	0	-	-	-	-	-	-	-	-	-	-	Unknown protein
Solyc00g500110.1	0	0	0	0	0	0	0	0	0	-	-	-	-	-	-	-	-	-	-	Unknown protein
Solyc00g500111.1	0	0	0	0	0	0	0	0	0	-	-	-	-	-	-	-	-	-	-	NADH dehydrogenase subunit 5 (AHRD V3.3 A0A0C5B7L0_9SOLA)
Solyc00g500112.1	0	0	0	0	0	0	0	0	0	GO:0008137;GO:0042773;GO:0055114	-	-	-	-	-	GO:0042773//ATP synthesis coupled electron transport;GO:0055114//obsolete oxidation-reduction process;	-	GO:0008137//NADH dehydrogenase (ubiquinone) activity;	-	NADH-ubiquinone oxidoreductase chain 5 (AHRD V3.3 A0A0C5ARN6_HYONI)
Solyc00g500113.1	0	0	0	0	0	0	0	0.15415	0	GO:0003723;GO:0003735;GO:0005622;GO:0005840;GO:0006412	K02952	-	-	-	-	GO:0006412//translation;	GO:0005622//intracellular anatomical structure;GO:0005840//ribosome;	GO:0003723//RNA binding;GO:0003735//structural constituent of ribosome;	ko03010(Ribosome)	Ribosomal protein S13 (AHRD V3.3 K4D8U2_SOLLC)
Solyc00g500114.1	0	0	0	0	0	0	0	0	0	-	-	-	-	-	-	-	-	-	-	Transmembrane protein (AHRD V3.3 Q3EC50_ARATH)
Solyc00g500115.1	0	0	0	0	0	0	0	0	0	GO:0008137;GO:0055114	K03880	-	-	-	-	GO:0055114//obsolete oxidation-reduction process;	-	GO:0008137//NADH dehydrogenase (ubiquinone) activity;	ko00190(Oxidative phosphorylation)	NADH-ubiquinone oxidoreductase chain 3 (AHRD V3.3 A0A2G2V3C2_CAPBA)
Solyc00g500116.1	0	0	0	0	0	0	0	0	0	-	-	-	-	-	-	-	-	-	-	Cytochrome C oxidase subunit II-like%2C transmembrane domain-containing protein (AHRD V3.3 ATMG01280.1)
Solyc00g500117.1	0	0	0	0	0	0	0	0	0	-	K02982	-	-	-	-	-	-	-	ko03010(Ribosome)	Ribosomal protein S3 (AHRD V3.3 A0A290WKX3_SOLLC)
Solyc00g500118.1	0	0	0	0	0.147798	0	0.319798	0.469252	0	GO:0016021;GO:0022900	-	-	-	-	-	GO:0022900//electron transport chain;	GO:0016021//integral component of membrane;	-	-	Cytochrome c oxidase subunit 2 (AHRD V3.3 A0A2G2X686_CAPBA)
Solyc00g500119.1	0	0	0	0	0	0	0	0	0	-	-	-	-	-	-	-	-	-	-	Cytochrome c oxidase subunit 2 (AHRD V3.3 A0A0C5B2A3_HYONI)
Solyc00g500120.1	0	0	0	0	0	0	0	0	0	-	-	-	-	-	-	-	-	-	-	Unknown protein
Solyc00g500121.1	0	0	0	0	0	0	0	0	0	-	-	-	-	-	-	-	-	-	-	Unknown protein
Solyc00g500122.1	0	0	0	0	0	0	0	0	0	-	-	-	-	-	-	-	-	-	-	Unknown protein
Solyc00g500123.1	0	0	0	0	0	0	0	0	0	GO:0016020;GO:0055114	K05572	-	-	-	-	GO:0055114//obsolete oxidation-reduction process;	GO:0016020//membrane;	-	ko00190(Oxidative phosphorylation)	NAD(P)H-quinone oxidoreductase subunit 1, chloroplastic (AHRD V3.3 A0A2G2XBN0_CAPBA)
Solyc00g500124.1	0	0	0	0	0	0	0	0	0	GO:0016651;GO:0048038;GO:0051287;GO:0055114	K05579	-	-	-	-	GO:0055114//obsolete oxidation-reduction process;	-	GO:0016651//oxidoreductase activity, acting on NAD(P)H;GO:0048038//quinone binding;GO:0051287//NAD binding;	ko00190(Oxidative phosphorylation)	NAD(P)H-quinone oxidoreductase subunit H, chloroplastic (AHRD V3.3 A0A1U8QCJ3_CAPAN)
Solyc00g500125.1	0	0	0	0	0	0	0	0	0	-	-	-	-	-	-	-	-	-	-	Protein TIC 214 (AHRD V3.3 TI214_SOLTU)
Solyc00g500126.1	0	0	0	0	0	0	0	0	0	GO:0016021	-	-	-	-	-	-	GO:0016021//integral component of membrane;	-	-	Protein TIC 214 (AHRD V3.3 TI214_SOLTU)
Solyc00g500127.1	0	0	0	0	0	0	0	0	0	GO:0009522;GO:0009579;GO:0015979;GO:0016021	-	-	-	-	-	GO:0015979//photosynthesis;	GO:0009522//photosystem I;GO:0009579//thylakoid;GO:0016021//integral component of membrane;	-	-	50S ribosomal protein L14, chloroplastic (AHRD V3.3 I6N992_DATST)
Solyc00g500128.1	0	0	0	0	0	0	0	0	0	-	-	-	-	-	-	-	-	-	-	30S ribosomal protein S14, chloroplastic (AHRD V3.3 A0A2G2X601_CAPBA)
Solyc00g500129.1	0	0	0.114609	0.446948	0	0	0	0.120185	0	-	-	-	-	-	-	-	-	-	-	Ribosomal protein L2, plastid (AHRD V3.3 A0A2U1PJW3_ARTAN)
Solyc00g500130.1	0	0	0	0	0	0	0	0	0	GO:0009772;GO:0019684;GO:0045156	K02703	-	-	-	-	GO:0009772//photosynthetic electron transport in photosystem II;GO:0019684//photosynthesis, light reaction;	-	GO:0045156//electron transporter, transferring electrons within the cyclic electron transport pathway of photosynthesis activity;	ko00195(Photosynthesis)	Photosystem II protein D1 (AHRD V3.3 A0A1U8QBZ9_CAPAN)
Solyc00g500131.1	0	0	0	0	0	0	0	0	0	-	K20000	-	-	-	-	-	-	-	-	Maturase K (AHRD V3.3 A0A2G3DGH8_CAPCH)
Solyc00g500132.1	0	0	0	0	0	0	0	0	0	-	K02712	-	-	-	-	-	-	-	ko00195(Photosynthesis)	Photosystem II reaction center protein K (AHRD V3.3 A0A1U8QD48_CAPAN)
Solyc00g500133.1	0	0	0	0	0	0	0	0	0	-	K02111	-	-	-	-	-	-	-	ko00195(Photosynthesis);ko00190(Oxidative phosphorylation)	ATP synthase subunit alpha, chloroplastic (AHRD V3.3 I6N942_DATST)
Solyc00g500134.1	0	0	0	0	0	0	0	0	0	GO:0003735;GO:0005622;GO:0005840;GO:0006412	K02967	-	-	-	-	GO:0006412//translation;	GO:0005622//intracellular anatomical structure;GO:0005840//ribosome;	GO:0003735//structural constituent of ribosome;	ko03010(Ribosome)	30S ribosomal protein S2, chloroplastic (AHRD V3.3 I6N946_DATST)
Solyc00g500135.1	0	0	0	0	0	0	0	0	0	-	-	-	-	-	-	-	-	-	-	DNA-directed RNA polymerase subunit beta'' (AHRD V3.3 A0A1U8QCC7_CAPAN)
Solyc00g500136.1	0.0237283	0	0	0	0	0	0	0	0	GO:0009521;GO:0009767;GO:0016020;GO:0016168;GO:0019684	K02705	-	-	-	-	GO:0009767//photosynthetic electron transport chain;GO:0019684//photosynthesis, light reaction;	GO:0009521//photosystem;GO:0016020//membrane;	GO:0016168//chlorophyll binding;	ko00195(Photosynthesis)	Photosystem II CP43 reaction center protein (AHRD V3.3 A0A078EKT7_BRANA)
Solyc00g500137.1	0	0	0	0	0	0	0	0	0	-	K02954	-	-	-	-	-	-	-	ko03010(Ribosome)	30S ribosomal protein S14, chloroplastic (AHRD V3.3 A0A2G2X601_CAPBA)
Solyc00g500138.1	0	0	0	0	0	0	0	0	0	GO:0009522;GO:0009579;GO:0015979;GO:0016021	K02690	-	-	-	-	GO:0015979//photosynthesis;	GO:0009522//photosystem I;GO:0009579//thylakoid;GO:0016021//integral component of membrane;	-	ko00195(Photosynthesis)	50S ribosomal protein L14, chloroplastic (AHRD V3.3 I6N992_DATST)
Solyc00g500139.1	0	0	0	0	0	0	0	0	0	GO:0009522;GO:0009579;GO:0015979;GO:0016021	K02689	-	-	-	-	GO:0015979//photosynthesis;	GO:0009522//photosystem I;GO:0009579//thylakoid;GO:0016021//integral component of membrane;	-	ko00195(Photosynthesis)	Photosystem I P700 chlorophyll a apoprotein A1 (AHRD V3.3 K4EPK3_DATST)
Solyc00g500140.1	0	0	0	0	0	0	0	0	0	GO:0015986	K02114	-	-	-	-	GO:0015986//ATP synthesis coupled proton transport;	-	-	ko00195(Photosynthesis);ko00190(Oxidative phosphorylation)	ATP synthase epsilon chain, chloroplastic (AHRD V3.3 A0A1U8QCD5_CAPAN)
Solyc00g500141.1	0	0	0	0	0	0	0	0	0	GO:0005524;GO:0009507	-	-	-	-	-	-	GO:0009507//chloroplast;	GO:0005524//ATP binding;	-	Protein Ycf2 (AHRD V3.3 A0A1W5PW46_9DIPS)
Solyc00g500142.1	0	0	0	0	0	0	0	0	0	GO:0005524;GO:0009507	-	-	-	-	-	-	GO:0009507//chloroplast;	GO:0005524//ATP binding;	-	NAD(P)H-quinone oxidoreductase subunit J, chloroplastic (AHRD V3.3 A0A1U8QD64_CAPAN)
Solyc00g500143.1	0	0	0	0	0	0	0	0	0	-	K02986	-	-	-	-	-	-	-	ko03010(Ribosome)	30S ribosomal protein S4, chloroplastic (AHRD V3.3 I6N958_DATST)
Solyc00g500144.1	0	0	0	0	0	0	0	0	0	-	-	-	-	-	-	-	-	-	-	30S ribosomal protein S14, chloroplastic (AHRD V3.3 A0A2G2X601_CAPBA)
Solyc00g500145.1	0	0	0	0	0	0	0	0	0	-	-	-	-	-	-	-	-	-	-	Maturase K (AHRD V3.3 A0A2G3DGH8_CAPCH)
Solyc00g500146.1	0	0	0	0	0	0	0	0	0	-	-	-	-	-	-	-	-	-	-	NAD(P)H-quinone oxidoreductase subunit 2, chloroplastic (AHRD V3.3 J7H400_CAPAN)
Solyc00g500147.1	0	0	0	0	0	0	0	0	0	-	-	-	-	-	-	-	-	-	-	Protein Ycf2 (AHRD V3.3 A0A0U1ZJJ5_9SOLN)
Solyc00g500148.1	0	0	0	0	0	0	0	0	0	GO:0005524;GO:0009507	-	-	-	-	-	-	GO:0009507//chloroplast;	GO:0005524//ATP binding;	-	Protein Ycf2 (AHRD V3.3 A0A1W5PW46_9DIPS)
Solyc00g500149.1	0	0	0	0	0	0	0	0	0	GO:0005524;GO:0009507	-	-	-	-	-	-	GO:0009507//chloroplast;	GO:0005524//ATP binding;	-	NAD(P)H-quinone oxidoreductase subunit J, chloroplastic (AHRD V3.3 A0A1U8QD64_CAPAN)
Solyc00g500150.1	0	0	0	0	0	0	0.391825	0	0	GO:0003735;GO:0005840;GO:0006412	-	-	-	-	-	GO:0006412//translation;	GO:0005840//ribosome;	GO:0003735//structural constituent of ribosome;	-	50S ribosomal protein L2, chloroplastic (AHRD V3.3 I6N9C2_DATST)
Solyc00g500151.1	0	0	0	0	0	0	0	0	0	GO:0009772;GO:0019684;GO:0045156	-	-	-	-	-	GO:0009772//photosynthetic electron transport in photosystem II;GO:0019684//photosynthesis, light reaction;	-	GO:0045156//electron transporter, transferring electrons within the cyclic electron transport pathway of photosynthesis activity;	-	Photosystem II protein D1 (AHRD V3.3 A0A1U8QBZ9_CAPAN)
Solyc00g500152.1	0	0	0	0	0	0	0	0	0	GO:0003735;GO:0005840;GO:0006412	-	-	-	-	-	GO:0006412//translation;	GO:0005840//ribosome;	GO:0003735//structural constituent of ribosome;	-	50S ribosomal protein L2 (AHRD V3.3 H6T990_9CARY)
Solyc00g500153.1	0	0	0	0	0	0	0	0	0	GO:0003735;GO:0005840;GO:0006412	-	-	-	-	-	GO:0006412//translation;	GO:0005840//ribosome;	GO:0003735//structural constituent of ribosome;	-	30S ribosomal protein S3, chloroplastic (AHRD V3.3 A0A1U8QD95_CAPAN)
Solyc00g500154.1	0	0	0	0	0	0	0	0	0	GO:0005524;GO:0009507	-	-	-	-	-	-	GO:0009507//chloroplast;	GO:0005524//ATP binding;	-	NAD(P)H-quinone oxidoreductase subunit J, chloroplastic (AHRD V3.3 A0A1U8QD64_CAPAN)
Solyc00g500155.1	0	0	0	0	0	0	0	0	0	GO:0009522;GO:0009579;GO:0015979;GO:0016021	K02874	-	-	-	-	GO:0015979//photosynthesis;	GO:0009522//photosystem I;GO:0009579//thylakoid;GO:0016021//integral component of membrane;	-	ko03010(Ribosome)	50S ribosomal protein L14, chloroplastic (AHRD V3.3 I6N992_DATST)
Solyc00g500156.1	0	0	0	0	0	0	0	0	0	GO:0003735;GO:0005840;GO:0006412	K02948	-	-	-	-	GO:0006412//translation;	GO:0005840//ribosome;	GO:0003735//structural constituent of ribosome;	ko03010(Ribosome)	30S ribosomal protein S11, chloroplastic (AHRD V3.3 G9FCH9_9LAMI)
Solyc00g500157.1	0	0	0	0	0	0	0	0	0	GO:0005524;GO:0009507	K03040	-	-	-	-	-	GO:0009507//chloroplast;	GO:0005524//ATP binding;	ko03020(RNA polymerase)	Protein Ycf2 (AHRD V3.3 A0A1W5PW46_9DIPS)
Solyc00g500158.1	0	0	0	0	0	0	0	0	0	GO:0009055;GO:0016020;GO:0016491	K02637	-	-	-	-	-	GO:0016020//membrane;	GO:0009055//electron transfer activity;GO:0016491//oxidoreductase activity;	ko00195(Photosynthesis)	Cytochrome b6-f complex subunit 4 (AHRD V3.3 A0A2G2XBM1_CAPBA)
Solyc00g500159.1	0	0	0	0	0	0	0	0	0	-	-	-	-	-	-	-	-	-	-	Unknown protein
Solyc00g500160.1	0	0	0	0	0	0	0	0	0	-	-	-	-	-	-	-	-	-	-	Retrovirus-related Pol polyprotein from transposon TNT 1-94 (AHRD V3.3 A0A2I0W6G5_9ASPA)
Solyc00g500161.1	0	0	0	0	0	0	0	0	0	-	-	-	-	-	-	-	-	-	-	Unknown protein
Solyc00g500162.1	0	0	0	0	0	0	0	0	0	-	-	-	-	-	-	-	-	-	-	Unknown protein
Solyc00g500163.1	0	0	0	0	0	0	0	0	0	-	-	-	-	-	-	-	-	-	-	Unknown protein
Solyc00g500164.1	0	0	0	0	0	0	0	0	0	-	-	-	-	-	-	-	-	-	-	Unknown protein
Solyc00g500165.1	0	0	0	0	0	0	0	0	0	-	-	-	-	-	-	-	-	-	-	Unknown protein
Solyc00g500166.1	0	0	0	0	0	0	0	0	0	-	-	-	-	-	-	-	-	-	-	Unknown protein
Solyc00g500167.1	0	0	0	0	0	0	0	0	0	-	-	-	-	-	-	-	-	-	-	Cytochrome c biogenesis FC (AHRD V3.3 A0A0C5APX0_HYONI)
Solyc00g500168.1	0	0	0	0	0	0	0	0	0	GO:0016021	-	-	-	-	-	-	GO:0016021//integral component of membrane;	-	-	Transport membrane protein (AHRD V3.3 A0A0C5ARU2_HYONI)
Solyc00g500169.1	0	0	0	0	0	0	0	0	0	-	K03883	-	-	-	-	-	-	-	ko00190(Oxidative phosphorylation)	NADH-ubiquinone oxidoreductase chain 5 (AHRD V3.3 A0A0C5ARN6_HYONI)
Solyc00g500170.1	0	0	0	0	0	0	0	0	0	-	-	-	-	-	-	-	-	-	-	Cytochrome C oxidase subunit II-like%2C transmembrane domain-containing protein (AHRD V3.3 ATMG01280.1)
Solyc00g500171.1	0	0	0	0	0	0	0	0	0	-	-	-	-	-	-	-	-	-	-	NADH-ubiquinone oxidoreductase chain 4 (AHRD V3.3 A0A2G3CZD8_CAPCH)
Solyc00g500172.1	0	0	0	0	0	0	0	0	0	-	K03881	-	-	-	-	-	-	-	ko00190(Oxidative phosphorylation)	NADH-ubiquinone oxidoreductase chain 4 (AHRD V3.3 A0A2G2X0J9_CAPBA)
Solyc00g500173.1	0	0	0	0	0	0	0	0	0	GO:0000276;GO:0015078;GO:0015986	-	-	-	-	-	GO:0015986//ATP synthesis coupled proton transport;	GO:0000276//mitochondrial proton-transporting ATP synthase complex, coupling factor F(o);	GO:0015078//proton transmembrane transporter activity;	-	ATPase subunit 4 (AHRD V3.3 A0A0C5B288_HYONI)
Solyc00g500174.1	0	0	0	0	0	0	0	0	0	-	-	-	-	-	-	-	-	-	-	Unknown protein
Solyc00g500175.1	0	0	0	0	0	0	0	0	0	-	-	-	-	-	-	-	-	-	-	Unknown protein
Solyc00g500176.1	0	0	0	0	0	0	0	0	0	-	-	-	-	-	-	-	-	-	-	Unknown protein
Solyc00g500177.1	0	0	0	0	0	0	0	0	0	-	-	-	-	-	-	-	-	-	-	Unknown protein
Solyc00g500178.1	0	0	0	0	0	0	0	0	0	-	-	-	-	-	-	-	-	-	-	Unknown protein
Solyc00g500179.1	0	0	0	0	0	0	0	0	0	-	-	-	-	-	-	-	-	-	-	Unknown protein
Solyc00g500180.1	0	0	0	0	0	0	0	0	0	-	-	-	-	-	-	-	-	-	-	Unknown protein
Solyc00g500181.1	0	0	0	0	0	0	0	0	0	-	-	-	-	-	-	-	-	-	-	RNA-dependent RNA polymerase (AHRD V3.3 A0A2Z6JIR4_9VIRU)
Solyc00g500182.1	0	0	0	0	0	0	0	0	0	-	-	-	-	-	-	-	-	-	-	Transmembrane protein (AHRD V3.3 A0A1P8B2M8_ARATH)
Solyc00g500183.1	1.98829	2.01522	0.198881	1.16338	1.77358	0.411737	2.13199	1.87701	1.1256	-	-	-	-	-	-	-	-	-	-	NADH dehydrogenase subunit 7 (AHRD V3.3 A0A220T1K3_9ROSI)
Solyc00g500184.1	0.163641	0.0608142	0.0600174	0.175539	0.0594691	0	0.32169	0.251749	0.396293	GO:0016651;GO:0048038;GO:0051287;GO:0055114	K03935	-	-	-	-	GO:0055114//obsolete oxidation-reduction process;	-	GO:0016651//oxidoreductase activity, acting on NAD(P)H;GO:0048038//quinone binding;GO:0051287//NAD binding;	ko00190(Oxidative phosphorylation)	NADH dehydrogenase subunit 7 (AHRD V3.3 A0A0C5B9X5_9SOLA)
Solyc00g500185.1	0.202603	0	0.148614	0.289779	0	0.230753	0	0.0779222	0.0700926	-	-	-	-	-	-	-	-	-	-	NADH dehydrogenase subunit 7 (AHRD V3.3 G9FCP1_9LAMI)
Solyc00g500186.1	0	0.0411928	0	0.0396342	0	0	0.0435797	0	0	GO:0004129;GO:0009060;GO:0016021;GO:0020037;GO:0055114	K02256	-	-	-	-	GO:0009060//aerobic respiration;GO:0055114//obsolete oxidation-reduction process;	GO:0016021//integral component of membrane;	GO:0004129//cytochrome-c oxidase activity;GO:0020037//heme binding;	ko00190(Oxidative phosphorylation)	Cytochrome c oxidase subunit 1 (AHRD V3.3 A0A2G2YXI2_CAPAN)
Solyc00g500187.1	0	0	0	0	0	0	0.0717699	0	0	-	-	-	-	-	-	-	-	-	-	NADH-ubiquinone oxidoreductase chain 4 (AHRD V3.3 A0A290WL40_SOLLC)
Solyc00g500188.1	0	0	0	0	0.116864	0.244169	0	0	0	-	-	-	-	-	-	-	-	-	-	NADH-ubiquinone oxidoreductase chain 4 (AHRD V3.3 A0A2G3CZD8_CAPCH)
Solyc00g500189.1	0	0	0	0.318991	0	0	0	0	0	-	K03881	-	-	-	-	-	-	-	ko00190(Oxidative phosphorylation)	NADH-ubiquinone oxidoreductase chain 4 (AHRD V3.3 A0A2G2X0J9_CAPBA)
Solyc00g500190.1	0	0	0	0	0	0	0	0	0	GO:0003735;GO:0005622;GO:0005840;GO:0006412	-	-	-	-	-	GO:0006412//translation;	GO:0005622//intracellular anatomical structure;GO:0005840//ribosome;	GO:0003735//structural constituent of ribosome;	-	30S ribosomal protein S2, chloroplastic (AHRD V3.3 I6N946_DATST)
Solyc00g500191.1	0	0	0	0	0	0	0	0	0	GO:0016021	-	-	-	-	-	-	GO:0016021//integral component of membrane;	-	-	Protein TIC 214 (AHRD V3.3 TI214_SOLTU)
Solyc00g500192.1	0	0	0	0	0	0	0	0	0	GO:0016651;GO:0048038;GO:0051287;GO:0055114	K05579	-	-	-	-	GO:0055114//obsolete oxidation-reduction process;	-	GO:0016651//oxidoreductase activity, acting on NAD(P)H;GO:0048038//quinone binding;GO:0051287//NAD binding;	ko00190(Oxidative phosphorylation)	NAD(P)H-quinone oxidoreductase subunit H, chloroplastic (AHRD V3.3 A0A1U8QCJ3_CAPAN)
Solyc00g500193.1	0	0	0	0	0	0	0	0	0	GO:0016020;GO:0055114	K05572	-	-	-	-	GO:0055114//obsolete oxidation-reduction process;	GO:0016020//membrane;	-	ko00190(Oxidative phosphorylation)	NAD(P)H-quinone oxidoreductase subunit 1, chloroplastic (AHRD V3.3 A0A2G2XBN0_CAPBA)
Solyc00g500194.1	0	0	0	0	0	0	0	0	0	GO:0017004;GO:0020037	-	-	-	-	-	GO:0017004//cytochrome complex assembly;	-	GO:0020037//heme binding;	-	Cytochrome c biogenesis protein CcsA (AHRD V3.3 A0A1U8QCK2_CAPAN)
Solyc00g500195.1	0	0	0	0	0	0	0	0	0	-	K05577	-	-	-	-	-	-	-	ko00190(Oxidative phosphorylation)	NAD(P)H-quinone oxidoreductase subunit 5, chloroplastic (AHRD V3.3 J7H711_CAPAN)
Solyc00g500196.1	0.0421254	0.0469655	0	0	0	0	0	0.0972099	0	GO:0016021	-	-	-	-	-	-	GO:0016021//integral component of membrane;	-	-	Protein TIC 214 (AHRD V3.3 K4EQH9_DATST)
Solyc00g500197.1	0	0	0	0	0	0	0	0	0	-	-	-	-	-	-	-	-	-	-	Ycf15 protein (AHRD V3.3 J7H9P3_CAPAN)
Solyc00g500198.1	0	0	0	0	0	0	0	0	0	-	-	-	-	-	-	-	-	-	-	NAD(P)H-quinone oxidoreductase subunit 5, chloroplastic (AHRD V3.3 J7H711_CAPAN)
Solyc00g500199.1	0	0.116131	0	0	0	0	0	0	0.324327	GO:0009522;GO:0009579;GO:0015979;GO:0016021	-	-	-	-	-	GO:0015979//photosynthesis;	GO:0009522//photosystem I;GO:0009579//thylakoid;GO:0016021//integral component of membrane;	-	-	Photosystem I P700 chlorophyll a apoprotein A1 (AHRD V3.3 K4EPK3_DATST)
Solyc00g500200.1	0	0	0	0	0	0	0	0	0	GO:0009772;GO:0019684;GO:0045156	K02703	-	-	-	-	GO:0009772//photosynthetic electron transport in photosystem II;GO:0019684//photosynthesis, light reaction;	-	GO:0045156//electron transporter, transferring electrons within the cyclic electron transport pathway of photosynthesis activity;	ko00195(Photosynthesis)	Photosystem II protein D1 (AHRD V3.3 A0A1U8QBZ9_CAPAN)
Solyc00g500201.1	0	0	0	0	0	0	0	0	0	-	K20000	-	-	-	-	-	-	-	-	Maturase K (AHRD V3.3 A0A2G3DGH8_CAPCH)
Solyc00g500202.1	0	0	0	0	0	0	0	0	0	-	K02712	-	-	-	-	-	-	-	ko00195(Photosynthesis)	Photosystem II reaction center protein K (AHRD V3.3 A0A1U8QD48_CAPAN)
Solyc00g500203.1	0	0	0	0	0	0	0	0	0	-	K02111	-	-	-	-	-	-	-	ko00195(Photosynthesis);ko00190(Oxidative phosphorylation)	ATP synthase subunit alpha, chloroplastic (AHRD V3.3 I6N942_DATST)
Solyc00g500204.1	0	0	0	0	0	0	0	0	0	GO:0003735;GO:0005622;GO:0005840;GO:0006412	K02967	-	-	-	-	GO:0006412//translation;	GO:0005622//intracellular anatomical structure;GO:0005840//ribosome;	GO:0003735//structural constituent of ribosome;	ko03010(Ribosome)	30S ribosomal protein S2, chloroplastic (AHRD V3.3 I6N946_DATST)
Solyc00g500205.1	0	0	0	0	0	0	0	0	0	-	-	-	-	-	-	-	-	-	-	DNA-directed RNA polymerase subunit beta'' (AHRD V3.3 A0A1U8QCC7_CAPAN)
Solyc00g500206.1	0	0	0	0	0	0	0	0	0	GO:0009521;GO:0009767;GO:0016020;GO:0016168;GO:0019684	K02705	-	-	-	-	GO:0009767//photosynthetic electron transport chain;GO:0019684//photosynthesis, light reaction;	GO:0009521//photosystem;GO:0016020//membrane;	GO:0016168//chlorophyll binding;	ko00195(Photosynthesis)	Photosystem II CP43 reaction center protein (AHRD V3.3 A0A078EKT7_BRANA)
Solyc00g500207.1	0	0	0	0	0	0	0	0	0	-	K02954	-	-	-	-	-	-	-	ko03010(Ribosome)	30S ribosomal protein S14, chloroplastic (AHRD V3.3 A0A2G2X601_CAPBA)
Solyc00g500208.1	0	0	0	0	0	0	0	0	0	GO:0009522;GO:0009579;GO:0015979;GO:0016021	K02690	-	-	-	-	GO:0015979//photosynthesis;	GO:0009522//photosystem I;GO:0009579//thylakoid;GO:0016021//integral component of membrane;	-	ko00195(Photosynthesis)	Photosystem I P700 chlorophyll a apoprotein A2 (AHRD V3.3 I6N956_DATST)
Solyc00g500209.1	0	0	0	0	0	0	0	0	0	GO:0009522;GO:0009579;GO:0015979;GO:0016021	K02689	-	-	-	-	GO:0015979//photosynthesis;	GO:0009522//photosystem I;GO:0009579//thylakoid;GO:0016021//integral component of membrane;	-	ko00195(Photosynthesis)	Photosystem I P700 chlorophyll a apoprotein A1 (AHRD V3.3 K4EPK3_DATST)
Solyc00g500210.1	0	0	0	0	0	0	0	0	0	GO:0016021	-	-	-	-	-	-	GO:0016021//integral component of membrane;	-	-	Protein TIC 214 (AHRD V3.3 K4EQH9_DATST)
Solyc00g500211.1	0	0	0	0	0	0	0	0	0	-	-	-	-	-	-	-	-	-	-	NAD(P)H-quinone oxidoreductase subunit 5, chloroplastic (AHRD V3.3 J7H711_CAPAN)
Solyc00g500212.1	0	0	0	0	0	0	0	0	0	-	K02986	-	-	-	-	-	-	-	ko03010(Ribosome)	30S ribosomal protein S4, chloroplastic (AHRD V3.3 I6N958_DATST)
Solyc00g500213.1	0	0	0	0	0	0	0	0	0	-	-	-	-	-	-	-	-	-	-	Auxin-responsive GH3 family protein (AHRD V3.3 A0A2U1NZC8_ARTAN)
Solyc00g500214.1	0	0	0	0	0.0419636	0	0	0	0	-	-	-	-	-	-	-	-	-	-	Auxin-responsive GH3 family protein (AHRD V3.3 A0A2U1NZC8_ARTAN)
Solyc00g500215.1	0	0	0	0	0	0	0	0	0	-	-	-	-	-	-	-	-	-	-	Unknown protein
Solyc00g500216.1	0.203049	0.181103	0	0.174251	0.0885487	0.277514	0.143698	0.187425	0	-	-	-	-	-	-	-	-	-	-	Auxin-responsive GH3 family protein (AHRD V3.3 A0A2U1MJ34_ARTAN)
Solyc00g500217.1	0	0	0	0	0	0	0	0	0	-	-	-	-	-	-	-	-	-	-	Retrovirus-related Pol polyprotein from transposon TNT 1-94 (AHRD V3.3 A0A2I0VJ33_9ASPA)
Solyc00g500218.1	0	0	0	0	0	0	0	0	0	-	K14506	-	-	-	-	-	-	-	ko04075(Plant hormone signal transduction)	Auxin-responsive GH3 family protein (AHRD V3.3 A0A2U1NZC8_ARTAN)
Solyc00g500219.1	0	0	0	0	0	0	0	0	0	-	-	-	-	-	-	-	-	-	-	B3 domain-containing protein (AHRD V3.3 A0A2K3PAY3_TRIPR)
Solyc00g500220.1	0	0	0	0	0	0	0	0	0	-	-	-	-	-	-	-	-	-	-	B3 domain-containing protein At1g49475-like (AHRD V3.3 XP_025886111.1)
Solyc00g500221.1	0	0	0	0	0	0	0	0	0	GO:0003677	-	-	-	-	-	-	-	GO:0003677//DNA binding;	-	B3 domain-containing protein (AHRD V3.3 A0A1Q3DFU3_CEPFO)
Solyc00g500222.1	0	0	0	0	0	0	0	0	0	-	-	-	-	-	-	-	-	-	-	Transcriptional factor B3 family protein (AHRD V3.3 A0A2H1ZEQ2_ARATH)
Solyc00g500223.1	0	0	0	0	0	0	0	0	0	-	-	-	-	-	-	-	-	-	-	Retrovirus-related Pol polyprotein from transposon TNT 1-94 (AHRD V3.3 A0A2I0W6G5_9ASPA)
Solyc00g500224.1	0	0.0343159	0	0	0	0	0	0	0	-	-	-	-	-	-	-	-	-	-	Cytochrome c biogenesis FC (AHRD V3.3 A0A0C5B7H6_9SOLA)
Solyc00g500225.1	0.54763	1.01758	0.20085	1.95816	0	0.207907	0.430619	0.842486	1.13675	GO:0008137;GO:0055114	-	-	-	-	-	GO:0055114//obsolete oxidation-reduction process;	-	GO:0008137//NADH dehydrogenase (ubiquinone) activity;	-	NADH-ubiquinone oxidoreductase chain 3 (AHRD V3.3 G9FCN6_9LAMI)
Solyc00g500226.1	0	0	0	0	0	0	0	0	0	-	-	-	-	-	-	-	-	-	-	Cytochrome c biogenesis FC (AHRD V3.3 A0A0C5B7H6_9SOLA)
Solyc00g500227.1	0	0	0	0	0	0	0	0	0	-	-	-	-	-	-	-	-	-	-	RNA-dependent RNA polymerase (AHRD V3.3 A0A2Z6JIR4_9VIRU)
Solyc00g500228.1	0	0.100433	0.0330389	0.0966325	0.0327371	0	0.0708348	0.173231	0.0934948	-	-	-	-	-	-	-	-	-	-	Ribosomal protein L2 (AHRD V3.3 A0A290WL33_SOLLC)
Solyc00g500229.1	0	0	0	0	0	0	0	0	0	-	-	-	-	-	-	-	-	-	-	Unknown protein
Solyc00g500230.1	0	0	0	0	0	0	0	0	0	-	-	-	-	-	-	-	-	-	-	Unknown protein
Solyc00g500231.1	0	0	0	0	0	0	0	0	0	-	-	-	-	-	-	-	-	-	-	Unknown protein
Solyc00g500232.1	0	0	0	0	0	0	0	0	0	-	-	-	-	-	-	-	-	-	-	Unknown protein
Solyc00g500233.1	0	0	0	0	0	0	0	0	0	-	-	-	-	-	-	-	-	-	-	Unknown protein
Solyc00g500234.1	0	0	0	0	0	0	0	0	0	-	-	-	-	-	-	-	-	-	-	Unknown protein
Solyc00g500235.1	0	0	0	0	0	0	0	0	0	-	-	-	-	-	-	-	-	-	-	Unknown protein
Solyc00g500236.1	0	0	0	0	0	0	0	0	0	-	-	-	-	-	-	-	-	-	-	MP domain-containing protein (AHRD V3.3 A0A1Q3BUD1_CEPFO)
Solyc00g500237.1	0	0	0	0	0	0	0	0	0	-	-	-	-	-	-	-	-	-	-	Transport membrane protein (AHRD V3.3 A0A0C5ARU2_HYONI)
Solyc00g500238.1	0	0	0.515743	0	0	0	0	0	0.162163	-	-	-	-	-	-	-	-	-	-	orf211 gene product (mitochondrion) (AHRD V3.3 NP_064093.1)
Solyc00g500239.1	0	0	0	0	0	0	0	0	0	-	-	-	-	-	-	-	-	-	-	Protein Ycf2 (AHRD V3.3 A0A142DP97_9LAMI)
Solyc00g500240.1	0	0	0	0	0	0	0	0	0.0594263	-	-	-	-	-	-	-	-	-	-	Cytochrome b (AHRD V3.3 A0A2G3ARK2_CAPCH)
Solyc00g500241.1	0	0	0.0337535	0	0	0	0.0361835	0	0	-	-	-	-	-	-	-	-	-	-	Cytochrome c biogenesis FC (AHRD V3.3 A0A0C5B7H6_9SOLA)
Solyc00g500242.1	0.0734537	0	0	0	0	0	0	0	0	GO:0017004;GO:0020037	-	-	-	-	-	GO:0017004//cytochrome complex assembly;	-	GO:0020037//heme binding;	-	Heme exporter protein C (AHRD V3.3 A0A2S4LUD9_9BRAD)
Solyc00g500243.1	0	0	0	0	0	0.0450613	0	0	0	-	K02261	-	-	-	-	-	-	-	ko00190(Oxidative phosphorylation)	Cytochrome c oxidase subunit 2 (AHRD V3.3 A0A0C5B2A3_HYONI)
Solyc00g500244.1	0	0	0	0.727112	0	0	0.159899	0	0	GO:0016021;GO:0022900	-	-	-	-	-	GO:0022900//electron transport chain;	GO:0016021//integral component of membrane;	-	-	Cytochrome c oxidase subunit 2 (AHRD V3.3 A0A2G2X686_CAPBA)
Solyc00g500245.1	0.0818205	0	0.150043	0.0585131	0.0594691	0.155315	0.0643381	0.0944058	0.141533	-	K02982	-	-	-	-	-	-	-	ko03010(Ribosome)	Ribosomal protein S3 (AHRD V3.3 A0A290WKX3_SOLLC)
Solyc00g500246.1	0	0	0	0	0	0	0	0	0	-	-	-	-	-	-	-	-	-	-	Unknown protein
Solyc00g500247.1	0	0	0	0	0	0	0	0	0	-	-	-	-	-	-	-	-	-	-	AT hook motif DNA-binding family protein (AHRD V3.3 A0A2U1PYS7_ARTAN)
Solyc00g500248.1	0	0	0	0	0	0	0	0	0	-	-	-	-	-	-	-	-	-	-	AT hook, DNA-binding motif-containing protein (AHRD V3.3 A0A2U1KK62_ARTAN)
Solyc00g500249.1	0.030274	0	0.0666203	0.0324753	0	0	0	0	0	GO:0017004;GO:0020037	-	-	-	-	-	GO:0017004//cytochrome complex assembly;	-	GO:0020037//heme binding;	-	Cytochrome c biogenesis FN (AHRD V3.3 A0A0C5B9X0_9SOLA)
Solyc00g500250.1	0	0.0259536	0.102454	0.0249715	0	0.132567	0.0823723	0	0	GO:0004129;GO:0009060;GO:0016021;GO:0020037;GO:0055114	K02256	-	-	-	-	GO:0009060//aerobic respiration;GO:0055114//obsolete oxidation-reduction process;	GO:0016021//integral component of membrane;	GO:0004129//cytochrome-c oxidase activity;GO:0020037//heme binding;	ko00190(Oxidative phosphorylation)	Cytochrome c oxidase subunit 1 (AHRD V3.3 A0A2G2YXI2_CAPAN)
Solyc00g500251.1	0	0	0	0	0	0	0	0	0	-	-	-	-	-	-	-	-	-	-	NADH-ubiquinone oxidoreductase chain 4 (AHRD V3.3 A0A290WL40_SOLLC)
Solyc00g500252.1	0	0	0	0	0	0	0	0	0	-	-	-	-	-	-	-	-	-	-	NADH-ubiquinone oxidoreductase chain 4 (AHRD V3.3 A0A2G3CZD8_CAPCH)
Solyc00g500253.1	0	0	0	0	0	0	0	0	0	-	K03881	-	-	-	-	-	-	-	ko00190(Oxidative phosphorylation)	NADH-ubiquinone oxidoreductase chain 4 (AHRD V3.3 A0A2G2X0J9_CAPBA)
Solyc00g500254.1	0.299787	0	0.164926	0	0	0.17072	0	0	0	-	-	-	-	-	-	-	-	-	-	50S ribosomal protein L20, chloroplastic (AHRD V3.3 A0A2P1M7F3_9LAMI)
Solyc00g500255.1	0	0	0	0	0	0	0	0	0	-	-	-	-	-	-	-	-	-	-	RNA-dependent RNA polymerase (AHRD V3.3 A0A2Z6JIR4_9VIRU)
Solyc00g500256.1	0	0.0744754	0	0	0	0	0	0	0	-	-	-	-	-	-	-	-	-	-	NADH-ubiquinone oxidoreductase chain 5 (AHRD V3.3 A0A1Y0B159_9LAMI)
Solyc00g500257.1	0	0	0	0	0	0	0	0	0	-	-	-	-	-	-	-	-	-	-	Transmembrane protein (AHRD V3.3 A0A1P8B2M8_ARATH)
Solyc00g500258.1	0	0	0	0	0	0	0	0	0	GO:0004568;GO:0006032;GO:0016998	-	-	-	-	-	GO:0006032//chitin catabolic process;GO:0016998//cell wall macromolecule catabolic process;	-	GO:0004568//chitinase activity;	-	Chitinase (AHRD V3.3 B9VRK7_CAPAN)
Solyc00g500259.1	0	0	0	0	0	0	0	0	0	-	-	-	-	-	-	-	-	-	-	Unknown protein
Solyc00g500260.1	0	0	0	0	0	0	0	0	0	-	K00412	-	-	-	-	-	-	-	ko00190(Oxidative phosphorylation)	Cytochrome b (AHRD V3.3 A0A2G3ARK2_CAPCH)
Solyc00g500261.1	0	0	0	0	0	0	0	0	0	GO:0008137;GO:0055114	K03880	-	-	-	-	GO:0055114//obsolete oxidation-reduction process;	-	GO:0008137//NADH dehydrogenase (ubiquinone) activity;	ko00190(Oxidative phosphorylation)	NADH-ubiquinone oxidoreductase chain 3 (AHRD V3.3 A0A2G2V3C2_CAPBA)
Solyc00g500262.1	0	0	0	0	0	0	0	0	0	-	-	-	-	-	-	-	-	-	-	Transmembrane protein (AHRD V3.3 Q3EC50_ARATH)
Solyc00g500263.1	0	0	0	0	0	0	0	0	0	-	-	-	-	-	-	-	-	-	-	RNA-dependent RNA polymerase (AHRD V3.3 A0A2Z6JIR4_9VIRU)
Solyc00g500264.1	0	0	0	0	0	0	0	0	0	-	-	-	-	-	-	-	-	-	-	Unknown protein
Solyc00g500265.1	0	0	0	0	0	0	0	0	0	-	-	-	-	-	-	-	-	-	-	Unknown protein
Solyc00g500266.1	0	0	0	0	0	0	0	0	0	-	-	-	-	-	-	-	-	-	-	Unknown protein
Solyc00g500267.1	0	0	0	0	0	0	0	0	0	-	-	-	-	-	-	-	-	-	-	Unknown protein
Solyc00g500268.1	0	0	0	0	0	0	0	0	0	-	-	-	-	-	-	-	-	-	-	Unknown protein
Solyc00g500269.1	0	0	0	0	0	0	0	0	0	-	-	-	-	-	-	-	-	-	-	Unknown protein
Solyc00g500270.1	0	0	0	0	0	0	0	0	0	-	-	-	-	-	-	-	-	-	-	Unknown protein
Solyc00g500271.1	0	0	0	0	0	0	0	0	0	-	-	-	-	-	-	-	-	-	-	NADH-ubiquinone oxidoreductase chain 5 (AHRD V3.3 A0A0C5ARN6_HYONI)
Solyc00g500272.1	0	0	0	0	0	0	0	0	0	-	-	-	-	-	-	-	-	-	-	Cytochrome C oxidase subunit II-like%2C transmembrane domain-containing protein (AHRD V3.3 ATMG01280.1)
Solyc00g500273.1	0	0	0	0	0	0	0	0	0	GO:0003735;GO:0005840;GO:0006412	K02965	-	-	-	-	GO:0006412//translation;	GO:0005840//ribosome;	GO:0003735//structural constituent of ribosome;	ko03010(Ribosome)	Ribosomal protein S19 (AHRD V3.3 A0A290WKX2_SOLLC)
Solyc00g500274.1	0	0	0	0.0330174	0	0	0	0	0	-	K02982	-	-	-	-	-	-	-	ko03010(Ribosome)	Ribosomal protein S3 (AHRD V3.3 A0A290WKX3_SOLLC)
Solyc00g500275.1	0	0	0	0	0	0	0	0	0	GO:0016021;GO:0022900	-	-	-	-	-	GO:0022900//electron transport chain;	GO:0016021//integral component of membrane;	-	-	Cytochrome c oxidase subunit 2 (AHRD V3.3 A0A2G2X686_CAPBA)
Solyc00g500276.1	0	0	0	0	0	0	0	0	0	-	-	-	-	-	-	-	-	-	-	Cytochrome c oxidase subunit 2 (AHRD V3.3 A0A0C5B2A3_HYONI)
Solyc00g500277.1	0	0	0	0	0.0800819	0	0	0	0	GO:0017004;GO:0020037	-	-	-	-	-	GO:0017004//cytochrome complex assembly;	-	GO:0020037//heme binding;	-	Heme exporter protein C (AHRD V3.3 A0A2S4LUD9_9BRAD)
Solyc00g500278.1	0	0	0	0	0	0	0	0	0	GO:0016021	-	-	-	-	-	-	GO:0016021//integral component of membrane;	-	-	Protein TIC 214 (AHRD V3.3 TI214_SOLTU)
Solyc00g500279.1	0	0	0	0	0	0	0	0	0	-	-	-	-	-	-	-	-	-	-	Protein TIC 214 (AHRD V3.3 TI214_SOLTU)
Solyc00g500280.1	0	0	0	0	0	0	0	0	0	-	-	-	-	-	-	-	-	-	-	NAD(P)H-quinone oxidoreductase subunit H, chloroplastic (AHRD V3.3 A0A1S5SJX5_ORYVI)
Solyc00g500281.1	0	0	0	0	0	0	0	0	0	-	-	-	-	-	-	-	-	-	-	Retrovirus-related Pol polyprotein from transposon TNT 1-94 (AHRD V3.3 A0A2I0X5W4_9ASPA)
Solyc00g500282.1	0	0	0	0	0	0	0	0	0	-	-	-	-	-	-	-	-	-	-	Unknown protein
Solyc00g500283.1	0	0	0	0	0	0	0	0	0	-	-	-	-	-	-	-	-	-	-	Unknown protein
Solyc00g500284.1	0	0	0	0	0	0	0	0	0	-	-	-	-	-	-	-	-	-	-	Auxin-responsive GH3 family protein (AHRD V3.3 A0A2U1NZC8_ARTAN)
Solyc00g500285.1	0	0	0	0	0	0	0	0	0	-	-	-	-	-	-	-	-	-	-	Auxin-responsive GH3 family protein (AHRD V3.3 A0A2U1MJ34_ARTAN)
Solyc00g500286.1	0	0	0	0	0	0	0	0	0	-	-	-	-	-	-	-	-	-	-	Auxin-responsive GH3 family protein (AHRD V3.3 A0A2U1NZC8_ARTAN)
Solyc00g500287.1	0	0	0	0	0	0	0	0	0	-	-	-	-	-	-	-	-	-	-	Auxin-responsive GH3 family protein (AHRD V3.3 A0A2U1MJ34_ARTAN)
Solyc00g500288.1	0	0	0	0	0	0	0	0	0	-	-	-	-	-	-	-	-	-	-	Unknown protein
Solyc00g500289.1	0	0	0	0	0	0	0	0	0	-	-	-	-	-	-	-	-	-	-	Unknown protein
Solyc00g500290.1	0.00853165	0	0	0	0	0.00971706	0	0	0	-	K03046	-	-	-	-	-	-	-	ko03020(RNA polymerase)	DNA-directed RNA polymerase subunit beta'' (AHRD V3.3 A0A1U8QCC7_CAPAN)
Solyc00g500291.1	0	0	0	0	0	0	0	0	0	GO:0003735;GO:0005622;GO:0005840;GO:0006412	K02967	-	-	-	-	GO:0006412//translation;	GO:0005622//intracellular anatomical structure;GO:0005840//ribosome;	GO:0003735//structural constituent of ribosome;	ko03010(Ribosome)	30S ribosomal protein S2, chloroplastic (AHRD V3.3 I6N946_DATST)
Solyc00g500292.1	0	0.040463	0	0	0	0	0	0	0	-	K02111	-	-	-	-	-	-	-	ko00195(Photosynthesis);ko00190(Oxidative phosphorylation)	ATP synthase subunit alpha, chloroplastic (AHRD V3.3 I6N942_DATST)
Solyc00g500293.1	0.320642	0	0.176399	0	0	0	0	0	0	-	K02712	-	-	-	-	-	-	-	ko00195(Photosynthesis)	Photosystem II reaction center protein K (AHRD V3.3 A0A1U8QD48_CAPAN)
Solyc00g500294.1	0	0	0	0	0	0	0	0	0	-	-	-	-	-	-	-	-	-	-	Unknown protein
Solyc00g500295.1	0	0	0	0	0	0	0	0	0	-	K20000	-	-	-	-	-	-	-	-	Maturase K (AHRD V3.3 A0A2G3DGH8_CAPCH)
Solyc00g500296.1	0	0	0	0	0	0	0	0	0	GO:0009772;GO:0019684;GO:0045156	K02703	-	-	-	-	GO:0009772//photosynthetic electron transport in photosystem II;GO:0019684//photosynthesis, light reaction;	-	GO:0045156//electron transporter, transferring electrons within the cyclic electron transport pathway of photosynthesis activity;	ko00195(Photosynthesis)	Photosystem II protein D1 (AHRD V3.3 A0A1U8QBZ9_CAPAN)
Solyc00g500297.1	0	0	0	0	0	0	0	0	0	GO:0003735;GO:0005840;GO:0006412	-	-	-	-	-	GO:0006412//translation;	GO:0005840//ribosome;	GO:0003735//structural constituent of ribosome;	-	50S ribosomal protein L2 (AHRD V3.3 H6T990_9CARY)
Solyc00g500298.1	0	0	0	0	0	0	0	0	0	GO:0003735;GO:0005840;GO:0006412	-	-	-	-	-	GO:0006412//translation;	GO:0005840//ribosome;	GO:0003735//structural constituent of ribosome;	-	50S ribosomal protein L2, chloroplastic (AHRD V3.3 I6N9C2_DATST)
Solyc00g500299.1	0	0	0	0	0	0	0	0	0	-	-	-	-	-	-	-	-	-	-	Ycf15 protein (AHRD V3.3 J7H9P3_CAPAN)
Solyc00g500300.1	0	0	0	0	0	0	0	0	0.265768	-	-	-	-	-	-	-	-	-	-	Ycf15 protein (AHRD V3.3 J7H9P3_CAPAN)
Solyc00g500301.1	0	0	0	0	0	0	0	0	0.114582	-	-	-	-	-	-	-	-	-	-	Ycf15 (AHRD V3.3 A0A346JLD3_9ASTE)
Solyc00g500302.1	0	0.0887275	0	0	0.086765	0	0	0	0	GO:0000276;GO:0015078;GO:0015986	-	-	-	-	-	GO:0015986//ATP synthesis coupled proton transport;	GO:0000276//mitochondrial proton-transporting ATP synthase complex, coupling factor F(o);	GO:0015078//proton transmembrane transporter activity;	-	ATPase subunit 4 (AHRD V3.3 A0A0C5B288_HYONI)
Solyc00g500303.1	0.207935	0.231826	0.457576	0.223054	0.37783	0.157884	0.163506	0.239918	0.215811	GO:0015002;GO:0016020	K02262	-	-	-	-	-	GO:0016020//membrane;	GO:0015002//obsolete heme-copper terminal oxidase activity;	ko00190(Oxidative phosphorylation)	Cytochrome c oxidase subunit 3 (AHRD V3.3 A0A0C5BKQ0_9SOLA)
Solyc00g500304.1	0	0	0	0	0	0	0	0	0	-	-	-	-	-	-	-	-	-	-	Protein Ycf2 (AHRD V3.3 A0A142DP97_9LAMI)
Solyc00g500305.1	0	0	0	0	0	0	0	0	0	-	-	-	-	-	-	-	-	-	-	Unknown protein
Solyc00g500306.1	0	0	0	0	0	0	0	0	0	-	-	-	-	-	-	-	-	-	-	Unknown protein
Solyc00g500307.1	0	0	0	0	0	0	0	0	0	-	-	-	-	-	-	-	-	-	-	Unknown protein
Solyc00g500308.1	0	0	0	0	0	0	0	0	0	-	-	-	-	-	-	-	-	-	-	Unknown protein
Solyc00g500309.1	0	0	0	0	0	0	0	0	0	-	K02982	-	-	-	-	-	-	-	ko03010(Ribosome)	Ribosomal protein S3 (AHRD V3.3 A0A290WKX3_SOLLC)
Solyc00g500310.1	0	0	0	0	0	0	0	0	0	GO:0016021;GO:0022900	-	-	-	-	-	GO:0022900//electron transport chain;	GO:0016021//integral component of membrane;	-	-	Cytochrome c oxidase subunit 2 (AHRD V3.3 A0A2G2X686_CAPBA)
Solyc00g500311.1	0	0	0	0.029271	0	0	0	0	0	-	-	-	-	-	-	-	-	-	-	Cytochrome c oxidase subunit 2 (AHRD V3.3 A0A0C5B2A3_HYONI)
Solyc00g500312.1	0	0	0	0	0	0.0255768	0	0	0	-	K00412	-	-	-	-	-	-	-	ko00190(Oxidative phosphorylation)	Cytochrome b (AHRD V3.3 A0A2G3ARK2_CAPCH)
Solyc00g500313.1	0	0	0	0	0	0	0	0	0	-	-	-	-	-	-	-	-	-	-	Unknown protein
Solyc00g500314.1	0	0	0	0.0751994	0	0	0	0	0.291031	-	-	-	-	-	-	-	-	-	-	NADH dehydrogenase subunit 2 (AHRD V3.3 A0A0C5B2A9_HYONI)
Solyc00g500315.1	0	0	0	0	0	0	0	0	0.218689	-	-	-	-	-	-	-	-	-	-	LOW QUALITY PROTEIN: uncharacterized protein LOC112326444, partial (AHRD V3.3 XP_024449890.1)
Solyc00g500316.1	0	0	0	0.171233	0	0	0	0	0.0828367	-	-	-	-	-	-	-	-	-	-	NADH dehydrogenase subunit 2 (AHRD V3.3 A0A060DER8_9GENT)
Solyc00g500317.1	0.0510717	0.0569396	0	0	0	0	0	0	0	-	-	-	-	-	-	-	-	-	-	NADH-ubiquinone oxidoreductase chain 5 (AHRD V3.3 A0A0C5ARN6_HYONI)
Solyc00g500318.1	0	0	0.248906	0	0	0	0	0.130508	0	-	-	-	-	-	-	-	-	-	-	Cytochrome C oxidase subunit II-like%2C transmembrane domain-containing protein (AHRD V3.3 ATMG01280.1)
Solyc00g500319.1	0.0254127	0	0	0	0	0	0	0	0	-	-	-	-	-	-	-	-	-	-	DNA-directed RNA polymerase subunit beta'' (AHRD V3.3 A0A1U8QCC7_CAPAN)
Solyc00g500320.1	0	0	0	0	0	0	0	0	0	GO:0009772;GO:0019684;GO:0045156	K02967	-	-	-	-	GO:0009772//photosynthetic electron transport in photosystem II;GO:0019684//photosynthesis, light reaction;	-	GO:0045156//electron transporter, transferring electrons within the cyclic electron transport pathway of photosynthesis activity;	ko03010(Ribosome)	Photosystem II protein D1 (AHRD V3.3 A0A1U8QBZ9_CAPAN)
Solyc00g500321.1	0	0	0	0	0	0	0	0	0	GO:0015078;GO:0015986;GO:0045263	-	-	-	-	-	GO:0015986//ATP synthesis coupled proton transport;	GO:0045263//proton-transporting ATP synthase complex, coupling factor F(o);	GO:0015078//proton transmembrane transporter activity;	-	ATP synthase subunit b, chloroplastic (AHRD V3.3 I6N943_DATST)
Solyc00g500322.1	0	0	0	0	0	0	0	0	0	GO:0015078;GO:0015986;GO:0045263	K02109	-	-	-	-	GO:0015986//ATP synthesis coupled proton transport;	GO:0045263//proton-transporting ATP synthase complex, coupling factor F(o);	GO:0015078//proton transmembrane transporter activity;	ko00195(Photosynthesis);ko00190(Oxidative phosphorylation)	ATP synthase subunit b, chloroplastic (AHRD V3.3 I6N943_DATST)
Solyc00g500323.1	0	0	0	0	0	0	0	0	0	-	K02111	-	-	-	-	-	-	-	ko00195(Photosynthesis);ko00190(Oxidative phosphorylation)	ATP synthase subunit alpha, chloroplastic (AHRD V3.3 I6N942_DATST)
Solyc00g500324.1	0	0	0	0	0	0	0	0	0	GO:0016021	-	-	-	-	-	-	GO:0016021//integral component of membrane;	-	-	Protein TIC 214 (AHRD V3.3 TI214_SOLTU)
Solyc00g500325.1	0	0	0	0	0	0	0	0	0	-	-	-	-	-	-	-	-	-	-	Ycf15 (AHRD V3.3 A0A346JLD3_9ASTE)
Solyc00g500326.1	0	0	0	0	0	0	0	0	0	-	-	-	-	-	-	-	-	-	-	Ycf15 protein (AHRD V3.3 J7H9P3_CAPAN)
Solyc00g500327.1	0	0	0	0	0	0	0	0	0	-	-	-	-	-	-	-	-	-	-	Protein Ycf2 (AHRD V3.3 A0A1Z1GA65_LITCN)
Solyc00g500328.1	0	0	0	0	0	0	0	0	0	-	-	-	-	-	-	-	-	-	-	Ribosomal protein L2, plastid (AHRD V3.3 A0A2U1PJW3_ARTAN)
Solyc00g500329.1	0	0	0	0	0	0	0	0	0	GO:0009772;GO:0019684;GO:0045156	K02703	-	-	-	-	GO:0009772//photosynthetic electron transport in photosystem II;GO:0019684//photosynthesis, light reaction;	-	GO:0045156//electron transporter, transferring electrons within the cyclic electron transport pathway of photosynthesis activity;	ko00195(Photosynthesis)	Photosystem II protein D1 (AHRD V3.3 A0A1U8QBZ9_CAPAN)
Solyc00g500330.1	0	0	0	0	0	0	0	0	0	-	K20000	-	-	-	-	-	-	-	-	Maturase K (AHRD V3.3 A0A2G3DGH8_CAPCH)
Solyc00g500331.1	0	0	0	0	0	0	0	0	0	-	K02712	-	-	-	-	-	-	-	ko00195(Photosynthesis)	Photosystem II reaction center protein K (AHRD V3.3 A0A1U8QD48_CAPAN)
Solyc00g500332.1	0	0	0	0	0	0	0	0	0	-	K02111	-	-	-	-	-	-	-	ko00195(Photosynthesis);ko00190(Oxidative phosphorylation)	ATP synthase subunit alpha, chloroplastic (AHRD V3.3 I6N942_DATST)
Solyc00g500333.1	0	0	0	0	0	0	0	0	0	-	-	-	-	-	-	-	-	-	-	ATP synthase subunit b, chloroplastic (AHRD V3.3 I6N943_DATST)
Solyc00g500334.1	0	0	0	0	0	0	0	0	0	-	-	-	-	-	-	-	-	-	-	ATP synthase subunit c, chloroplastic (AHRD V3.3 A0A2G2XQ72_CAPBA)
Solyc00g500335.1	0	0	0	0	0	0	0	0	0	GO:0015078;GO:0015986;GO:0045263	K02108	-	-	-	-	GO:0015986//ATP synthesis coupled proton transport;	GO:0045263//proton-transporting ATP synthase complex, coupling factor F(o);	GO:0015078//proton transmembrane transporter activity;	ko00195(Photosynthesis);ko00190(Oxidative phosphorylation)	ATP synthase subunit a, chloroplastic (AHRD V3.3 J7H3L4_CAPAN)
Solyc00g500336.1	0	0	0	0	0	0	0	0	0	-	-	-	-	-	-	-	-	-	-	Retrovirus-related Pol polyprotein from transposon TNT 1-94 (AHRD V3.3 A0A2K3MZL8_TRIPR)
Solyc00g500337.1	0	0	0	0	0	0	0	0	0	-	-	-	-	-	-	-	-	-	-	Retrovirus-related Pol polyprotein from transposon TNT 1-94 (AHRD V3.3 A0A2K3MZL8_TRIPR)
Solyc00g500338.1	0	0	0	0	0	0	0	0	0	-	-	-	-	-	-	-	-	-	-	Unknown protein
Solyc00g500339.1	0	0	0	0.101163	0	0	0.38932	0	0	-	-	-	-	-	-	-	-	-	-	Unknown protein
Solyc00g500340.1	0	0	0.171914	0	0	0	0	0	0	-	-	-	-	-	-	-	-	-	-	orf211 gene product (mitochondrion) (AHRD V3.3 NP_064093.1)
Solyc00g500341.1	0	0	0	0	0	0	0	0	0	-	-	-	-	-	-	-	-	-	-	Unknown protein
Solyc00g500342.1	0	0	0	0	0	0	0	0	0	-	-	-	-	-	-	-	-	-	-	Unknown protein
Solyc00g500343.1	0	0	0	0	0	0	0	0	0	-	-	-	-	-	-	-	-	-	-	hypothetical protein (AHRD V3.3 ATMG00660.1)
Solyc00g500344.1	0	0	0	0	0	0	0	0	0	-	-	-	-	-	-	-	-	-	-	ATP synthase subunit beta, chloroplastic (AHRD V3.3 A0A2U1KL25_ARTAN)
Solyc00g500345.1	0	0	0	0	0	0	0	0	0	-	-	-	-	-	-	-	-	-	-	ATP synthase subunit alpha (AHRD V3.3 A0A2G3AS26_CAPCH)
Solyc00g500346.1	0	0	0	0	0	0	0	0	0	GO:0016021	-	-	-	-	-	-	GO:0016021//integral component of membrane;	-	-	Transport membrane protein (AHRD V3.3 A0A0C5ARU2_HYONI)
Solyc00g500347.1	0	0	0	0	0	0	0	0	0	GO:0017004;GO:0020037	-	-	-	-	-	GO:0017004//cytochrome complex assembly;	-	GO:0020037//heme binding;	-	Cytochrome c biogenesis FN (AHRD V3.3 A0A0C5B9X0_9SOLA)
Solyc00g500348.1	0	0	0	0	0	0	0	0	0.0628416	GO:0017004;GO:0020037	-	-	-	-	-	GO:0017004//cytochrome complex assembly;	-	GO:0020037//heme binding;	-	Cytochrome c biogenesis FN (AHRD V3.3 A0A0C5B9X0_9SOLA)
Solyc00g500349.1	0	0	0	0	0	0	0	0	0	GO:0004129;GO:0009060;GO:0016021;GO:0020037;GO:0055114	K02256	-	-	-	-	GO:0009060//aerobic respiration;GO:0055114//obsolete oxidation-reduction process;	GO:0016021//integral component of membrane;	GO:0004129//cytochrome-c oxidase activity;GO:0020037//heme binding;	ko00190(Oxidative phosphorylation)	Cytochrome c oxidase subunit 1 (AHRD V3.3 A0A2G2YXI2_CAPAN)
Solyc00g500350.1	0	0	0	0	0	0	0	0	0	-	-	-	-	-	-	-	-	-	-	RNA-dependent RNA polymerase (AHRD V3.3 A0A2Z6JIR4_9VIRU)
Solyc00g500351.1	0	0	0	0	0	0	0	0.0293013	0	-	-	-	-	-	-	-	-	-	-	Ribosomal protein S13 (AHRD V3.3 A0A0C5B313_9SOLA)
Solyc00g500352.1	0	0	0	0	0	0	0	0	0	-	-	-	-	-	-	-	-	-	-	Unknown protein
Solyc00g500353.1	0	0	0.0769052	0	0	0	0	0	0.145086	-	-	-	-	-	-	-	-	-	-	Phenylalanine ammonia-lyase (AHRD V3.3 A0A2G2VZP0_CAPBA)
Solyc00g500354.1	0	0	0	0	0	0	0	0	0	-	-	-	-	-	-	-	-	-	-	Retrovirus-related Pol polyprotein from transposon TNT 1-94 (AHRD V3.3 A0A2K3MQM8_TRIPR)
Solyc00g500355.1	0	0	0	0	0	0	0	0	0	-	-	-	-	-	-	-	-	-	-	Unknown protein
Solyc00g500356.1	0	0	0	0	0	0	0	0	0	-	-	-	-	-	-	-	-	-	-	Unknown protein
Solyc00g500357.1	0	0	0	0	0	0	0	0	0	GO:0016021	-	-	-	-	-	-	GO:0016021//integral component of membrane;	-	-	Transport membrane protein (AHRD V3.3 A0A0C5ARU2_HYONI)
Solyc00g500358.1	0	0	0	0	0	0	0	0	0	-	K02132	-	-	-	-	-	-	-	ko00190(Oxidative phosphorylation)	ATP synthase subunit alpha (AHRD V3.3 A0A2H4NB27_SOLLC)
Solyc00g500359.1	0	0	0	0	0	0	0	0	0	GO:0016021;GO:0022900	-	-	-	-	-	GO:0022900//electron transport chain;	GO:0016021//integral component of membrane;	-	-	Cytochrome c oxidase subunit 2 (AHRD V3.3 A0A2G2X686_CAPBA)
Solyc00g500360.1	0	0	0	0	0	0	0	0	0	-	-	-	-	-	-	-	-	-	-	Cytochrome c oxidase subunit 2 (AHRD V3.3 A0A0C5B2A3_HYONI)
Solyc00g500361.1	0.318977	0.142251	0.140387	0.34217	0.139104	0.217978	0.300987	0.294433	0.198636	-	K03880	-	-	-	-	-	-	-	ko00190(Oxidative phosphorylation)	NADH-ubiquinone oxidoreductase chain 3 (AHRD V3.3 A0A2G2V3C2_CAPBA)
Solyc00g500362.1	0	0	0	0	0	0	0	0	0	GO:0003735;GO:0005622;GO:0005840;GO:0006412	-	-	-	-	-	GO:0006412//translation;	GO:0005622//intracellular anatomical structure;GO:0005840//ribosome;	GO:0003735//structural constituent of ribosome;	-	Ribosomal protein L5 (AHRD V3.3 A0A290WL59_SOLLC)
Solyc00g500363.1	0	0.253768	0	0	0	0.259242	0	0	0	GO:0003735;GO:0005622;GO:0005840;GO:0006412	K02954	-	-	-	-	GO:0006412//translation;	GO:0005622//intracellular anatomical structure;GO:0005840//ribosome;	GO:0003735//structural constituent of ribosome;	ko03010(Ribosome)	Ribosomal protein L5 (AHRD V3.3 A0A290WL59_SOLLC)
Solyc00g500364.1	0	0	0.0629996	0	0	0	0	0	0	-	-	-	-	-	-	-	-	-	-	Cytochrome b (AHRD V3.3 A0A2G3ARK2_CAPCH)
Solyc00g500365.1	0	0	0	0	0	0	0	0	0	-	-	-	-	-	-	-	-	-	-	Unknown protein
Solyc00g500366.1	0	0	0	0	0	0	0	0	0	-	-	-	-	-	-	-	-	-	-	Unknown protein
Solyc00g500367.1	0	0	0	0	0	0	0	0	0	-	-	-	-	-	-	-	-	-	-	Unknown protein
Solyc00g500368.1	0	0	0	0	0	0	0	0	0	-	-	-	-	-	-	-	-	-	-	Unknown protein
Solyc00g500369.1	0	0	0	0	0	0	0	0	0	-	-	-	-	-	-	-	-	-	-	Unknown protein
Solyc00g500370.1	0	0	0	0	0	0	0	0	0	-	-	-	-	-	-	-	-	-	-	Unknown protein
Solyc00g500371.1	0	0	0	0	0	0	0	0	0	-	-	-	-	-	-	-	-	-	-	Unknown protein
Solyc00g500372.1	0	0	0	0	0	0	0	0	0	-	-	-	-	-	-	-	-	-	-	Unknown protein
Solyc00g500373.1	1.70306	2.67549	1.06469	1.70233	0.168794	1.76335	2.23702	3.0815	2.81204	-	-	-	-	-	-	-	-	-	-	Magnesium transporter CorA-like family protein (AHRD V3.3 A0A2K3P294_TRIPR)
Solyc00g500374.1	0	0	0	0	0	0	0	0	0	-	-	-	-	-	-	-	-	-	-	Unknown protein
Solyc00g500375.1	0	0	0	0	0	0	0	0	0	-	-	-	-	-	-	-	-	-	-	Unknown protein
Solyc00g500376.1	0	0	0	0	0	0	0	0	0	-	-	-	-	-	-	-	-	-	-	Unknown protein
Solyc00g500377.1	0	0	0	0	0	0	0	0	0	-	-	-	-	-	-	-	-	-	-	Unknown protein
Solyc00g500378.1	0	0	0	0	0	0	0	0	0	-	-	-	-	-	-	-	-	-	-	Unknown protein
Solyc00g500379.1	0	0	0	0	0	0	0	0	0	-	-	-	-	-	-	-	-	-	-	Unknown protein
Solyc00g500380.1	0	0	0	0	0	0	0	0	0	-	-	-	-	-	-	-	-	-	-	Unknown protein
Solyc00g500381.1	0	0	0	0	0	0	0	0	0	-	-	-	-	-	-	-	-	-	-	Unknown protein
Solyc00g500382.1	0	0	0	0	0	0	0	0	0	-	-	-	-	-	-	-	-	-	-	Unknown protein
Solyc00g500383.1	0	0	0	0	0	0	0	0	0	-	-	-	-	-	-	-	-	-	-	Unknown protein
Solyc00g500384.1	0	0	0	0	0	0	0	0	0	-	-	-	-	-	-	-	-	-	-	Unknown protein
Solyc00g500385.1	0	0	0	0	0	0	0	0	0	-	-	-	-	-	-	-	-	-	-	Unknown protein
Solyc00g500386.1	0	0	0	0	0	0	0	0	0	-	-	-	-	-	-	-	-	-	-	Unknown protein
Solyc00g500387.1	0	0	0	0	0	0	0	0	0	-	-	-	-	-	-	-	-	-	-	Unknown protein
Solyc00g500388.1	0	0	0	0	0	0	0	0	0	-	-	-	-	-	-	-	-	-	-	Unknown protein
Solyc00g500389.1	0	0	0	0	0	0	0	0	0	-	-	-	-	-	-	-	-	-	-	Unknown protein
Solyc00g500390.1	0	0	0	0	0	0	0	0	0	-	-	-	-	-	-	-	-	-	-	zinc finger CCCH domain-containing protein 24 (AHRD V3.3 XP_022001075.1)
Solyc00g500391.1	0	0	0	0	0	0	0	0	0	-	-	-	-	-	-	-	-	-	-	Unknown protein
Solyc00g500392.1	0	0	0	0	0	0	0	0	0	-	-	-	-	-	-	-	-	-	-	Unknown protein
Solyc00g500393.1	0	0	0	0	0	0	0	0	0	-	-	-	-	-	-	-	-	-	-	Unknown protein
Solyc00g500394.1	0	0	0	0	0	0	0	0	0	-	-	-	-	-	-	-	-	-	-	Unknown protein
Solyc00g500395.1	0	0	0	0	0	0	0	0	0	-	-	-	-	-	-	-	-	-	-	Unknown protein
Solyc00g500396.1	0	0	0	0	0	0	0	0	0	-	-	-	-	-	-	-	-	-	-	Unknown protein
Solyc00g500397.1	0	0	0	0	0	0	0	0	0	-	-	-	-	-	-	-	-	-	-	Unknown protein
Solyc00g500398.1	0	0	0	0	0	0	0	0	0	-	-	-	-	-	-	-	-	-	-	Unknown protein
Solyc00g500399.1	0	0	0	0	0	0	0	0	0	-	-	-	-	-	-	-	-	-	-	Unknown protein
Solyc00g500400.1	0	0	0	0	0	0	0	0	0	-	-	-	-	-	-	-	-	-	-	Unknown protein
Solyc00g500401.1	0	0	0	0	0	0	0	0	0	-	-	-	-	-	-	-	-	-	-	Unknown protein
Solyc00g500402.1	0	0	0	0	0	0	0	0	0	-	-	-	-	-	-	-	-	-	-	Unknown protein
Solyc00g500403.1	0	0	0	0	0	0	0	0	0	-	-	-	-	-	-	-	-	-	-	Unknown protein
Solyc00g500404.1	0	0	0	0	0	0	0	0	0	-	-	-	-	-	-	-	-	-	-	Unknown protein
Solyc00g500405.1	0	0	0	0	0	0	0	0	0	-	-	-	-	-	-	-	-	-	-	Disease resistance protein (TIR-NBS-LRR class) family (AHRD V3.3 A0A2U1N0W2_ARTAN)
Solyc00g500406.1	0	0	0	0	0	0	0	0	0	-	-	-	-	-	-	-	-	-	-	Disease resistance protein (TIR-NBS-LRR class) (AHRD V3.3 A0A2K3PDT8_TRIPR)
Solyc00g500407.1	0	0	0	0	0	0	0	0	0	-	-	-	-	-	-	-	-	-	-	Unknown protein
Solyc00g500408.1	0	0	0	0	0	0	0	0	0	-	-	-	-	-	-	-	-	-	-	Unknown protein
Solyc00g500409.1	0	0	0	0	0	0	0	0	0	-	-	-	-	-	-	-	-	-	-	Unknown protein
Solyc01g004000.1	0	0	0	0	0	0	0	0	0	-	-	-	-	-	-	-	-	-	-	Unknown protein
Solyc01g004002.1	0	0	0	0	0	0	0	0	0	-	-	-	-	-	-	-	-	-	-	Unknown protein
Solyc01g004004.1	0	0	0	0	0	0	0	0	0	-	-	-	-	-	-	-	-	-	-	Unknown protein
Solyc01g004006.1	0	0	0	0	0	0	0	0	0	-	-	-	-	-	-	-	-	-	-	Unknown protein
Solyc01g004008.1	0	0	0	0	0	0	0	0	0	-	-	-	-	-	-	-	-	-	-	Unknown protein
Solyc01g005000.3	25.0725	24.898	6.93139	24.0573	22.1495	17.2557	21.2881	23.5866	30.4029	GO:0016831;GO:0019752;GO:0030170	K01580	virNOG02184	E	sp|Q9ZPS3|DCE4_ARATH Glutamate decarboxylase 4 OS=Arabidopsis thaliana GN=GAD4 PE=1 SV=1	gi|350538351|ref|NP_001233827.1| glutamate decarboxylase isoform3 [Solanum lycopersicum] gi|171854581|dbj|BAG16481.1| glutamate decarboxylase isoform3 [Solanum lycopersicum]	GO:0019752//carboxylic acid metabolic process;	-	GO:0016831//carboxy-lyase activity;GO:0030170//pyridoxal phosphate binding;	ko00650(Butanoate metabolism);ko00430(Taurine and hypotaurine metabolism);ko00410(beta-Alanine metabolism);ko00250(Alanine, aspartate and glutamate metabolism)	Glutamate decarboxylase (AHRD V3.3 B1Q3F2_SOLLC)
Solyc01g005010.4	4.77683	7.00746	3.98341	7.55139	7.12656	4.63877	10.3196	6.49786	5.16652	-	-	-	-	-	-	-	-	-	-	protein XRI1-like (AHRD V3.3 A0A2I4FA04_9ROSI)
Solyc01g005020.3	38.1848	37.264	24.3096	41.5534	39.9002	42.17	39.8139	42.3385	39.9177	GO:0006812;GO:0015299;GO:0016021;GO:0055085	-	virNOG04855	P	sp|Q9LKW9|NHX7_ARATH Sodium/hydrogen exchanger 7 OS=Arabidopsis thaliana GN=NHX7 PE=1 SV=1	gi|929524258|ref|NP_001234698.2| plasmalemma Na+/H+ antiporter [Solanum lycopersicum]	GO:0006812//cation transport;GO:0055085//transmembrane transport;	GO:0016021//integral component of membrane;	GO:0015299//solute:proton antiporter activity;	-	Salt Overly Sensitive 1
Solyc01g005030.4	11.6786	11.8025	10.6605	12.5138	13.895	12.0866	13.33	12.6196	12.6339	GO:0016021	-	-	-	-	-	-	GO:0016021//integral component of membrane;	-	-	MAP kinase kinase kinase 1
Solyc01g005040.3	0.324879	0.362206	4.46826	0.174251	0.177097	0.277514	0.574791	0.187425	0.252889	-	-	virNOG23630	S	-	gi|460366125|ref|XP_004228943.1| PREDICTED: CASP-like protein PIMP1 [Solanum lycopersicum]	-	-	-	-	CASP-like protein (AHRD V3.3 A0A2G3CF58_CAPCH)
Solyc01g005050.4	0	0.174938	0.0863229	0	0	0	0.740299	0	0	-	-	-	-	-	-	-	-	-	-	CASP-like protein (AHRD V3.3 A0A2G3CF58_CAPCH)
Solyc01g005060.3	2.04539	2.47043	2.20363	1.82842	2.64807	4.31943	2.01044	3.63833	2.16709	-	-	virNOG15045;virNOG08501	R	sp|F4IPE3|IDD15_ARATH Protein SHOOT GRAVITROPISM 5 OS=Arabidopsis thaliana GN=SGR5 PE=1 SV=1	gi|460365745|ref|XP_004228757.1| PREDICTED: protein SHOOT GRAVITROPISM 5 [Solanum lycopersicum]	-	-	-	-	Zinc finger protein (AHRD V3.3 A0A200QDS5_9MAGN)
Solyc01g005070.3	0.108737	0.16164	0	0.0777619	0.158065	0	1.06879	0.0836413	0.0376185	GO:0005543	-	virNOG16395	TU	sp|Q9FRH3|CAP13_ARATH Putative clathrin assembly protein At1g25240 OS=Arabidopsis thaliana GN=At1g25240 PE=3 SV=1	gi|723656167|ref|XP_010316549.1| PREDICTED: putative clathrin assembly protein At1g25240 [Solanum lycopersicum]	-	-	GO:0005543//phospholipid binding;	-	ENTH/ANTH/VHS superfamily protein (AHRD V3.3 AT1G68110.1)
Solyc01g005080.3	39.9907	40.5116	26.2959	40.4395	43.4756	49.8899	45.8573	56.8263	48.5252	-	K16732	virNOG06967	Z	sp|Q9SIS3|MA656_ARATH 65-kDa microtubule-associated protein 6 OS=Arabidopsis thaliana GN=MAP65-6 PE=1 SV=1	gi|723656155|ref|XP_010316528.1| PREDICTED: 65-kDa microtubule-associated protein 6-like isoform X1 [Solanum lycopersicum] gi|723656158|ref|XP_010316533.1| PREDICTED: 65-kDa microtubule-associated protein 6-like isoform X1 [Solanum lycopersicum] gi|723656161|ref|XP_010316535.1| PREDICTED: 65-kDa microtubule-associated protein 6-like isoform X1 [Solanum lycopersicum]	-	-	-	-	65-kDa microtubule-associated protein 6 (AHRD V3.3 A0A2G2XSF2_CAPBA),Pfam:PF03999
Solyc01g005090.3	25.2821	32.0748	11.0311	13.1446	16.6859	14.5078	19.823	18.7767	12.1145	-	-	virNOG07140;COG5411	TU	sp|Q9SIS4|IP5P9_ARATH Type IV inositol polyphosphate 5-phosphatase 9 OS=Arabidopsis thaliana GN=IP5P9 PE=1 SV=1	gi|460366123|ref|XP_004228942.1| PREDICTED: type I inositol 1,4,5-trisphosphate 5-phosphatase CVP2 isoform X2 [Solanum lycopersicum]	-	-	-	-	Type I inositol polyphosphate 5-phosphatase 5 (AHRD V3.3 IP5P5_ARATH)
Solyc01g005100.4	14.7686	12.8622	7.2471	14.0432	14.897	17.7059	19.1567	14.5385	14.3939	GO:0016491;GO:0055114	-	-	-	-	-	GO:0055114//obsolete oxidation-reduction process;	-	GO:0016491//oxidoreductase activity;	-	2-oxoglutarate (2OG) and Fe(II)-dependent oxygenase superfamily protein (AHRD V3.3 AT1G68080.1)
Solyc01g005110.3	17.7202	15.7057	19.9868	17.8951	20.1275	20.4356	12.5056	15.0563	16.3907	GO:0006486	K09659	virNOG23306	R	sp|Q8LEQ4|DPM3_ARATH Dolichol-phosphate mannose synthase subunit 3 OS=Arabidopsis thaliana GN=DPMS3 PE=1 SV=1	gi|460365738|ref|XP_004228754.1| PREDICTED: dolichol-phosphate mannosyltransferase subunit 3 [Solanum lycopersicum] gi|723656135|ref|XP_010316503.1| PREDICTED: dolichol-phosphate mannosyltransferase subunit 3 [Solanum lycopersicum] gi|969997814|ref|XP_015069516.1| PREDICTED: dolichol-phosphate mannosyltransferase subunit 3 [Solanum pennellii] gi|969997816|ref|XP_015069522.1| PREDICTED: dolichol-p…	GO:0006486//protein glycosylation;	-	-	ko00510(N-Glycan biosynthesis)	Dolichol-phosphate mannosyltransferase-related protein (AHRD V3.3 A0A2U1LCX2_ARTAN)
Solyc01g005120.3	19.8778	18.9899	14.5944	22.1159	22.6786	22.4714	21.7899	23.1485	21.4361	GO:0004553;GO:0005975	K08235	virNOG08694	R	sp|Q38909|XTH28_ARATH Probable xyloglucan endotransglucosylase/hydrolase protein 28 OS=Arabidopsis thaliana GN=XTH28 PE=2 SV=1	gi|460365734|ref|XP_004228752.1| PREDICTED: probable xyloglucan endotransglucosylase/hydrolase protein 28 [Solanum lycopersicum]	GO:0005975//carbohydrate metabolic process;	-	GO:0004553//hydrolase activity, hydrolyzing O-glycosyl compounds;	-	Xyloglucan endotransglucosylase/hydrolase (AHRD V3.3 A0A2G3AYH1_CAPCH)
Solyc01g005130.2	35.129	25.2679	25.8274	30.274	32.1805	33.0651	31.3146	30.7573	31.3072	-	-	virNOG17290;virNOG22631	R	sp|Q39263|ZFP4_ARATH Zinc finger protein 4 OS=Arabidopsis thaliana GN=ZFP4 PE=2 SV=2	gi|460365728|ref|XP_004228749.1| PREDICTED: zinc finger protein 4-like [Solanum lycopersicum] gi|460365730|ref|XP_004228750.1| PREDICTED: zinc finger protein 4-like [Solanum lycopersicum]	-	-	-	-	Zinc finger protein 1 (AHRD V3.3 A0A2G2XSH3_CAPBA)
Solyc01g005140.3	10.1011	11.207	8.03882	5.10216	6.73583	7.53938	6.30411	6.16684	6.31057	-	K08360	virNOG17692	C	sp|Q8L856|ACFR1_ARATH Transmembrane ascorbate ferrireductase 1 OS=Arabidopsis thaliana GN=CYB561A PE=1 SV=1	gi|460365726|ref|XP_004228748.1| PREDICTED: probable ascorbate-specific transmembrane electron transporter 1 [Solanum lycopersicum]	-	-	-	-	Cytochrome b561/ferric reductase transmembrane (AHRD V3.3 A0A2U1MNP8_ARTAN)
Solyc01g005150.3	12.2214	15.4164	4.61043	15.807	17.2073	10.4197	11.5321	14.1818	11.6696	-	K08360	virNOG03854	C	sp|Q67ZF6|ACFR3_ARATH Probable transmembrane ascorbate ferrireductase 3 OS=Arabidopsis thaliana GN=CYB561C PE=2 SV=1	gi|460365724|ref|XP_004228747.1| PREDICTED: probable transmembrane ascorbate ferrireductase 3 [Solanum lycopersicum]	-	-	-	-	Cytochrome b561/ferric reductase transmembrane protein family (AHRD V3.3 A0A2U1MNM8_ARTAN)
Solyc01g005160.4	0.323643	0.75774	1.35318	0.243023	0.493987	0.552917	0.0763474	0.224055	0.604625	GO:0004842;GO:0016567	-	-	-	-	-	GO:0016567//protein ubiquitination;	-	GO:0004842//ubiquitin-protein transferase activity;	-	Avr9/Cf-9 rapidly elicited protein 1
Solyc01g005180.1	0	0	0.661496	0.429944	0.436969	0	0.236373	0.462451	0.415984	-	-	virNOG25006;virNOG27316	S	sp|Q56WL5|ZPR4_ARATH Protein LITTLE ZIPPER 4 OS=Arabidopsis thaliana GN=ZPR4 PE=1 SV=1	gi|1026076395|ref|XP_016537452.1| PREDICTED: uncharacterized protein LOC107838771 [Capsicum annuum]	-	-	-	-	protein LITTLE ZIPPER 3 (AHRD V3.3 A0A2I4E2N9_9ROSI)
Solyc01g005210.4	49.6691	53.5383	35.8976	48.7054	52.5393	53.2996	49.8661	52.6035	49.7517	GO:0003824;GO:0005992	-	-	-	-	-	GO:0005992//trehalose biosynthetic process;	-	GO:0003824//catalytic activity;	-	Trehalose-6-phosphate synthase (AHRD V3.3 E5GC29_CUCME)
Solyc01g005220.3	8.38777	12.4144	15.2746	9.70181	12.2194	14.5928	6.1941	7.48988	10.2195	-	-	virNOG13563	S	sp|Q8L612|MACP1_ARATH MACPF domain-containing protein At1g14780 OS=Arabidopsis thaliana GN=At1g14780 PE=2 SV=1	gi|460365720|ref|XP_004228745.1| PREDICTED: MACPF domain-containing protein At1g14780 [Solanum lycopersicum]	-	-	-	-	MACPF domain-containing protein (AHRD V3.3 A0A2G3AYJ5_CAPCH)
Solyc01g005230.4	29.5159	35.0759	8.74712	27.0352	28.4451	26.778	23.6915	35.7148	27.079	GO:0008168	-	-	-	-	-	-	-	GO:0008168//methyltransferase activity;	-	S-adenosyl-L-methionine-dependent methyltransferases superfamily protein (AHRD V3.3 A0A2U1QHF5_ARTAN)
Solyc01g005240.4	19.5819	18.1845	21.1858	17.7471	18.1389	12.5885	18.5215	16.0422	16.5402	-	K00928	-	-	-	-	-	-	-	ko00300(Lysine biosynthesis);ko00270(Cysteine and methionine metabolism);ko00261(Monobactam biosynthesis);ko00260(Glycine, serine and threonine metabolism)	Aspartokinase (AHRD V3.3 A0A2I4FQZ8_9ROSI)
Solyc01g005250.4	31.1647	30.4022	33.9946	34.3313	31.0112	18.8566	31.5697	28.8674	31.7178	GO:0016620;GO:0051287;GO:0055114	K00133	-	-	-	-	GO:0055114//obsolete oxidation-reduction process;	-	GO:0016620//oxidoreductase activity, acting on the aldehyde or oxo group of donors, NAD or NADP as acceptor;GO:0051287//NAD binding;	ko00300(Lysine biosynthesis);ko00270(Cysteine and methionine metabolism);ko00261(Monobactam biosynthesis);ko00260(Glycine, serine and threonine metabolism)	Aspartate-semialdehyde dehydrogenase (AHRD V3.3 A0A2G3AYJ3_CAPCH)
Solyc01g005253.1	15.0847	14.22	11.2	14.7344	17.783	13.2696	14.393	16.4145	16.5471	-	-	-	-	-	-	-	-	-	-	Sec14p-like phosphatidylinositol transfer family protein (AHRD V3.3 A0A1Y1I4L4_KLENI)
Solyc01g005257.1	25.6999	27.407	20.7888	29.4755	32.7257	29.9649	28.9351	26.7814	24.0904	-	-	-	-	-	-	-	-	-	-	Sec14p-like phosphatidylinositol transfer family protein (AHRD V3.3 A0A1Y1I4L4_KLENI)
Solyc01g005280.3	0.994796	0.443638	1.03983	0.480208	0.325369	0.623159	0.762684	0.286953	0.25812	-	-	virNOG04194	I	sp|Q10137|SEC14_SCHPO Sec14 cytosolic factor OS=Schizosaccharomyces pombe (strain 972 / ATCC 24843) GN=sec14 PE=4 SV=1	gi|460365709|ref|XP_004228740.1| PREDICTED: SEC14 cytosolic factor-like [Solanum lycopersicum]	-	-	-	-	Sec14p-like phosphatidylinositol transfer family protein (AHRD V3.3 A0A1Y1I4L4_KLENI)
Solyc01g005290.4	2.95376	1.16228	2.61274	4.53535	3.40973	4.41959	5.39672	5.14556	4.38809	-	-	-	-	-	-	-	-	-	-	Sec14p-like phosphatidylinositol transfer family protein (AHRD V3.3 A0A1Y1I4L4_KLENI)
Solyc01g005300.4	64.1062	5.46882	38.3384	44.5748	40.6621	35.415	45.1884	37.2111	42.7471	GO:0005515	K12116	-	-	-	-	-	-	GO:0005515//protein binding;	ko04712(Circadian rhythm - plant)	Adagio-like protein 1 (AHRD V3.3 A0A1U8H9V5_CAPAN)
Solyc01g005310.3	0.259431	0.0867715	0.228359	0.194806	0.311125	0.206834	0.0305998	0.0598671	0.269258	GO:0005525	-	virNOG06362	U	sp|Q8LF21|DRP1C_ARATH Dynamin-related protein 1C OS=Arabidopsis thaliana GN=DRP1C PE=1 SV=2	gi|460365705|ref|XP_004228738.1| PREDICTED: dynamin-related protein 1C [Solanum lycopersicum] gi|970002324|ref|XP_015061576.1| PREDICTED: dynamin-related protein 1C [Solanum pennellii]	-	-	GO:0005525//GTP binding;	-	Dynamin (AHRD V3.3 E5GB64_CUCME)
Solyc01g005320.2	21.7343	14.4222	3.87228	25.7634	22.0363	15.275	18.6797	19.2059	17.8684	-	-	virNOG03772;COG3752	SR	sp|O74507|YJD4_SCHPO Uncharacterized protein C594.04c OS=Schizosaccharomyces pombe (strain 972 / ATCC 24843) GN=SPCC594.04c PE=3 SV=2	gi|460365703|ref|XP_004228737.1| PREDICTED: uncharacterized protein C594.04c-like [Solanum lycopersicum]	-	-	-	-	3-oxo-5-alpha-steroid 4-dehydrogenase (DUF1295) (AHRD V3.3 O81042_ARATH)
Solyc01g005330.3	42.5878	46.9081	24.334	46.6986	46.5876	51.1738	42.8622	47.004	45.161	GO:0007010;GO:0008017	-	virNOG01346	Z	sp|Q9C9X0|MP701_ARATH Microtubule-associated protein 70-1 OS=Arabidopsis thaliana GN=MAP70.1 PE=1 SV=1	gi|460365699|ref|XP_004228735.1| PREDICTED: microtubule-associated protein 70-2-like [Solanum lycopersicum]	GO:0007010//cytoskeleton organization;	-	GO:0008017//microtubule binding;	-	Microtubule-associated protein 70 (AHRD V3.3 A0A200QNX4_9MAGN)
Solyc01g005340.3	12.8668	11.2579	11.5306	7.98951	9.00491	8.45561	11.7976	9.19953	10.3316	GO:0005515	-	virNOG13021	R	sp|Q9ZU96|Y2168_ARATH Ankyrin repeat-containing protein At2g01680 OS=Arabidopsis thaliana GN=At2g01680 PE=2 SV=1	gi|460365701|ref|XP_004228736.1| PREDICTED: ankyrin repeat-containing protein At2g01680 [Solanum lycopersicum]	-	-	GO:0005515//protein binding;	-	Ankyrin repeat-containing protein (AHRD V3.3 A0A2G2XSI9_CAPBA)
Solyc01g005350.4	0	0	0.139582	0	0	0	0	0	0	GO:0008168	-	-	-	-	-	-	-	GO:0008168//methyltransferase activity;	-	S-adenosyl-L-methionine-dependent methyltransferases superfamily protein (AHRD V3.3 A0A2U1QHF5_ARTAN)
Solyc01g005360.4	0	0	0	0	0	0	0	0	0	GO:0008168	-	-	-	-	-	-	-	GO:0008168//methyltransferase activity;	-	S-adenosyl-L-methionine-dependent methyltransferases superfamily protein (AHRD V3.3 A0A2U1QHF5_ARTAN)
Solyc01g005370.3	2.20765	1.92913	4.66116	1.47211	3.25252	2.31052	1.33715	1.65225	2.16743	GO:0005509	K13448	virNOG16791	T	sp|Q9FYK2|CML25_ARATH Probable calcium-binding protein CML25 OS=Arabidopsis thaliana GN=CML25 PE=2 SV=1	gi|460365645|ref|XP_004228711.1| PREDICTED: probable calcium-binding protein CML25 [Solanum lycopersicum]	-	-	GO:0005509//calcium ion binding;	ko04626(Plant-pathogen interaction)	Calcium-dependent protein kinase (AHRD V3.3 CDPK_DAUCA)
Solyc01g005380.3	8.64812	5.09834	6.43489	6.64068	7.35965	7.65302	8.0356	6.53258	7.13537	GO:0005515	-	-	-	-	-	-	-	GO:0005515//protein binding;	-	Histone-lysine N-methyltransferase setd3 (AHRD V3.3 A0A1J3D0A4_NOCCA)
Solyc01g005390.3	4.10215	7.92735	139.619	4.32708	4.91954	4.28277	2.90309	3.2343	7.52165	GO:0016787	K07766	virNOG19291	L	sp|Q9ZU95|NUD17_ARATH Nudix hydrolase 17, mitochondrial OS=Arabidopsis thaliana GN=NUDT17 PE=2 SV=1	gi|460365653|ref|XP_004228715.1| PREDICTED: nudix hydrolase 18, mitochondrial [Solanum lycopersicum]	-	-	GO:0016787//hydrolase activity;	-	Nudix hydrolase (AHRD V3.3 A0A2U1MBD3_ARTAN)
Solyc01g005400.3	4.28807	6.1121	4.41949	7.74406	7.5747	6.12029	7.61867	8.45483	7.66162	-	K17991	virNOG13250	R	sp|Q9CAB7|PXG4_ARATH Probable peroxygenase 4 OS=Arabidopsis thaliana GN=PXG4 PE=1 SV=1	gi|460365629|ref|XP_004228703.1| PREDICTED: probable peroxygenase 5 [Solanum lycopersicum]	-	-	-	ko00073(Cutin, suberine and wax biosynthesis)	Caleosin (AHRD V3.3 A0A200QL80_9MAGN)
Solyc01g005410.4	22.2767	21.531	35.1353	36.9805	24.0099	50.5509	27.3743	27.5601	19.2525	-	K17991	-	-	-	-	-	-	-	ko00073(Cutin, suberine and wax biosynthesis)	Caleosin (AHRD V3.3 A0A200QL80_9MAGN)
Solyc01g005420.2	0.802573	0.149131	0.735884	0.286976	0.145832	0.380869	0.236658	0.0771684	0.555316	-	-	virNOG34917	R	-	gi|1026074555|ref|XP_016581621.1| PREDICTED: uncharacterized protein LOC107878998 [Capsicum annuum]	-	-	-	-	C2 calcium-dependent membrane targeting (AHRD V3.3 A0A2U1LLL4_ARTAN)
Solyc01g005430.3	9.65153	13.0958	18.9925	11.3488	14.107	14.2843	10.1017	10.8607	12.1636	GO:0005515	K14011	virNOG06034	O	sp|Q9ZU93|PUX2_ARATH Plant UBX domain-containing protein 2 OS=Arabidopsis thaliana GN=PUX2 PE=1 SV=2	gi|460365496|ref|XP_004228637.1| PREDICTED: UBX domain-containing protein 6 [Solanum lycopersicum]	-	-	GO:0005515//protein binding;	ko04141(Protein processing in endoplasmic reticulum)	Plant ubx domain-containing protein 2 (AHRD V3.3 A0A1J6HWL3_NICAT)
Solyc01g005440.4	55.1582	49.511	45.2553	40.4	43.3457	42.6339	62.3163	52.5588	61.3225	-	K13464	-	-	-	-	-	-	-	ko04075(Plant hormone signal transduction)	Jasmonate ZIM-domain protein 2 (AHRD V3.3 B3Y562_TOBAC)
Solyc01g005450.3	0.0495615	0	0	0	0.0540338	0.282239	0.116915	0.0571849	0.257195	GO:0005515	-	virNOG14192	R	sp|Q9ZU90|SKI28_ARATH F-box protein SKIP28 OS=Arabidopsis thaliana GN=SKIP28 PE=1 SV=1	gi|723656060|ref|XP_004228734.2| PREDICTED: F-box protein SKIP28 [Solanum lycopersicum]	-	-	GO:0005515//protein binding;	-	F-box protein SKIP28 (AHRD V3.3 A0A2I4F4P9_9ROSI)
Solyc01g005460.4	6.90435	3.72193	4.50797	5.37165	5.04582	3.37014	7.51723	7.35355	4.88225	GO:0007017;GO:0030286	K10418	-	-	-	-	GO:0007017//microtubule-based process;	GO:0030286//dynein complex;	-	-	Dynein light chain (AHRD V3.3 A0A1U8EJW7_CAPAN)
Solyc01g005470.3	2.87615	3.69994	24.1808	1.97774	4.02011	5.8796	2.26161	3.48873	5.12825	-	-	virNOG22620	S	sp|Q9LQU4|PCR2_ARATH Protein PLANT CADMIUM RESISTANCE 2 OS=Arabidopsis thaliana GN=PCR2 PE=1 SV=1	gi|460365665|ref|XP_004228721.1| PREDICTED: protein PLANT CADMIUM RESISTANCE 2-like [Solanum lycopersicum]	-	-	-	-	protein PLANT CADMIUM RESISTANCE 2-like (AHRD V3.3 A0A1U8ETE7_CAPAN)
Solyc01g005480.3	4.45845	4.93469	5.50989	4.54003	3.8393	4.70996	4.42039	5.77794	6.06919	-	-	virNOG09937	S	sp|Q9LT84|U496M_ARATH UPF0496 protein At3g19330 OS=Arabidopsis thaliana GN=At3g19330 PE=2 SV=2	gi|460365598|ref|XP_004228688.1| PREDICTED: UPF0496 protein At3g19330-like isoform X1 [Solanum lycopersicum] gi|460365600|ref|XP_004228689.1| PREDICTED: UPF0496 protein At3g19330-like isoform X1 [Solanum lycopersicum]	-	-	-	-	transmembrane protein%2C putative (DUF677) (AHRD V3.3 AT3G19330.4)
Solyc01g005490.3	27.8945	24.8222	17.6135	24.7119	26.4397	25.5671	22.2671	24.7121	28.6074	GO:0016787	K14664	virNOG03368	E	sp|Q851L5|ILL3_ORYSJ IAA-amino acid hydrolase ILR1-like 3 OS=Oryza sativa subsp. japonica GN=ILL3 PE=2 SV=1	gi|460365516|ref|XP_004228647.1| PREDICTED: IAA-amino acid hydrolase ILR1-like 3 [Solanum lycopersicum]	-	-	GO:0016787//hydrolase activity;	-	IAA-amino acid hydrolase ILR1 (AHRD V3.3 A0A2G2WJJ8_CAPBA)
Solyc01g005500.3	17.3923	5.00779	45.399	4.25803	7.51636	13.3844	1.90973	8.43679	11.8715	-	-	virNOG01075;COG1028;NOG07759;virNOG00703	QRI	sp|Q94KL8|SILD_PODPE Secoisolariciresinol dehydrogenase (Fragment) OS=Podophyllum peltatum PE=1 SV=1	gi|460365635|ref|XP_004228706.1| PREDICTED: secoisolariciresinol dehydrogenase-like [Solanum lycopersicum]	-	-	-	-	NAD(P)-binding Rossmann-fold superfamily protein (AHRD V3.3 A0A2U1PL19_ARTAN),Pfam:PF13561
Solyc01g005510.3	2.88289	0.341323	1.45968	0.0273673	5.17348	0.0581141	32.0778	0.382674	0.476617	GO:0005507;GO:0016491;GO:0055114	K00423	virNOG05512	Q	sp|P29162|ASOL_TOBAC L-ascorbate oxidase homolog OS=Nicotiana tabacum PE=2 SV=1	gi|460365492|ref|XP_004228635.1| PREDICTED: L-ascorbate oxidase homolog [Solanum lycopersicum]	GO:0055114//obsolete oxidation-reduction process;	-	GO:0005507//copper ion binding;GO:0016491//oxidoreductase activity;	ko00053(Ascorbate and aldarate metabolism)	L-ascorbate oxidase homolog (AHRD V3.3 Q6UN75_TOBAC)
Solyc01g005520.4	1.63382	1.11069	1.09614	1.75261	1.69436	2.45084	2.2561	2.5748	2.02657	-	-	-	-	-	-	-	-	-	-	Protein LOW PSII ACCUMULATION 1, chloroplastic (AHRD V3.3 A0A1J3E7D8_NOCCA)
Solyc01g005530.3	15.8151	16.595	14.3304	18.4166	21.0226	20.9022	19.2524	23.0292	18.2575	-	-	virNOG25569	S	-	gi|460365677|ref|XP_004228727.1| PREDICTED: uncharacterized protein LOC101252018 [Solanum lycopersicum]	-	-	-	-	nuclear polyadenylated RNA-binding protein (AHRD V3.3 AT3G13480.2)
Solyc01g005540.4	11.1346	8.31447	6.58151	12.0554	10.5302	11.1186	10.9342	13.415	10.6964	GO:0000166;GO:0004812;GO:0005524;GO:0006418	K04567	-	-	-	-	GO:0006418//tRNA aminoacylation for protein translation;	-	GO:0000166//nucleotide binding;GO:0004812//aminoacyl-tRNA ligase activity;GO:0005524//ATP binding;	ko00970(Aminoacyl-tRNA biosynthesis)	Lysine--tRNA ligase (AHRD V3.3 A0A1U8HGH5_CAPAN)
Solyc01g005550.3	120.545	123.925	76.3428	131.165	132.931	116.931	155.048	146.147	130.606	-	-	virNOG01990	R	-	gi|723656030|ref|XP_010316339.1| PREDICTED: uncharacterized protein LOC101253614 [Solanum lycopersicum]	-	-	-	-	DUF239 domain-containing protein/DUF4409 domain-containing protein (AHRD V3.3 A0A1Q3BKR6_CEPFO)
Solyc01g005560.3	514.505	456.915	447.186	453.618	436.692	427.43	368.025	453.51	453.215	GO:0016616;GO:0055114	K00031	virNOG10835;COG0538	C	sp|P50217|IDHC_SOLTU Isocitrate dehydrogenase [NADP] OS=Solanum tuberosum GN=ICDH-1 PE=2 SV=1	gi|460365435|ref|XP_004228607.1| PREDICTED: isocitrate dehydrogenase [NADP] [Solanum lycopersicum]	GO:0055114//obsolete oxidation-reduction process;	-	GO:0016616//oxidoreductase activity, acting on the CH-OH group of donors, NAD or NADP as acceptor;	ko04146(Peroxisome);ko00480(Glutathione metabolism);ko00020(Citrate cycle (TCA cycle))	Isocitrate dehydrogenase [NADP] (AHRD V3.3 A0A2G3BR90_CAPCH)
Solyc01g005570.4	37.9311	42.8786	54.1684	40.0511	38.8323	49.5235	46.0647	39.8007	36.5559	-	-	-	-	-	-	-	-	-	-	hypothetical protein (DUF1639) (AHRD V3.3 AT1G55340.1)
Solyc01g005580.2	44.4575	49.5008	55.1742	43.1451	50.6205	58.8973	52.2321	52.0323	45.5391	-	-	-	-	-	-	-	-	-	-	hypothetical protein (DUF1639) (AHRD V3.3 AT1G55340.1)
Solyc01g005590.2	38.9659	40.8189	17.9839	40.8173	47.4715	27.7002	30.8458	43.4508	28.0922	-	-	-	-	-	-	-	-	-	-	Unknown protein
Solyc01g005600.4	35.5941	38.6865	41.0912	35.3435	36.0835	35.4881	34.5977	36.5106	33.3062	GO:0045454	-	-	-	-	-	GO:0045454//cell redox homeostasis;	-	-	-	5'-adenylylsulfate reductase-like 5 (AHRD V3.3 A0A2G2W4X9_CAPBA)
Solyc01g005610.4	0	0	0	0	0.052074	0.0544004	0	0	0	GO:0016788	-	-	-	-	-	-	-	GO:0016788//hydrolase activity, acting on ester bonds;	-	GDSL esterase/lipase (AHRD V3.3 A0A2G3AJV6_CAPAN)
Solyc01g005620.3	325.325	301.2	223.372	298.778	263.631	206.047	253.371	257.001	287.484	-	K15104	virNOG03088	C	sp|Q9C5M0|DTC_ARATH Mitochondrial dicarboxylate/tricarboxylate transporter DTC OS=Arabidopsis thaliana GN=DTC PE=1 SV=1	gi|929524243|ref|NP_001234756.2| oxoglutarate/malate translocator [Solanum lycopersicum]	-	-	-	-	oxoglutarate/malate translocator
Solyc01g005630.3	9.25767	12.2457	0.517937	8.0793	7.95469	15.9947	2.03582	6.15552	8.79408	GO:0003700;GO:0006355	K09286	-	-	-	-	GO:0006355//regulation of transcription, DNA-templated;	-	GO:0003700//DNA-binding transcription factor activity;	-	Ethylene-responsive transcription factor (AHRD V3.3 A0A2G3BR89_CAPCH)
Solyc01g005640.4	21.3468	19.5414	19.8857	20.7407	22.3808	20.662	23.087	21.6006	20.315	-	-	-	-	-	-	-	-	-	-	Histidine-tRNA ligase (AHRD V3.3 A0A1I9LTH3_ARATH)
Solyc01g005650.3	0	0	0	0	0	0	0	0	0	-	-	-	-	-	-	-	-	-	-	RBR-type E3 ubiquitin transferase (AHRD V3.3 A0A2G2W4Q8_CAPBA)
Solyc01g005660.3	0.0596663	0	0	0	0	0	0	0	0	-	K09422	-	-	-	-	-	-	-	-	R2R3MYB transcription factor 5
Solyc01g005670.3	3.68043	4.8388	5.61586	3.72457	4.23967	5.02226	5.3649	4.2866	4.4685	-	-	virNOG00365;NOG37107	SR	sp|Q8RX01|Y3567_ARATH BTB/POZ domain-containing protein At3g05675 OS=Arabidopsis thaliana GN=At3g05675 PE=2 SV=1	gi|460365623|ref|XP_004228700.1| PREDICTED: BTB/POZ domain-containing protein At3g05675 isoform X1 [Solanum lycopersicum] gi|460365625|ref|XP_004228701.1| PREDICTED: BTB/POZ domain-containing protein At3g05675 isoform X1 [Solanum lycopersicum] gi|723655993|ref|XP_010316287.1| PREDICTED: BTB/POZ domain-containing protein At3g05675 isoform X1 [Solanum lycopersicum] gi|723655998|ref|XP_010316292.1| …	-	-	-	-	BTB/POZ domain-containing protein (AHRD V3.3 A0A2I0X876_9ASPA)
Solyc01g005680.4	15.4342	13.8812	17.9921	13.9714	19.8295	15.7489	18.0016	15.6898	15.1256	-	K22522	-	-	-	-	-	-	-	-	Cytokinin riboside 5'-monophosphate phosphoribohydrolase (AHRD V3.3 A0A2I4FSE2_9ROSI)
Solyc01g005690.3	50.0873	66.5863	52.7047	56.4222	54.916	61.5199	57.9795	64.706	61.3982	-	-	virNOG00267	S	-	gi|723655985|ref|XP_010316278.1| PREDICTED: uncharacterized protein LOC101256797 [Solanum lycopersicum] gi|970002915|ref|XP_015062221.1| PREDICTED: uncharacterized protein LOC107007900 [Solanum pennellii]	-	-	-	-	Calcium ion binding protein (AHRD V3.3 A0A2U1KGE3_ARTAN)
Solyc01g005700.3	6.24409	5.74382	5.46449	5.83597	6.80753	6.7596	6.10095	6.77653	5.94591	GO:0008270	-	virNOG08597;NOG132092	S	-	gi|723655977|ref|XP_010316271.1| PREDICTED: uncharacterized protein LOC101246852 isoform X1 [Solanum lycopersicum] gi|723655980|ref|XP_010316274.1| PREDICTED: uncharacterized protein LOC101246852 isoform X1 [Solanum lycopersicum]	-	-	GO:0008270//zinc ion binding;	-	Transposase, MuDR, MULE transposase domain protein (AHRD V3.3 A0A2U1N7R9_ARTAN)
Solyc01g005710.2	0	0	0	0	0	0	0	0	0	-	-	KOG0619;virNOG32898	TR	sp|Q9C9H7|RLP12_ARATH Receptor-like protein 12 OS=Arabidopsis thaliana GN=RLP12 PE=2 SV=2	gi|723654957|ref|XP_010326204.1| PREDICTED: receptor-like protein 12 [Solanum lycopersicum]	-	-	-	-	Hcr9-Avr9-hir2 (AHRD V3.3 Q3T7E8_SOLHA)
Solyc01g005720.3	0	0	0	0	0	0	0.0296675	0	0	GO:0005515	-	KOG0619;virNOG05170;COG4886;virNOG32898	STR	sp|Q9C9H7|RLP12_ARATH Receptor-like protein 12 OS=Arabidopsis thaliana GN=RLP12 PE=2 SV=2	gi|460365455|ref|XP_004228617.1| PREDICTED: receptor-like protein 12 [Solanum lycopersicum]	-	-	GO:0005515//protein binding;	-	NL0D (AHRD V3.3 Q9ZS82_SOLLC)
Solyc01g005730.3	0.121251	0.0675911	0.400233	0.0216779	0.0440641	0	0.0715077	0.116584	0.272662	GO:0005515	-	NOG18815;virNOG05170;COG4886	SR	sp|Q9C9H7|RLP12_ARATH Receptor-like protein 12 OS=Arabidopsis thaliana GN=RLP12 PE=2 SV=2	gi|4235642|gb|AAD13302.1| NL0C [Solanum lycopersicum]	-	-	GO:0005515//protein binding;	-	NL0C (AHRD V3.3 Q9ZS83_SOLLC)
Solyc01g005740.3	0.241531	0.807847	5.31508	0.777279	0.789978	0.550181	1.70931	1.6721	1.75476	-	-	-	-	-	-	-	-	-	-	Unknown protein
Solyc01g005750.1	0	0	0	0	0	0	0	0	0	GO:0016702;GO:0046872;GO:0055114	-	virNOG02698	E	sp|O24370|LOX21_SOLTU Linoleate 13S-lipoxygenase 2-1, chloroplastic OS=Solanum tuberosum GN=LOX2.1 PE=1 SV=1	gi|50512304|gb|AAT77551.1| LoxC-like [Solanum pimpinellifolium]	GO:0055114//obsolete oxidation-reduction process;	-	GO:0016702//oxidoreductase activity, acting on single donors with incorporation of molecular oxygen, incorporation of two atoms of oxygen;GO:0046872//metal ion binding;	-	Lipoxygenase (AHRD V3.3 O49878_SOLLC)
Solyc01g005760.3	4.12679	2.94373	5.89639	3.7345	2.79332	4.14328	5.05209	4.40048	3.73503	GO:0005515	-	KOG0619;virNOG05170;COG4886	STR	sp|Q9C9H7|RLP12_ARATH Receptor-like protein 12 OS=Arabidopsis thaliana GN=RLP12 PE=2 SV=2	gi|460365455|ref|XP_004228617.1| PREDICTED: receptor-like protein 12 [Solanum lycopersicum]	-	-	GO:0005515//protein binding;	-	NL0D (AHRD V3.3 Q9ZS82_SOLLC)
Solyc01g005770.3	1.48154	2.20234	3.62248	1.41267	1.97416	1.4999	1.55331	1.89935	1.70851	-	-	KOG0619;virNOG05170;COG4886;virNOG32898	STR	sp|Q9C9H7|RLP12_ARATH Receptor-like protein 12 OS=Arabidopsis thaliana GN=RLP12 PE=2 SV=2	gi|460365455|ref|XP_004228617.1| PREDICTED: receptor-like protein 12 [Solanum lycopersicum]	-	-	-	-	Unknown protein
Solyc01g005780.1	0.0479503	0.0801894	0.0527591	0.0771552	0.104554	0.163838	0	0.165977	0.0248833	GO:0005515	-	-	-	-	-	-	-	GO:0005515//protein binding;	-	NL0E (AHRD V3.3 Q9ZS81_SOLLC)
Solyc01g005783.1	0	0.74296	0	0	0.242175	0.505989	0.524007	0.512597	0	-	-	-	-	-	-	-	-	-	-	Unknown protein
Solyc01g005787.1	3.25357	4.03043	2.78434	3.10234	2.56184	2.05868	1.49239	1.25134	0.562802	-	-	-	-	-	-	-	-	-	-	Unknown protein
Solyc01g005790.1	4.5791	6.85174	5.08252	5.73072	5.56159	5.53557	5.21153	5.79324	5.00269	-	-	virNOG06173	R	sp|Q9SY75|PPR30_ARATH Putative pentatricopeptide repeat-containing protein At1g10330 OS=Arabidopsis thaliana GN=PCMP-E71 PE=3 SV=1	gi|460365542|ref|XP_004228660.1| PREDICTED: putative pentatricopeptide repeat-containing protein At1g10330 [Solanum lycopersicum]	-	-	-	-	Pentatricopeptide repeat (AHRD V3.3 A0A200QH82_9MAGN)
Solyc01g005800.3	5.27486	8.37331	33.8559	6.17035	5.34007	7.72427	3.52562	5.41963	7.11707	-	-	virNOG00844	S	sp|Q9LHN9|IQM2_ARATH IQ domain-containing protein IQM2 OS=Arabidopsis thaliana GN=IQM2 PE=2 SV=1	gi|460365451|ref|XP_004228615.1| PREDICTED: uncharacterized protein LOC101245483 [Solanum lycopersicum]	-	-	-	-	Calmodulin binding protein (AHRD V3.3 A0A2K3N563_TRIPR)
Solyc01g005810.3	35.6225	44.8356	49.3013	39.1551	38.924	43.0736	48.4228	38.3831	41.2825	-	K14831	virNOG04498	A	sp|Q9UTE6|MAK16_SCHPO Protein mak16 OS=Schizosaccharomyces pombe (strain 972 / ATCC 24843) GN=mak16 PE=3 SV=1	gi|723655962|ref|XP_010316249.1| PREDICTED: protein MAK16 homolog B [Solanum lycopersicum] gi|723655965|ref|XP_010316252.1| PREDICTED: protein MAK16 homolog B [Solanum lycopersicum]	-	-	-	-	Protein MAK16 homolog (AHRD V3.3 A0A2G3DEE9_CAPCH)
Solyc01g005820.4	159.272	160.729	177.475	157.495	153.49	150.508	159.795	146.682	163.351	GO:0003676	K12900	-	-	-	-	-	-	GO:0003676//nucleic acid binding;	ko03040(Spliceosome)	Serine/arginine-rich-splicing factor SCL30A (AHRD V3.3 A0A0M9UMR8_NICAT)
Solyc01g005830.4	20.2356	24.2014	14.9783	22.9348	20.1897	22.1626	24.2536	23.3953	25.542	GO:0004553;GO:0005975	-	-	-	-	-	GO:0005975//carbohydrate metabolic process;	-	GO:0004553//hydrolase activity, hydrolyzing O-glycosyl compounds;	-	Glucan endo-1,3-beta-glucosidase 4 (AHRD V3.3 A0A2G2XNZ6_CAPBA)
Solyc01g005840.3	12.848	14.1093	17.812	14.8159	17.089	14.0478	15.6088	16.3808	13.268	-	K20217	virNOG18812	O	sp|Q9LJD7|COP10_ARATH Constitutive photomorphogenesis protein 10 OS=Arabidopsis thaliana GN=COP10 PE=1 SV=1	gi|460365631|ref|XP_004228704.1| PREDICTED: constitutive photomorphogenesis protein 10 [Solanum lycopersicum]	-	-	-	ko04120(Ubiquitin mediated proteolysis)	Ubiquitin conjugating enzyme (AHRD V3.3 W7U085_9STRA)
Solyc01g005850.2	59.297	89.0957	4.86587	73.4304	86.3781	177.636	7.05285	41.1801	39.2402	-	-	virNOG38190	R	-	gi|723655947|ref|XP_010316229.1| PREDICTED: extensin-3-like [Solanum lycopersicum]	-	-	-	-	Extensin-like protein Dif54 (AHRD V3.3 Q43505_SOLLC)
Solyc01g005860.2	9.1639	9.12214	0.180052	8.25035	12.8453	9.31889	0.965071	4.15385	1.35872	-	-	-	-	-	gi|971562162|ref|XP_006354226.2| PREDICTED: extensin-2-like [Solanum tuberosum]	-	-	-	-	Unknown protein
Solyc01g005870.3	0	0.130592	0.0257762	0	0	0	0	0.0270302	0	GO:0005515	-	-	-	-	-	-	-	GO:0005515//protein binding;	-	Cf-like protein (AHRD V3.3 A0A140GMU3_SOLLC)
Solyc01g005880.1	7.31118	14.7667	0.291464	10.6844	7.68211	16.473	0.93734	7.76334	5.49864	-	-	virNOG38190	R	-	gi|969998171|ref|XP_015071448.1| PREDICTED: extensin-2-like [Solanum pennellii]	-	-	-	-	Extensin-like protein Dif10 (AHRD V3.3 Q43504_SOLLC)
Solyc01g005890.1	0.140204	0.625254	0.0771326	0.0751994	0.458568	0.239527	0	0.242655	0.218273	-	-	virNOG38190	R	-	gi|970014345|ref|XP_015068160.1| PREDICTED: extensin-3-like [Solanum pennellii]	-	-	-	-	extensin-2-like (AHRD V3.3 XP_019069150.1)
Solyc01g005900.2	3.48984	4.25787	5.07147	3.31979	5.02514	3.82474	4.27159	3.79871	2.80195	GO:0016747	-	virNOG06518	S	sp|Q8GYW8|SCT_ARATH Spermidine coumaroyl-CoA acyltransferase OS=Arabidopsis thaliana GN=SCT PE=1 SV=1	gi|460366097|ref|XP_004228929.1| PREDICTED: taxadien-5-alpha-ol O-acetyltransferase-like [Solanum lycopersicum]	-	-	GO:0016747//acyltransferase activity, transferring groups other than amino-acyl groups;	-	Transferase (AHRD V3.3 A0A200Q1C0_9MAGN)
Solyc01g005910.3	10.996	11.3837	13.7817	9.31225	8.1574	8.85141	11.507	9.87323	8.66665	-	-	virNOG14872	E	sp|Q9LHN7|PHSC_ARATH Probable polyamine transporter At3g13620 OS=Arabidopsis thaliana GN=At3g13620 PE=2 SV=1	gi|460365544|ref|XP_004228661.1| PREDICTED: probable polyamine transporter At3g13620 [Solanum lycopersicum]	-	-	-	-	Acid phosphatase/vanadium-dependent haloperoxidase-related protein (AHRD V3.3 A0A2U1NM03_ARTAN)
Solyc01g005920.3	13.9403	6.17374	7.54521	8.49578	7.61668	10.5604	11.2022	12.8528	10.158	GO:0016020;GO:0022857;GO:0055085	-	-	-	-	-	GO:0055085//transmembrane transport;	GO:0016020//membrane;	GO:0022857//transmembrane transporter activity;	-	Amino acid/polyamine transporter I (AHRD V3.3 A0A200RCI7_9MAGN)
Solyc01g005930.3	1.88104	1.56172	5.6366	1.54556	1.30901	0.866077	1.08574	1.01592	1.07999	-	-	virNOG04751	S	-	gi|460365584|ref|XP_004228681.1| PREDICTED: uncharacterized protein LOC101264048 isoform X2 [Solanum lycopersicum]	-	-	-	-	Lipase/lipooxygenase%2C PLAT/LH2 family protein (AHRD V3.3 AT1G55280.2)
Solyc01g005940.4	0	0	0	0	0	0	0	0	0	-	-	-	-	-	-	-	-	-	-	Phytoene synthase, chloroplastic (AHRD V3.3 A0A2G3DEK5_CAPCH),Pfam:PF00494
Solyc01g005950.4	43.6628	45.7144	38.374	44.0208	41.5102	40.604	42.3278	42.1442	40.7396	GO:0016787	K04382	-	-	-	-	-	-	GO:0016787//hydrolase activity;	ko04136(Autophagy - other);ko03015(mRNA surveillance pathway)	Serine/threonine-protein phosphatase (AHRD V3.3 A0A2G3DEI1_CAPCH)
Solyc01g005960.3	36.481	29.799	28.7123	31.4801	31.3521	23.1357	29.2867	26.8112	28.8727	GO:0003676;GO:0005524	K11594	KOG0335;virNOG04340	A	sp|Q84W89|RH37_ARATH DEAD-box ATP-dependent RNA helicase 37 OS=Arabidopsis thaliana GN=RH37 PE=2 SV=2	gi|962603082|ref|NP_001304862.1| DEAD-box ATP-dependent RNA helicase 37 [Solanum lycopersicum] gi|723655924|ref|XP_010316203.1| PREDICTED: DEAD-box ATP-dependent RNA helicase 37 [Solanum lycopersicum]	-	-	GO:0003676//nucleic acid binding;GO:0005524//ATP binding;	-	RNA helicase DEAD1
Solyc01g005970.3	8.52706	8.65888	9.154	10.5809	9.7739	8.74065	8.75288	11.1416	9.73507	GO:0005515	-	NOG07928;virNOG05828	SR	sp|Q93W93|FBK22_ARATH F-box/kelch-repeat protein At1g55270 OS=Arabidopsis thaliana GN=At1g55270 PE=2 SV=1	gi|460365522|ref|XP_004228650.1| PREDICTED: F-box/kelch-repeat protein At1g55270 [Solanum lycopersicum]	-	-	GO:0005515//protein binding;	-	F-box/kelch-repeat protein (AHRD V3.3 A0A1U8GYH7_CAPAN)
Solyc01g005980.4	17.1844	17.3723	13.7401	15.0554	19.3977	13.6564	19.5521	20.4015	18.2368	-	-	-	-	-	-	-	-	-	-	transmembrane protein%2C putative (Protein of unknown function%2C DUF538) (AHRD V3.3 AT5G19860.1)
Solyc01g005985.1	19.368	25.6075	18.3051	26.6363	27.8836	23.261	21.4534	16.4739	21.7768	-	-	-	-	-	-	-	-	-	-	Bifunctional inhibitor/lipid-transfer protein/seed storage 2S albumin superfamily protein, putative (AHRD V3.3 A0A061GSH0_THECC)
Solyc01g006000.3	13.8786	19.7551	17.5114	14.5756	13.6083	13.7192	14.4823	16.4497	16.5483	GO:0004584;GO:0006506	K07542	virNOG09730	R	sp|Q5KR61|PIGV_RAT GPI mannosyltransferase 2 OS=Rattus norvegicus GN=Pigv PE=2 SV=1	gi|460365512|ref|XP_004228645.1| PREDICTED: GPI mannosyltransferase 2 [Solanum lycopersicum]	GO:0006506//GPI anchor biosynthetic process;	-	GO:0004584//obsolete dolichyl-phosphate-mannose-glycolipid alpha-mannosyltransferase activity;	ko00563(Glycosylphosphatidylinositol (GPI)-anchor biosynthesis)	GPI mannosyltransferase 2 (AHRD V3.3 A0A2G3DEG8_CAPCH)
Solyc01g006010.3	6.51985	6.34528	6.97554	6.58819	6.06748	10.6873	7.92383	7.70973	7.43976	-	K13095	virNOG40592;virNOG07215;virNOG40593	A	sp|Q9LU44|SF1_ARATH Splicing factor-like protein 1 OS=Arabidopsis thaliana GN=SF1 PE=1 SV=1	gi|460365423|ref|XP_004228602.1| PREDICTED: putative uncharacterized protein FLJ22184 [Solanum lycopersicum] gi|723655911|ref|XP_010316186.1| PREDICTED: putative uncharacterized protein FLJ22184 [Solanum lycopersicum]	-	-	-	-	Branchpoint-bridging protein (AHRD V3.3 A0A1J3JYE2_NOCCA)
Solyc01g006020.4	18.1532	12.1434	14.1065	12.8401	15.4001	13.5683	14.3191	13.68	13.6008	-	-	-	-	-	-	-	-	-	-	BnaCnng41690D protein (AHRD V3.3 A0A078JEK8_BRANA)
Solyc01g006040.3	9.38172	10.4782	10.5236	9.26233	11.0067	12.236	10.5369	10.2692	10.0645	-	K10696	virNOG40506;virNOG06844	O	sp|Q9C895|BRE1B_ARATH E3 ubiquitin-protein ligase BRE1-like 2 OS=Arabidopsis thaliana GN=HUB2 PE=1 SV=2	gi|460365411|ref|XP_004228596.1| PREDICTED: E3 ubiquitin-protein ligase BRE1-like 2 [Solanum lycopersicum]	-	-	-	-	E3 ubiquitin protein ligase (AHRD V3.3 A0A2I4FSG3_9ROSI)
Solyc01g006050.2	1.70614	11.5457	46.058	3.02195	4.71512	3.29891	3.74398	4.53229	5.06522	-	-	NOG209058;virNOG02717	S	sp|Q9NWC5|TM45A_HUMAN Transmembrane protein 45A OS=Homo sapiens GN=TMEM45A PE=1 SV=1	gi|460365649|ref|XP_004228713.1| PREDICTED: transmembrane protein 45A-like [Solanum lycopersicum]	-	-	-	-	transmembrane protein 45B-like (AHRD V3.3 A0A2I4DQK0_9ROSI)
Solyc01g006055.1	22.9906	16.0665	20.1637	27.7897	34.6916	28.5568	42.3463	36.4264	25.2447	-	-	-	-	-	-	-	-	-	-	Dirigent protein (AHRD V3.3 K4ASH2_SOLLC)
Solyc01g006080.2	0.0687944	0.0766986	0	0	0	0.156706	0	0	0.0714003	-	-	virNOG00289	S	-	gi|723655898|ref|XP_010316158.1| PREDICTED: uncharacterized protein LOC104645694 [Solanum lycopersicum]	-	-	-	-	Plant/protein (DUF789) (AHRD V3.3 Q8LF98_ARATH)
Solyc01g006090.3	11.6952	10.5268	9.91667	13.3512	9.35817	8.67642	12.4023	12.1942	10.1894	-	K14823	virNOG08761	A	sp|Q9LUJ5|EBP2_ARATH Probable rRNA-processing protein EBP2 homolog OS=Arabidopsis thaliana GN=EBP2 PE=1 SV=1	gi|460365592|ref|XP_004228685.1| PREDICTED: probable rRNA-processing protein EBP2 homolog [Solanum lycopersicum]	-	-	-	-	Eukaryotic rRNA processing (AHRD V3.3 A0A2U1PZE8_ARTAN)
Solyc01g006100.4	9.52958	10.2615	7.95353	9.84991	9.49018	8.33185	9.98554	9.79315	10.8819	GO:0003682	K00558	-	-	-	-	-	-	GO:0003682//chromatin binding;	ko00270(Cysteine and methionine metabolism)	cytosine-5 DNA methyltransferase1L
Solyc01g006110.3	44.1348	43.2368	39.5777	38.9806	45.2354	52.0963	39.3485	42.5069	44.5216	GO:0009966	K17606	virNOG05976	T	sp|A0A1S4D1D3|TAP46_TOBAC PP2A regulatory subunit TAP46 OS=Nicotiana tabacum GN=TAP46 PE=3 SV=1	gi|723655887|ref|XP_010316147.1| PREDICTED: PP2A regulatory subunit TAP46 [Solanum lycopersicum]	GO:0009966//regulation of signal transduction;	-	-	ko04136(Autophagy - other)	PP2A regulatory subunit TAP46 (AHRD V3.3 A0A2G2XNB2_CAPBA)
Solyc01g006120.4	78.8458	90.7773	93.57	78.3933	81.502	85.3062	85.4014	82.0791	85.1007	GO:0004672;GO:0005524;GO:0006468	-	-	-	-	-	GO:0006468//protein phosphorylation;	-	GO:0004672//protein kinase activity;GO:0005524//ATP binding;	-	Protein kinase family protein (AHRD V3.3 A0A2U1M4N4_ARTAN)
Solyc01g006130.4	7.10553	5.1293	6.74946	5.53842	6.13048	6.46259	6.51182	6.07512	7.16246	-	-	-	-	-	-	-	-	-	-	DnaJ/Hsp40 cysteine-rich domain superfamily protein (AHRD V3.3 AT2G34860.2)
Solyc01g006140.4	1.73737	0.867309	0.427972	1.22392	1.44181	1.59483	1.03991	1.61565	1.18418	-	K10727	-	-	-	-	-	-	-	-	CDT1-like protein a, chloroplastic (AHRD V3.3 A0A2I4F6Q2_9ROSI)
Solyc01g006150.3	20.8649	10.7393	14.4935	13.7286	15.3259	13.0643	8.27028	12.2531	14.9432	GO:0006812;GO:0008324;GO:0016021;GO:0055085	-	virNOG01673	P	sp|Q10PP8|MTP4_ORYSJ Metal tolerance protein 4 OS=Oryza sativa subsp. japonica GN=MTP4 PE=2 SV=1	gi|460365510|ref|XP_004228644.1| PREDICTED: metal tolerance protein 4-like [Solanum lycopersicum]	GO:0006812//cation transport;GO:0055085//transmembrane transport;	GO:0016021//integral component of membrane;	GO:0008324//cation transmembrane transporter activity;	-	Cation efflux protein (AHRD V3.3 A0A200PY73_9MAGN)
Solyc01g006160.3	427.417	381.364	371.515	389.602	343.88	260.459	370.301	335.947	351.205	-	K02942	virNOG22966	J	sp|Q8LEQ0|RLA13_ARATH 60S acidic ribosomal protein P1-3 OS=Arabidopsis thaliana GN=RPP1C PE=1 SV=2	gi|723655873|ref|XP_010316100.1| PREDICTED: 60S acidic ribosomal protein P1 [Solanum lycopersicum]	-	-	-	ko03010(Ribosome)	60S acidic ribosomal protein P1 (AHRD V3.3 A0A2G2W8Q0_CAPBA),Pfam:PF00428
Solyc01g006170.4	27.7765	26.32	20.4814	29.7962	24.5752	29.0962	38.3657	31.0981	34.9667	-	K14823	-	-	-	-	-	-	-	-	Eukaryotic rRNA processing (AHRD V3.3 A0A2U1PZE8_ARTAN)
Solyc01g006180.4	9.48885	6.41323	7.32996	8.78118	8.12063	8.98739	7.68368	7.03419	8.29195	GO:0005525	-	-	-	-	-	-	-	GO:0005525//GTP binding;	-	P-loop containing nucleoside triphosphate hydrolases superfamily protein (AHRD V3.3 A0A2U1MH74_ARTAN)
Solyc01g006190.3	45.0461	56.3553	53.5856	49.47	44.8036	43.6933	50.78	51.421	51.7342	GO:0005634;GO:0006511;GO:0007275	K04506	virNOG02187	O	sp|Q9M2P4|SINA2_ARATH E3 ubiquitin-protein ligase SINAT2 OS=Arabidopsis thaliana GN=SINAT2 PE=1 SV=1	gi|460365580|ref|XP_004228679.1| PREDICTED: E3 ubiquitin-protein ligase SINAT2-like [Solanum lycopersicum] gi|723655857|ref|XP_010316059.1| PREDICTED: E3 ubiquitin-protein ligase SINAT2-like [Solanum lycopersicum] gi|723655860|ref|XP_010316064.1| PREDICTED: E3 ubiquitin-protein ligase SINAT2-like [Solanum lycopersicum] gi|723655863|ref|XP_010316069.1| PREDICTED: E3 ubiquitin-protein ligase SINAT2…	GO:0006511//ubiquitin-dependent protein catabolic process;GO:0007275//multicellular organism development;	GO:0005634//nucleus;	-	ko04120(Ubiquitin mediated proteolysis)	E3 ubiquitin-protein ligase (AHRD V3.3 A0A1U8H1Q2_CAPAN)
Solyc01g006200.3	4.02592	5.15155	4.37933	4.46587	4.23957	4.06424	4.155	3.80059	2.70648	-	-	-	-	-	-	-	-	-	-	Unknown protein
Solyc01g006210.4	2.42827	2.20593	3.16658	2.21893	1.5198	1.84378	3.02326	2.23105	1.86686	GO:0006281;GO:0030915	K22817	-	-	-	-	GO:0006281//DNA repair;	GO:0030915//Smc5-Smc6 complex;	-	-	Non-structural maintenance of chromosomes element 1 (AHRD V3.3 A0A200Q0A2_9MAGN)
Solyc01g006220.3	5.3706	5.7686	5.65699	5.90162	5.5696	5.85573	5.98699	5.47878	5.16618	GO:0005515	-	-	-	-	-	-	-	GO:0005515//protein binding;	-	histone-lysine N-methyltransferase ASHH3 (AHRD V3.3 A0A1S4DKJ0_TOBAC)
Solyc01g006230.3	33.1864	36.246	31.0071	36.6464	37.6272	46.0638	37.5492	37.3669	36.2878	-	K08342	virNOG09426	O	sp|A2Q1V6|ATG4_MEDTR Cysteine protease ATG4 OS=Medicago truncatula GN=ATG4 PE=3 SV=1	gi|723655844|ref|XP_010316044.1| PREDICTED: cysteine protease ATG4 isoform X1 [Solanum lycopersicum]	-	-	-	ko04136(Autophagy - other)	Cysteine protease (AHRD V3.3 A0A2G3AHQ7_CAPAN)
Solyc01g006240.3	6.89332	6.40444	5.50789	8.80302	10.9151	8.41189	8.905	8.61642	8.43201	-	-	virNOG26223	R	sp|D9UBI3|RTM1A_ARATH Inactive protein RESTRICTED TEV MOVEMENT 1 OS=Arabidopsis thaliana GN=RTM1 PE=3 SV=1	gi|460365679|ref|XP_004228728.1| PREDICTED: inactive protein RESTRICTED TEV MOVEMENT 1-like [Solanum lycopersicum]	-	-	-	-	Inactive protein restricted tev movement 1 (AHRD V3.3 A0A314KP80_NICAT)
Solyc01g006250.2	2.13555	1.82537	1.87977	1.67994	1.94021	2.18904	1.59529	1.88909	1.9948	GO:0005515	-	-	-	-	-	-	-	GO:0005515//protein binding;	-	F-box protein (AHRD V3.3 A0A2G3AHK9_CAPAN)
Solyc01g006260.4	8.16189	7.68612	8.10854	6.97027	8.55282	6.40787	8.03802	6.9487	6.82619	GO:0004540;GO:0008033	K03537	-	-	-	-	GO:0008033//tRNA processing;	-	GO:0004540//ribonuclease activity;	ko03008(Ribosome biogenesis in eukaryotes)	Ribonuclease P/MRP protein subunit POP5 (AHRD V3.3 A0A200Q6K4_9MAGN)
Solyc01g006270.2	0	0	0	0	0	0	0	0	0	-	-	virNOG04177	H	sp|Q9SPK5|FTHS_ARATH Formate--tetrahydrofolate ligase OS=Arabidopsis thaliana GN=THFS PE=2 SV=1	gi|970001059|ref|XP_015056440.1| PREDICTED: formate--tetrahydrofolate ligase [Solanum pennellii]	-	-	-	-	Unknown protein
Solyc01g006280.3	102.672	83.8544	76.2315	99.7032	96.9069	89.1143	101.863	101.393	105.28	GO:0004329;GO:0005524	K01938	virNOG04177	H	sp|P28723|FTHS_SPIOL Formate--tetrahydrofolate ligase OS=Spinacia oleracea PE=1 SV=3	gi|460365419|ref|XP_004228600.1| PREDICTED: formate--tetrahydrofolate ligase [Solanum lycopersicum]	-	-	GO:0004329//formate-tetrahydrofolate ligase activity;GO:0005524//ATP binding;	ko00670(One carbon pool by folate)	Formate--tetrahydrofolate ligase (AHRD V3.3 A0A2G3DED7_CAPCH)
Solyc01g006290.4	2.85333	3.42587	0.0482997	1.7423	1.81862	3.19978	2.58884	2.38052	2.23245	GO:0004601;GO:0006979;GO:0020037;GO:0055114	K00430	-	-	-	-	GO:0006979//response to oxidative stress;GO:0055114//obsolete oxidation-reduction process;	-	GO:0004601//peroxidase activity;GO:0020037//heme binding;	ko00940(Phenylpropanoid biosynthesis)	Peroxidase (AHRD V3.3 K4ASJ5_SOLLC)
Solyc01g006300.3	16.8684	24.9434	242.942	19.9997	4.74283	11.679	8.95332	5.42917	14.1441	GO:0004601;GO:0006979;GO:0020037;GO:0055114	K00430	virNOG02363;virNOG29986	G	sp|P11965|PERX_TOBAC Lignin-forming anionic peroxidase OS=Nicotiana tabacum PE=2 SV=1	gi|930697434|ref|NP_001234132.2| peroxidase precursor [Solanum lycopersicum]	GO:0006979//response to oxidative stress;GO:0055114//obsolete oxidation-reduction process;	-	GO:0004601//peroxidase activity;GO:0020037//heme binding;	ko00940(Phenylpropanoid biosynthesis)	LECEVI1A
Solyc01g006310.3	0.0792984	0.83989	0	0	0	0.135475	0.0935324	0.182992	0.123453	GO:0004601;GO:0006979;GO:0020037;GO:0055114	K00430	virNOG08514	G	sp|Q42517|PERN_ARMRU Peroxidase N OS=Armoracia rusticana GN=HRPN PE=2 SV=1	gi|460365611|ref|XP_004228694.1| PREDICTED: peroxidase N-like isoform X1 [Solanum lycopersicum]	GO:0006979//response to oxidative stress;GO:0055114//obsolete oxidation-reduction process;	-	GO:0004601//peroxidase activity;GO:0020037//heme binding;	ko00940(Phenylpropanoid biosynthesis)	Peroxidase (AHRD V3.3 K4ASJ7_SOLLC)
Solyc01g006320.4	0.623804	1.77733	2.97425	1.33832	0.906792	1.57884	1.79856	1.83937	1.43874	-	-	-	-	-	-	-	-	-	-	Late embryogenesis abundant (LEA) hydroxyproline-rich glycoprotein family (AHRD V3.3 Q9LJT9_ARATH)
Solyc01g006330.4	0.0390612	0	0	0.0419014	0.0425859	0	0.0460726	0.0450694	0	-	-	-	-	-	-	-	-	-	-	Plastid-lipid associated protein PAP / fibrillin family protein (AHRD V3.3 A0A2U1MH95_ARTAN)
Solyc01g006340.3	7.86571	6.84786	6.99949	7.49638	8.02884	8.20907	7.20769	6.86996	8.81415	GO:0003676;GO:0005524	K19466	virNOG05791	A	sp|Q3EBD3|RH41_ARATH DEAD-box ATP-dependent RNA helicase 41 OS=Arabidopsis thaliana GN=RH41 PE=2 SV=1	gi|460365488|ref|XP_004228633.1| PREDICTED: DEAD-box ATP-dependent RNA helicase 41 isoform X2 [Solanum lycopersicum]	-	-	GO:0003676//nucleic acid binding;GO:0005524//ATP binding;	-	DEAD-box ATP-dependent RNA helicase 41 (AHRD V3.3 A0A2G3DEE5_CAPCH)
Solyc01g006350.4	33.8664	35.8622	37.3448	36.9527	32.8091	37.1622	34.4751	34.86	36.4494	GO:0000148;GO:0003843;GO:0006075;GO:0016020	-	-	-	-	-	GO:0006075//(1->3)-beta-D-glucan biosynthetic process;	GO:0000148//1,3-beta-D-glucan synthase complex;GO:0016020//membrane;	GO:0003843//1,3-beta-D-glucan synthase activity;	-	Callose synthase 1 (AHRD V3.3 A0A2G3AHL0_CAPAN)
Solyc01g006360.4	17.8112	23.7816	23.0006	21.8063	22.7207	20.0916	19.1968	21.4615	20.5448	-	-	-	-	-	-	-	-	-	-	Callose synthase 9 (AHRD V3.3 A0A2G3AHT3_CAPAN)
Solyc01g006370.3	33.1369	36.2449	30.667	38.0386	38.2363	37.4392	38.3764	42.2397	40.1868	GO:0000148;GO:0003843;GO:0006075;GO:0016020	K11000	virNOG05233	M	sp|Q9LXT9|CALS3_ARATH Callose synthase 3 OS=Arabidopsis thaliana GN=CALS3 PE=3 SV=3	gi|460365405|ref|XP_004228593.1| PREDICTED: callose synthase 3-like [Solanum lycopersicum]	GO:0006075//(1->3)-beta-D-glucan biosynthetic process;	GO:0000148//1,3-beta-D-glucan synthase complex;GO:0016020//membrane;	GO:0003843//1,3-beta-D-glucan synthase activity;	-	Callose synthase (AHRD V3.3 K7PRK8_MAIZE)
Solyc01g006380.2	4.02131	7.23627	3.02736	5.44889	5.84557	4.78092	6.4906	6.14577	6.84623	-	-	virNOG04585	R	sp|D1FP53|LIN_MEDTR Putative E3 ubiquitin-protein ligase LIN OS=Medicago truncatula GN=LIN PE=2 SV=1	gi|460365596|ref|XP_004228687.1| PREDICTED: putative E3 ubiquitin-protein ligase LIN-2 [Solanum lycopersicum] gi|723655800|ref|XP_010315977.1| PREDICTED: putative E3 ubiquitin-protein ligase LIN-2 [Solanum lycopersicum] gi|723655803|ref|XP_010315982.1| PREDICTED: putative E3 ubiquitin-protein ligase LIN-2 [Solanum lycopersicum]	-	-	-	-	RING-type E3 ubiquitin transferase (AHRD V3.3 A0A2U1P546_ARTAN)
Solyc01g006390.2	0	0.199243	0.294948	0	0	0	0	0	0	-	-	-	-	-	gi|350538675|ref|NP_001234866.1| extensin-like protein precursor [Solanum lycopersicum] gi|4753795|emb|CAB42005.1| extensin-like protein [Solanum lycopersicum]	-	-	-	-	Pistil extensin like protein, partial CDS only (AHRD V3.3 Q7DLN2_TOBAC)
Solyc01g006400.4	228.94	216.063	54.4896	205.071	225.595	348.481	169.959	225.808	238.726	-	-	-	-	-	-	-	-	-	-	Pistil extensin like protein, partial CDS only (AHRD V3.3 Q7DLN2_TOBAC)
Solyc01g006410.4	0	0	0	0	0	0	0	0	0	-	-	-	-	-	-	-	-	-	-	Pistil extensin like protein, partial CDS only (AHRD V3.3 Q7DLN2_TOBAC)
Solyc01g006420.3	0.509776	1.42087	0.140225	0.273421	0.833664	2.03212	1.5032	0.294094	0.396814	-	-	-	-	-	gi|970000095|ref|XP_015086408.1| PREDICTED: uncharacterized protein LOC107029491 [Solanum pennellii]	-	-	-	-	Unknown protein
Solyc01g006430.3	378.543	312.48	554.497	337.947	336.272	378.437	341.685	335.769	387.507	GO:0006629	K10256	virNOG02312	I	sp|Q84VT2|FAD12_PUNGR Delta(12)-acyl-lipid-desaturase OS=Punica granatum GN=FAD12 PE=2 SV=2	gi|460365552|ref|XP_004228665.1| PREDICTED: omega-6 fatty acid desaturase, endoplasmic reticulum isozyme 2-like [Solanum lycopersicum] gi|460365556|ref|XP_004228667.1| PREDICTED: omega-6 fatty acid desaturase, endoplasmic reticulum isozyme 2-like [Solanum lycopersicum]	GO:0006629//lipid metabolic process;	-	-	ko01040(Biosynthesis of unsaturated fatty acids)	Fatty acid desaturase (AHRD V3.3 E7CCC0_9BRAS)
Solyc01g006440.2	0	0	0.129622	0	0	0	0	0	0	GO:0016020;GO:0022857;GO:0055085	-	virNOG05618	P	sp|Q3E9B5|PTR51_ARATH Protein NRT1/ PTR FAMILY 7.1 OS=Arabidopsis thaliana GN=NPF7.1 PE=2 SV=1	gi|723655791|ref|XP_004228926.2| PREDICTED: protein NRT1/ PTR FAMILY 7.1 [Solanum lycopersicum]	GO:0055085//transmembrane transport;	GO:0016020//membrane;	GO:0022857//transmembrane transporter activity;	-	Protein NRT1/ PTR FAMILY 7.1 (AHRD V3.3 A0A1U8GXZ4_CAPAN)
Solyc01g006450.4	6.89068	6.36069	5.54363	7.15326	6.09883	4.76793	6.81665	7.26665	5.88285	-	K00208	-	-	-	-	-	-	-	ko00780(Biotin metabolism);ko00061(Fatty acid biosynthesis)	Enoyl-[acyl-carrier-protein] reductase [NADH], chloroplastic (AHRD V3.3 A0A2G3DE80_CAPCH)
Solyc01g006460.3	0.048689	0	0	0	0.159247	0.110908	0	0	0	-	K22825	-	-	-	-	-	-	-	-	Non-structural maintenance of chromosomes element 4-like protein B (AHRD V3.3 A0A2G3DE98_CAPCH)
Solyc01g006480.3	16.7454	12.8423	12.5065	13.3906	15.6563	14.1596	15.9805	14.2274	14.2725	-	K07018	virNOG12009	R	-	gi|460365621|ref|XP_004228699.1| PREDICTED: uncharacterized protein LOC101244219 [Solanum lycopersicum]	-	-	-	-	Alpha/beta-Hydrolases superfamily protein (AHRD V3.3 Q8GYI7_ARATH)
Solyc01g006490.4	9.12717	6.36717	7.288	7.83265	9.06942	7.66284	7.07446	6.67971	7.47006	-	K08997	-	-	-	-	-	-	-	-	UPF0061 protein (AHRD V3.3 A0A2G2XP25_CAPBA)
Solyc01g006500.4	5.32369	4.90012	5.07431	5.34555	5.16293	6.02813	4.85549	6.03542	4.69012	-	-	-	-	-	-	-	-	-	-	Pentatricopeptide repeat-containing protein (AHRD V3.3 A0A2I0XE98_9ASPA)
Solyc01g006510.3	41.9332	51.627	49.4544	44.5879	49.9242	43.2389	51.5408	47.6199	45.4288	GO:0055114	K00008	virNOG09241	Q	sp|Q9FJ95|DHSO_ARATH Sorbitol dehydrogenase OS=Arabidopsis thaliana GN=SDH PE=1 SV=1	gi|350538545|ref|NP_001234092.1| sorbitol related enzyme [Solanum lycopersicum] gi|78183416|dbj|BAE47038.1| sorbitol related enzyme [Solanum lycopersicum]	GO:0055114//obsolete oxidation-reduction process;	-	-	ko00051(Fructose and mannose metabolism);ko00040(Pentose and glucuronate interconversions)	sorbitol related enzyme
Solyc01g006520.3	1.72391	1.27361	0.685591	0.913491	0.996348	0.946236	1.02893	0.910663	0.926943	GO:0004672;GO:0005524;GO:0006468	-	virNOG06319	T	sp|Q39202|RLK1_ARATH G-type lectin S-receptor-like serine/threonine-protein kinase RLK1 OS=Arabidopsis thaliana GN=RLK1 PE=2 SV=2	gi|460366084|ref|XP_004228923.1| PREDICTED: G-type lectin S-receptor-like serine/threonine-protein kinase RLK1 [Solanum lycopersicum]	GO:0006468//protein phosphorylation;	-	GO:0004672//protein kinase activity;GO:0005524//ATP binding;	-	Receptor-like protein kinase (AHRD V3.3 A0A2U1PPA0_ARTAN)
Solyc01g006530.1	1.57834	1.63218	8.12945	0.736133	1.5462	1.92791	0.647532	1.00293	1.04461	GO:0004672;GO:0005524;GO:0006468	-	virNOG06319	T	sp|A2XQD3|LERK2_ORYSI G-type lectin S-receptor-like serine/threonine-protein kinase LECRK2 OS=Oryza sativa subsp. indica GN=LECRK2 PE=2 SV=1	gi|460366082|ref|XP_004228922.1| PREDICTED: G-type lectin S-receptor-like serine/threonine-protein kinase RLK1 [Solanum lycopersicum]	GO:0006468//protein phosphorylation;	-	GO:0004672//protein kinase activity;GO:0005524//ATP binding;	-	Receptor-like protein kinase (AHRD V3.3 A0A2U1PPA0_ARTAN)
Solyc01g006540.4	0	0	0	0	0	0	0	0	0	GO:0016702;GO:0046872;GO:0055114	K00454	-	-	-	-	GO:0055114//obsolete oxidation-reduction process;	-	GO:0016702//oxidoreductase activity, acting on single donors with incorporation of molecular oxygen, incorporation of two atoms of oxygen;GO:0046872//metal ion binding;	ko00592(alpha-Linolenic acid metabolism);ko00591(Linoleic acid metabolism)	lipoxygenase C
Solyc01g006550.3	0.0214051	0	0.14131	0.137769	0	0	0	0	0	GO:0005515	-	KOG0619;virNOG05170;COG4886	STR	sp|Q9C9H7|RLP12_ARATH Receptor-like protein 12 OS=Arabidopsis thaliana GN=RLP12 PE=2 SV=2	gi|460365467|ref|XP_004228623.1| PREDICTED: receptor-like protein 12 isoform X2 [Solanum lycopersicum] gi|723655768|ref|XP_010315915.1| PREDICTED: receptor-like protein 12 isoform X1 [Solanum lycopersicum]	-	-	GO:0005515//protein binding;	-	Receptor-like protein Cf-9 homolog (AHRD V3.3 CF0_SOLLC)
Solyc01g006555.1	0	0	0	0	0	0	0	0	0	GO:0016702;GO:0046872;GO:0055114	K18684	-	-	-	-	GO:0055114//obsolete oxidation-reduction process;	-	GO:0016702//oxidoreductase activity, acting on single donors with incorporation of molecular oxygen, incorporation of two atoms of oxygen;GO:0046872//metal ion binding;	-	Lipoxygenase (AHRD V3.3 C0KKU8_SOLLC)
Solyc01g006580.4	93.8593	93.6145	41.162	129.487	160.148	149.33	125.848	111.059	94.4813	GO:0016491;GO:0055114	-	-	-	-	-	GO:0055114//obsolete oxidation-reduction process;	-	GO:0016491//oxidoreductase activity;	-	2-oxoglutarate (2OG) and Fe(II)-dependent oxygenase superfamily protein (AHRD V3.3 A0A2U1LXD5_ARTAN)
Solyc01g006585.1	2.71931	4.85079	1.73537	2.33362	3.49833	2.16799	3.39986	1.9453	4.28991	GO:0016491;GO:0055114	-	-	-	-	-	GO:0055114//obsolete oxidation-reduction process;	-	GO:0016491//oxidoreductase activity;	-	2-oxoglutarate (2OG) and Fe(II)-dependent oxygenase superfamily protein (AHRD V3.3 A0A2U1LXD5_ARTAN)
Solyc01g006590.3	0.0342057	0.0381358	0.0376361	0.220157	0	0.116875	0.0403456	0.0789342	0.0710029	GO:0004672;GO:0006468	-	-	-	-	-	GO:0006468//protein phosphorylation;	-	GO:0004672//protein kinase activity;	-	Receptor-like protein kinase (AHRD V3.3 A0A2U1PPA0_ARTAN)
Solyc01g006600.3	0	0	0.0283322	0	0	0	0	0	0	-	-	-	-	-	-	-	-	-	-	AMP-dependent synthetase/ligase (AHRD V3.3 A0A2U1PR62_ARTAN)
Solyc01g006610.2	0.0409709	0	0	0	0.178672	0	0.3866	0.0945456	0.0850457	GO:0016491;GO:0055114	-	NOG133888;COG3491	R	sp|Q945B6|AOP1L_ARATH Probable 2-oxoglutarate-dependent dioxygenase AOP1.2 OS=Arabidopsis thaliana GN=AOP1.2 PE=2 SV=1	gi|723655757|ref|XP_004228723.2| PREDICTED: probable 2-oxoglutarate-dependent dioxygenase AOP1 [Solanum lycopersicum]	GO:0055114//obsolete oxidation-reduction process;	-	GO:0016491//oxidoreductase activity;	-	2-oxoglutarate (2OG) and Fe(II)-dependent oxygenase superfamily protein (AHRD V3.3 A0A2U1LXD5_ARTAN)
Solyc01g006620.3	5.08171	4.56394	6.80798	8.68155	6.3354	8.94962	5.46663	5.59191	7.10553	-	-	virNOG06791;virNOG15024;virNOG13678	R	sp|Q9FL59|FTIP1_ARATH FT-interacting protein 1 OS=Arabidopsis thaliana GN=FTIP1 PE=1 SV=1	gi|460365465|ref|XP_004228622.1| PREDICTED: multiple C2 and transmembrane domain-containing protein 1-like [Solanum lycopersicum] gi|723655752|ref|XP_010315889.1| PREDICTED: multiple C2 and transmembrane domain-containing protein 1-like [Solanum lycopersicum]	-	-	-	-	C2 calcium/lipid-binding plant phosphoribosyltransferase family protein (AHRD V3.3 A0A061DXG0_THECC)
Solyc01g006630.3	31.0516	24.4419	13.5635	25.2519	28.6423	22.1856	24.9256	25.5854	25.5883	GO:0016491	-	virNOG00148	R	sp|Q04869|YM94_YEAST Uncharacterized protein YMR315W OS=Saccharomyces cerevisiae (strain ATCC 204508 / S288c) GN=YMR315W PE=1 SV=1	gi|460365475|ref|XP_004228627.1| PREDICTED: uncharacterized oxidoreductase C26H5.09c [Solanum lycopersicum]	-	-	GO:0016491//oxidoreductase activity;	-	NAD(P)-binding Rossmann-fold superfamily protein (AHRD V3.3 A0A2U1KNW2_ARTAN)
Solyc01g006640.1	0.0158939	0	0.0262317	0.00852476	0	0.0362044	0.0374936	0	0	GO:0003824	-	virNOG06482	R	sp|B2HIM0|FAA28_MYCMM Long-chain-fatty-acid--AMP ligase FadD28 OS=Mycobacterium marinum (strain ATCC BAA-535 / M) GN=fadD28 PE=3 SV=1	gi|723656530|ref|XP_010317976.1| PREDICTED: uncharacterized protein LOC104646358 [Solanum lycopersicum]	-	-	GO:0003824//catalytic activity;	-	AMP-dependent synthetase/ligase (AHRD V3.3 A0A2U1PR62_ARTAN)
Solyc01g006650.2	1.62835	1.22022	4.90503	1.54631	1.48426	1.88501	1.25944	1.90962	1.71774	GO:0005634	K14514	virNOG05631	K	sp|O23116|EIL3_ARATH ETHYLENE INSENSITIVE 3-like 3 protein OS=Arabidopsis thaliana GN=EIL3 PE=1 SV=1	gi|723655744|ref|XP_010315880.1| PREDICTED: ETHYLENE INSENSITIVE 3-like 3 protein [Solanum lycopersicum]	-	GO:0005634//nucleus;	-	ko04075(Plant hormone signal transduction);ko04016(MAPK signaling pathway - plant)	ETHYLENE INSENSITIVE 3-like 3 protein (AHRD V3.3 A0A2G3DES0_CAPCH)
Solyc01g006660.3	24.5551	43.3739	8.72414	31.02	27.6383	35.5913	42.5865	53.9417	54.4444	GO:0004252;GO:0006508	-	-	-	-	-	GO:0006508//proteolysis;	-	GO:0004252//serine-type endopeptidase activity;	-	Subtilisin-like protease (AHRD V3.3 A0A2I0XJ46_9ASPA)
Solyc01g006670.2	13.0937	9.85747	12.3646	13.2493	14.3488	16.3735	17.1157	16.4316	15.6211	GO:0016758	-	virNOG06321;virNOG05427	CG	sp|Q9LXV0|U92A1_ARATH UDP-glycosyltransferase 92A1 OS=Arabidopsis thaliana GN=UGT92A1 PE=2 SV=1	gi|460365546|ref|XP_004228662.1| PREDICTED: UDP-glycosyltransferase 92A1-like [Solanum lycopersicum]	-	-	GO:0016758//hexosyltransferase activity;	-	Glycosyltransferase (AHRD V3.3 A0A2I4H5S7_9ROSI)
Solyc01g006680.4	25.6101	5.31395	22.5428	39.415	39.9038	34.678	38.1364	35.7875	35.8463	-	K24444	-	-	-	-	-	-	-	-	2-oxoglutarate (2OG) and Fe(II)-dependent oxygenase superfamily protein (AHRD V3.3 A0A2U1NBL4_ARTAN)
Solyc01g006690.4	15.0847	14.492	7.12164	13.8863	16.0668	14.7741	16.6567	15.2139	16.822	-	-	-	-	-	-	-	-	-	-	IRK-interacting protein (AHRD V3.3 A0A2I4FH54_9ROSI)
Solyc01g006700.3	20.1315	20.395	18.8791	18.8198	17.5189	16.2078	20.3988	18.4096	20.2581	-	K22422	virNOG02868	S	sp|Q9QXP4|DONS_MOUSE Protein downstream neighbor of Son OS=Mus musculus GN=Donson PE=1 SV=2	gi|460365421|ref|XP_004228601.1| PREDICTED: protein downstream neighbor of son homolog [Solanum lycopersicum]	-	-	-	-	downstream neighbor of Son (AHRD V3.3 AT3G54750.4)
Solyc01g006710.4	13.9852	16.8738	13.4296	12.2145	11.7787	11.8386	15.3995	14.937	13.5669	GO:0004386	-	-	-	-	-	-	-	GO:0004386//helicase activity;	-	Helicase (AHRD V3.3 A0A200PRN8_9MAGN)
Solyc01g006720.4	14.4497	23.6432	10.0215	26.1767	25.6338	25.6091	21.6476	18.595	18.4324	GO:0016020	K05681	-	-	-	-	-	GO:0016020//membrane;	-	ko02010(ABC transporters)	ABC transporter G family member 27 (AHRD V3.3 A0A2G2VCM9_CAPBA)
Solyc01g006730.4	0	0	0.0291743	0	0.26017	0	0.594218	0	0	GO:0005509	K13412	-	-	-	-	-	-	GO:0005509//calcium ion binding;	ko04626(Plant-pathogen interaction)	Calcium-dependent protein kinase (AHRD V3.3 B8QUH1_GOSHI)
Solyc01g006740.4	4.32115	4.74626	4.01491	6.45514	5.5137	4.62989	6.00288	6.31535	7.54116	GO:0005986;GO:0050307	K07024	-	-	-	-	GO:0005986//sucrose biosynthetic process;	-	GO:0050307//sucrose-phosphate phosphatase activity;	ko00500(Starch and sucrose metabolism)	Sucrose-phosphatase (AHRD V3.3 Q84ZX6_SOLLC)
Solyc01g006750.2	0.211918	0.3544	0.116586	0	1.38625	0	8.7485	0	0	-	-	virNOG25133	S	-	gi|460365688|ref|XP_004228732.1| PREDICTED: pectinesterase inhibitor-like [Solanum lycopersicum]	-	-	-	-	Unknown protein
Solyc01g006760.3	0.114515	0	0	0	0	0	0.27014	0	0	-	-	virNOG25133	S	-	gi|970000472|ref|XP_015088167.1| PREDICTED: uncharacterized protein LOC107031350 [Solanum pennellii]	-	-	-	-	Transmembrane protein (AHRD V3.3 Q9FT46_ARATH)
Solyc01g006770.2	0	0	0	0	0	0	0	0	0	-	-	virNOG13704	G	sp|Q9NS00|C1GLT_HUMAN Glycoprotein-N-acetylgalactosamine 3-beta-galactosyltransferase 1 OS=Homo sapiens GN=C1GALT1 PE=1 SV=1	gi|723656527|ref|XP_010317971.1| PREDICTED: uncharacterized protein LOC104646356 [Solanum lycopersicum]	-	-	-	-	DUF604 domain-containing protein (AHRD V3.3 A0A1Q3CIC6_CEPFO)
Solyc01g006780.4	3.90011	6.8188	5.26653	2.18693	2.51257	4.54296	5.54112	4.50001	2.29991	-	-	-	-	-	-	-	-	-	-	Unknown protein
Solyc01g006790.3	8.08503	11.0358	8.23075	5.75491	3.87183	3.87269	6.32781	8.89271	4.3917	-	-	-	-	-	-	-	-	-	-	hypothetical protein (AHRD V3.3 AT2G27180.1)
Solyc01g006800.4	61.4248	67.8146	63.9439	60.8875	62.0197	71.2874	64.0121	62.4365	63.8824	-	K01265	-	-	-	-	-	-	-	-	Methionine aminopeptidase 2 (AHRD V3.3 A0A2G3AXU8_CAPCH)
Solyc01g006810.4	18.8636	19.1	8.11988	19.1851	17.6513	18.7829	13.8116	20.1577	18.4449	-	K19043	-	-	-	-	-	-	-	-	E3 ubiquitin-protein ligase RHF2A-like (AHRD V3.3 A0A2I4GY35_9ROSI)
Solyc01g006820.2	100.545	93.5895	54.078	109.567	102.189	184.859	99.269	139.514	117.52	-	-	virNOG01112	WM	sp|Q66GR0|FLA17_ARATH Fasciclin-like arabinogalactan protein 17 OS=Arabidopsis thaliana GN=FLA17 PE=2 SV=1	gi|970002168|ref|XP_015060887.1| PREDICTED: fasciclin-like arabinogalactan protein 17 [Solanum pennellii]	-	-	-	-	Unknown protein
Solyc01g006830.3	54.0468	51.7279	22.4328	65.5403	63.0575	89.1334	60.8843	72.1458	66.2773	-	-	virNOG10321	S	sp|Q9SJ62|WDL4_ARATH Protein WVD2-like 4 OS=Arabidopsis thaliana GN=WDL4 PE=1 SV=2	gi|460365479|ref|XP_004228629.1| PREDICTED: uncharacterized protein LOC101249396 [Solanum lycopersicum] gi|723655689|ref|XP_010315804.1| PREDICTED: uncharacterized protein LOC101249396 [Solanum lycopersicum] gi|723655692|ref|XP_010315808.1| PREDICTED: uncharacterized protein LOC101249396 [Solanum lycopersicum]	-	-	-	-	Protein WVD2-like 1 (AHRD V3.3 A0A2G3AXV0_CAPCH)
Solyc01g006840.3	7.27917	7.25478	2.88209	7.00985	6.76365	9.16986	3.28471	8.30338	7.44044	GO:0005509	K13412	COG5126	ZTD	sp|Q38870|CDPK2_ARATH Calcium-dependent protein kinase 2 OS=Arabidopsis thaliana GN=CPK2 PE=1 SV=1	gi|460366070|ref|XP_004228916.1| PREDICTED: calcium-dependent protein kinase 26-like [Solanum lycopersicum]	-	-	GO:0005509//calcium ion binding;	ko04626(Plant-pathogen interaction)	Calcium-dependent protein kinase (AHRD V3.3 B8QUH1_GOSHI)
Solyc01g006845.1	0	0.613588	0	0	0.600017	0.313411	0	0	1.1424	-	-	-	-	-	-	-	-	-	-	Unknown protein
Solyc01g006850.1	0.772402	0.599059	0.794438	1.00869	0.695648	0.994467	0.950657	1.10432	0.888797	-	-	virNOG05475	R	sp|Q9FNG8|PP366_ARATH Putative pentatricopeptide repeat-containing protein At5g06400, mitochondrial OS=Arabidopsis thaliana GN=At5g06400 PE=3 SV=1	gi|723656524|ref|XP_004228915.2| PREDICTED: putative pentatricopeptide repeat-containing protein At5g06400, mitochondrial [Solanum lycopersicum]	-	-	-	-	Pentatricopeptide repeat (AHRD V3.3 A0A200Q9W7_9MAGN)
Solyc01g006860.3	12.3605	15.5177	13.0287	14.4292	14.0987	17.2721	16.7232	15.3404	14.5536	GO:0051259	K04082	virNOG18579	O	sp|Q8K3A0|HSC20_MOUSE Iron-sulfur cluster co-chaperone protein HscB, mitochondrial OS=Mus musculus GN=Hscb PE=1 SV=2	gi|460365568|ref|XP_004228673.1| PREDICTED: iron-sulfur cluster co-chaperone protein HscB, mitochondrial [Solanum lycopersicum] gi|723655678|ref|XP_010315792.1| PREDICTED: iron-sulfur cluster co-chaperone protein HscB, mitochondrial [Solanum lycopersicum] gi|723655681|ref|XP_010315793.1| PREDICTED: iron-sulfur cluster co-chaperone protein HscB, mitochondrial [Solanum lycopersicum]	GO:0051259//protein complex oligomerization;	-	-	-	Co-chaperone, HscB-like protein (AHRD V3.3 A8IK66_CHLRE)
Solyc01g006870.4	15.9835	16.4846	16.3166	16.2814	17.6394	18.1547	17.4398	16.0551	14.5775	GO:0008289	-	-	-	-	-	-	-	GO:0008289//lipid binding;	-	Polyketide cyclase/dehydrase/lipid transport superfamily protein (AHRD V3.3 F4K3U5_ARATH)
Solyc01g006880.4	7.06319	8.30445	7.76094	6.71882	7.36437	7.38608	8.1719	8.12738	7.18073	GO:0005515	-	-	-	-	-	-	-	GO:0005515//protein binding;	-	Histone-lysine N-methyltransferase ATXR7 (AHRD V3.3 A0A2G3AXS4_CAPCH)
Solyc01g006890.3	20.7275	23.7319	14.3845	22.814	21.3797	22.5682	20.1647	20.8645	22.2665	-	-	virNOG05327	S	-	gi|460365429|ref|XP_004228605.1| PREDICTED: uncharacterized protein LOC101267436 isoform X2 [Solanum lycopersicum]	-	-	-	-	EEIG1/EHBP1 N-terminal domain (AHRD V3.3 A0A200Q9Q9_9MAGN)
Solyc01g006900.3	335.387	264.451	175.843	293.667	265.559	223.514	269.502	263.404	279.991	-	-	virNOG22759	R	sp|Q54SW1|Y2179_DICDI Putative phosphatidylglycerol/phosphatidylinositol transfer protein DDB_G0282179 OS=Dictyostelium discoideum GN=DDB_G0282179 PE=3 SV=2	gi|723655646|ref|XP_004228716.2| PREDICTED: putative phosphatidylglycerol/phosphatidylinositol transfer protein DDB_G0282179 [Solanum lycopersicum]	-	-	-	-	MD-2-related lipid recognition domain-containing protein / ML domain-containing protein (AHRD V3.3 A0A2U1NF61_ARTAN)
Solyc01g006910.4	8.15336	6.46957	0.969843	6.85513	9.12934	4.18298	8.92377	9.15322	6.48007	-	-	-	-	-	-	-	-	-	-	RING/U-box superfamily protein (AHRD V3.3 A0A2U1MY73_ARTAN)
Solyc01g006920.4	0.718854	0.732752	1.19772	0.991443	0.626976	0.58481	0.678309	0.639842	1.06583	-	-	-	-	-	-	-	-	-	-	Pentatricopeptide repeat-containing protein (AHRD V3.3 A0A2G2XTB6_CAPBA)
Solyc01g006930.3	32.8125	41.16	28.721	38.5642	31.1516	29.654	44.4112	35.5488	35.6838	GO:0003700;GO:0006355	K08064	virNOG16997	K	sp|Q8LFU0|NFYAA_ARATH Nuclear transcription factor Y subunit A-10 OS=Arabidopsis thaliana GN=NFYA10 PE=2 SV=2	gi|460365538|ref|XP_004228658.1| PREDICTED: nuclear transcription factor Y subunit A-10 [Solanum lycopersicum]	GO:0006355//regulation of transcription, DNA-templated;	-	GO:0003700//DNA-binding transcription factor activity;	-	Nuclear transcription factor Y subunit A-4 (AHRD V3.3 A0A2G2XTD6_CAPBA)
Solyc01g006940.4	6.19899	5.98648	6.53247	6.04094	6.23482	6.26476	9.06238	7.70655	5.52763	GO:0003676	K11294	-	-	-	-	-	-	GO:0003676//nucleic acid binding;	-	RNA-binding protein CP33, chloroplastic (AHRD V3.3 A0A1J3GQ27_NOCCA)
Solyc01g006950.3	17.8655	19.6209	36.7577	16.631	25.4579	33.3634	13.3892	20.9212	29.8494	GO:0016020	K08486	virNOG02064;virNOG00955	U	sp|Q9ZSD4|SY121_ARATH Syntaxin-121 OS=Arabidopsis thaliana GN=SYP121 PE=1 SV=1	gi|460365572|ref|XP_004228675.1| PREDICTED: syntaxin-121-like [Solanum lycopersicum] gi|969998211|ref|XP_015071653.1| PREDICTED: syntaxin-121-like [Solanum pennellii]	-	GO:0016020//membrane;	-	ko04130(SNARE interactions in vesicular transport)	syntaxin-121-like (AHRD V3.3 A0A2I4H4W7_9ROSI)
Solyc01g006960.3	15.5222	15.2866	13.5492	15.8738	15.3998	16.9864	14.3416	15.4471	15.9088	-	K20305	virNOG03046	D	sp|Q9Y2L5|TPPC8_HUMAN Trafficking protein particle complex subunit 8 OS=Homo sapiens GN=TRAPPC8 PE=1 SV=2	gi|460365407|ref|XP_004228594.1| PREDICTED: trafficking protein particle complex subunit 8 [Solanum lycopersicum]	-	-	-	-	Trafficking protein particle complex subunit 8 (AHRD V3.3 A0A1J3IJK6_NOCCA)
Solyc01g006970.4	11.2174	12.3649	14.5215	11.2342	10.2604	10.376	11.6798	10.9868	11.0174	GO:0003676;GO:0005524	K14442	-	-	-	-	-	-	GO:0003676//nucleic acid binding;GO:0005524//ATP binding;	ko03018(RNA degradation)	RNA helicase family protein (AHRD V3.3 A0A2U1PBZ9_ARTAN)
Solyc01g006980.4	41.8366	41.3996	23.1913	42.4886	37.3994	31.1353	37.1661	35.7856	35.7135	-	K00645	-	-	-	-	-	-	-	ko00061(Fatty acid biosynthesis)	Malonyl CoA-acyl carrier protein transacylase containing protein, expressed (AHRD V3.3 Q10MS3_ORYSJ)
Solyc01g006990.4	14.1545	15.0203	17.5443	13.8727	13.9134	16.7686	14.4826	13.7737	15.8117	GO:0005515	K10293	-	-	-	-	-	-	GO:0005515//protein binding;	-	F-box family protein (AHRD V3.3 E5GBH4_CUCME)
Solyc01g007000.4	0.160904	0.313934	2.34579	0.0431508	0.0877115	0.18326	0.189786	0	0.333997	GO:0004842;GO:0016567	-	-	-	-	-	GO:0016567//protein ubiquitination;	-	GO:0004842//ubiquitin-protein transferase activity;	-	RING-type E3 ubiquitin transferase (AHRD V3.3 Q3HLY8_CAPAN)
Solyc01g007010.2	3.41625	8.29766	12.4848	3.44651	2.30565	5.79004	2.73427	6.24105	5.86721	GO:0004842;GO:0016567	-	virNOG07650	O	sp|Q84TG3|PUB23_ARATH E3 ubiquitin-protein ligase PUB23 OS=Arabidopsis thaliana GN=PUB23 PE=1 SV=1	gi|460365604|ref|XP_004228691.1| PREDICTED: E3 ubiquitin-protein ligase PUB22-like [Solanum lycopersicum]	GO:0016567//protein ubiquitination;	-	GO:0004842//ubiquitin-protein transferase activity;	-	RING-type E3 ubiquitin transferase (AHRD V3.3 Q3HLY8_CAPAN)
Solyc01g007020.4	4.24615	12.9671	11.619	5.54508	5.8772	9.79839	4.61637	10.1394	10.1936	GO:0004842;GO:0016567	-	-	-	-	-	GO:0016567//protein ubiquitination;	-	GO:0004842//ubiquitin-protein transferase activity;	-	RING-type E3 ubiquitin transferase (AHRD V3.3 Q3HLY8_CAPAN)
Solyc01g007030.3	2.63698	7.64389	5.22259	3.39446	3.16242	5.18081	1.55516	5.02027	2.73687	-	-	virNOG07650	O	sp|Q84TG3|PUB23_ARATH E3 ubiquitin-protein ligase PUB23 OS=Arabidopsis thaliana GN=PUB23 PE=1 SV=1	gi|723655610|ref|XP_010315681.1| PREDICTED: LOW QUALITY PROTEIN: E3 ubiquitin-protein ligase PUB22-like [Solanum lycopersicum]	-	-	-	-	RING-type E3 ubiquitin transferase (AHRD V3.3 Q3HLY8_CAPAN)
Solyc01g007040.4	2.27415	12.5867	5.80873	3.39789	5.13583	5.36527	0.862187	6.74731	4.97349	GO:0004842;GO:0016567	-	-	-	-	-	GO:0016567//protein ubiquitination;	-	GO:0004842//ubiquitin-protein transferase activity;	-	RING-type E3 ubiquitin transferase (AHRD V3.3 A0A2G3AY39_CAPCH)
Solyc01g007050.3	0.264013	0.245289	0.19366	0.141605	0.0959454	0.400927	0.415203	0.0507703	0.137007	GO:0004842;GO:0016567	-	-	-	-	-	GO:0016567//protein ubiquitination;	-	GO:0004842//ubiquitin-protein transferase activity;	-	RING-type E3 ubiquitin transferase (AHRD V3.3 A0A2G3AY50_CAPCH)
Solyc01g007060.3	13.8209	10.95	9.81864	11.0902	12.2502	10.8143	12.9964	13.1529	11.323	-	-	virNOG00365	R	sp|Q8RX01|Y3567_ARATH BTB/POZ domain-containing protein At3g05675 OS=Arabidopsis thaliana GN=At3g05675 PE=2 SV=1	gi|723655595|ref|XP_010315651.1| PREDICTED: BTB/POZ domain-containing protein At3g05675 [Solanum lycopersicum] gi|723655598|ref|XP_010315656.1| PREDICTED: BTB/POZ domain-containing protein At3g05675 [Solanum lycopersicum] gi|723655601|ref|XP_010315662.1| PREDICTED: BTB/POZ domain-containing protein At3g05675 [Solanum lycopersicum] gi|723655604|ref|XP_010315667.1| PREDICTED: BTB/POZ domain-contain…	-	-	-	-	BTB/POZ domain-containing protein (AHRD V3.3 A0A2G3AY53_CAPCH)
Solyc01g007070.3	49.6129	39.1733	37.4991	41.1546	42.4021	72.5856	57.1244	51.0839	50.7037	GO:0003677;GO:0006355	-	virNOG09152;strNOG06953	K	sp|Q9SJ56|BLH1_ARATH BEL1-like homeodomain protein 1 OS=Arabidopsis thaliana GN=BLH1 PE=1 SV=1	gi|460365445|ref|XP_004228612.1| PREDICTED: BEL1-like homeodomain protein 1 [Solanum lycopersicum]	GO:0006355//regulation of transcription, DNA-templated;	-	GO:0003677//DNA binding;	-	BEL1-like homeodomain protein 3 (AHRD V3.3 A0A2G3AY56_CAPCH)
Solyc01g007080.3	0	0	0	0	0	0	0	0	0	GO:0015743	-	KOG4711	R	sp|Q9SRM9|ALMT8_ARATH Aluminum-activated malate transporter 8 OS=Arabidopsis thaliana GN=ALMT8 PE=3 SV=1	gi|460366056|ref|XP_004228909.1| PREDICTED: aluminum-activated malate transporter 8-like isoform X1 [Solanum lycopersicum]	GO:0015743//malate transport;	-	-	-	Aluminum-activated malate transporter (AHRD V3.3 A0A2U1PS47_ARTAN)
Solyc01g007090.1	0	0	0	0	0	0	0	0	0	GO:0015743	-	KOG4711;virNOG05037	PR	sp|Q9SRM9|ALMT8_ARATH Aluminum-activated malate transporter 8 OS=Arabidopsis thaliana GN=ALMT8 PE=3 SV=1	gi|723656521|ref|XP_004228908.2| PREDICTED: aluminum-activated malate transporter 8-like [Solanum lycopersicum]	GO:0015743//malate transport;	-	-	-	Aluminum-activated malate transporter (AHRD V3.3 A0A200Q9N0_9MAGN)
Solyc01g007100.3	7.41847	5.46057	2.88617	6.66087	6.34519	9.91966	10.4421	8.60684	7.42298	-	K09480	virNOG08188	M	sp|Q6DW74|DGDG1_LOTJA Digalactosyldiacylglycerol synthase 1, chloroplastic OS=Lotus japonicus GN=DGD1 PE=2 SV=1	gi|460365425|ref|XP_004228603.1| PREDICTED: digalactosyldiacylglycerol synthase 1, chloroplastic-like [Solanum lycopersicum]	-	-	-	ko00561(Glycerolipid metabolism)	Digalactosyldiacylglycerol synthase 1, chloroplastic (AHRD V3.3 A0A1U8EIN3_CAPAN)
Solyc01g007110.3	41.112	53.5024	48.2833	38.9004	41.5316	38.7666	38.2797	37.6745	48.3174	-	-	virNOG00037	S	sp|Q9CQS5|RIOK2_MOUSE Serine/threonine-protein kinase RIO2 OS=Mus musculus GN=Riok2 PE=1 SV=1	gi|460365574|ref|XP_004228676.1| PREDICTED: uncharacterized protein LOC101262646 [Solanum lycopersicum]	-	-	-	-	LRAT-like domain (AHRD V3.3 A0A200Q9S3_9MAGN)
Solyc01g007120.3	15.3951	14.1775	13.6355	16.7671	12.6444	13.4105	17.0128	15.2498	14.2674	GO:0004674;GO:0005524;GO:0006468	K07179	virNOG01186	T	sp|Q54T05|RIO2_DICDI Serine/threonine-protein kinase rio2 OS=Dictyostelium discoideum GN=rio2 PE=3 SV=1	gi|460365471|ref|XP_004228625.1| PREDICTED: serine/threonine-protein kinase rio2 [Solanum lycopersicum]	GO:0006468//protein phosphorylation;	-	GO:0004674//protein serine/threonine kinase activity;GO:0005524//ATP binding;	ko03008(Ribosome biogenesis in eukaryotes)	Protein serine/threonine kinase (AHRD V3.3 F4J3A9_ARATH)
Solyc01g007130.3	25.5978	15.7173	8.05697	26.8884	23.8648	26.1071	37.2793	32.3334	29.0196	GO:0004672;GO:0005524;GO:0006468	-	virNOG01280	T	sp|Q9SIT1|TMK3_ARATH Receptor-like kinase TMK3 OS=Arabidopsis thaliana GN=TMK3 PE=2 SV=1	gi|460365431|ref|XP_004228606.1| PREDICTED: probable receptor protein kinase TMK1 [Solanum lycopersicum]	GO:0006468//protein phosphorylation;	-	GO:0004672//protein kinase activity;GO:0005524//ATP binding;	-	Receptor protein kinase (AHRD V3.3 A0A2R6R7M6_ACTCH)
Solyc01g007140.3	5.10007	4.6049	4.76191	5.23974	4.38558	4.19289	5.84608	4.57917	5.3119	-	K14827	virNOG06259	S	sp|Q9NXF1|TEX10_HUMAN Testis-expressed protein 10 OS=Homo sapiens GN=TEX10 PE=1 SV=2	gi|723655567|ref|XP_010315603.1| PREDICTED: testis-expressed sequence 10 protein isoform X1 [Solanum lycopersicum] gi|723655570|ref|XP_010315605.1| PREDICTED: testis-expressed sequence 10 protein isoform X1 [Solanum lycopersicum]	-	-	-	-	ARM repeat superfamily protein (AHRD V3.3 AT5G06350.2)
Solyc01g007150.3	42.9926	50.833	40.236	46.825	44.3683	43.7714	43.9472	46.511	50.4384	GO:0006886;GO:0016192;GO:0030117	K17301	COG5096;virNOG03494	U	sp|Q9SV21|COPB1_ARATH Coatomer subunit beta-1 OS=Arabidopsis thaliana GN=At4g31480 PE=3 SV=2	gi|460365417|ref|XP_004228599.1| PREDICTED: coatomer subunit beta-1-like [Solanum lycopersicum]	GO:0006886//intracellular protein transport;GO:0016192//vesicle-mediated transport;	GO:0030117//membrane coat;	-	-	Coatomer subunit beta (AHRD V3.3 A0A1U8EGF1_CAPAN)
Solyc01g007160.4	2.56596	1.53634	0.731965	2.54864	1.34694	1.67772	2.24188	1.91894	1.72612	-	K11268	-	-	-	-	-	-	-	-	protein CHROMOSOME TRANSMISSION FIDELITY 7 (AHRD V3.3 A0A2I4GQF6_9ROSI)
Solyc01g007170.4	7.18468	9.1121	2.61416	7.1158	6.1545	5.75837	8.47432	8.48718	7.29902	-	-	-	-	-	-	-	-	-	-	C2 calcium/lipid-binding plant phosphoribosyltransferase family protein (AHRD V3.3 A0A061F065_THECC)
Solyc01g007180.3	3.95563	3.87786	5.92818	4.31641	3.42032	1.86424	4.66566	1.96727	4.81331	-	-	virNOG25427	S	-	gi|460365399|ref|XP_004228590.1| PREDICTED: uncharacterized protein LOC101262944 [Solanum lycopersicum]	-	-	-	-	Spc97/Spc98 family of spindle pole body (SBP) component (AHRD V3.3 A0A2K3MUW2_TRIPR)
Solyc01g007190.3	4.12918	5.85397	8.52568	3.06231	3.11234	2.90303	8.1774	6.2936	5.44958	-	-	virNOG24718;virNOG26320	S	-	gi|460365397|ref|XP_004228589.1| PREDICTED: uncharacterized protein LOC101262645 [Solanum lycopersicum]	-	-	-	-	Unknown protein
Solyc01g007200.2	0.520816	0.464525	0.286524	0.279342	0.283906	0.355908	0.675732	0.0600926	0.216218	-	-	-	-	-	gi|460365395|ref|XP_004228588.1| PREDICTED: uncharacterized protein LOC101262337 isoform X1 [Solanum lycopersicum]	-	-	-	-	Unknown protein
Solyc01g007210.3	0.134249	0	0	0	0.146363	0	0.158347	0	0	-	-	-	-	-	gi|697146925|ref|XP_009627615.1| PREDICTED: uncharacterized protein LOC104118138 [Nicotiana tomentosiformis] gi|697146927|ref|XP_009627616.1| PREDICTED: uncharacterized protein LOC104118138 [Nicotiana tomentosiformis] gi|697146929|ref|XP_009627617.1| PREDICTED: uncharacterized protein LOC104118138 [Nicotiana tomentosiformis]	-	-	-	-	Unknown protein
Solyc01g007220.4	253.568	252.563	199.757	241.337	235.041	410.358	234.333	292.63	280.136	-	-	-	-	-	-	-	-	-	-	Late embryogenesis abundant (LEA) hydroxyproline-rich glycoprotein family (AHRD V3.3 Q9SVC8_ARATH)
Solyc01g007230.4	21.5027	16.76	12.9113	15.6496	17.3575	21.0226	17.6564	16.0278	15.7339	-	-	-	-	-	-	-	-	-	-	Late embryogenesis abundant (LEA) hydroxyproline-rich glycoprotein family (AHRD V3.3 A0A2U1KP17_ARTAN)
Solyc01g007240.3	0.322982	0.810205	1.33265	0.346466	0.352127	0.367858	2.38098	0.0931654	0.251412	-	-	virNOG19496	S	sp|Q9SRN1|NHL2_ARATH NDR1/HIN1-like protein 2 OS=Arabidopsis thaliana GN=NHL2 PE=2 SV=1	gi|971552298|ref|XP_015164684.1| PREDICTED: protein YLS9 [Solanum tuberosum]	-	-	-	-	Late embryogenesis abundant (LEA) hydroxyproline-rich glycoprotein family (AHRD V3.3 O82294_ARATH)
Solyc01g007250.4	18.4942	12.9949	14.9541	20.3926	17.8654	15.2836	19.4803	18.411	19.3287	-	K14561	-	-	-	-	-	-	-	ko03008(Ribosome biogenesis in eukaryotes)	U3 small nucleolar ribonucleoprotein imp4 (BRIX domain-containing protein) (AHRD V3.3 A0A166XUR7_9PEZI)
Solyc01g007260.3	11.2705	10.2195	12.0569	9.76581	9.19856	10.962	12.8266	9.42251	10.2487	-	-	virNOG02288	O	sp|Q9SVD0|SMXL3_ARATH Protein SMAX1-LIKE 3 OS=Arabidopsis thaliana GN=SMXL3 PE=2 SV=1	gi|460365387|ref|XP_004228584.1| PREDICTED: uncharacterized protein LOC101261145 isoform X1 [Solanum lycopersicum]	-	-	-	-	Double Clp-N motif-containing P-loop nucleoside triphosphate hydrolases superfamily protein (AHRD V3.3 A0A2U1KPR9_ARTAN)
Solyc01g007263.1	0	0.578477	0	0	0	0.236382	0	0	0	-	-	-	-	-	-	-	-	-	-	Cytokinin riboside 5'-monophosphate phosphoribohydrolase (AHRD V3.3 A0A0A1WDM2_NICAT)
Solyc01g007267.1	2.77369	3.21365	4.03922	2.4503	2.66822	3.37588	3.62438	3.26308	3.92301	-	-	-	-	-	-	-	-	-	-	Pentatricopeptide repeat (AHRD V3.3 A0A200Q9X6_9MAGN)
Solyc01g007740.4	20.1563	15.8514	15.5006	20.4129	20.9827	15.1565	19.7864	17.505	19.2103	GO:0016209;GO:0016491;GO:0055114	K03386	-	-	-	-	GO:0055114//obsolete oxidation-reduction process;	-	GO:0016209//antioxidant activity;GO:0016491//oxidoreductase activity;	-	2-Cys peroxiredoxin (AHRD V3.3 G1JT83_VITVI)
Solyc01g007750.3	2.78656	3.16535	3.41312	4.45556	3.32462	5.20972	4.403	3.5185	4.03805	GO:0003690;GO:0006355	K15032	virNOG02620	K	sp|Q84X53|MTEF1_ARATH Transcription termination factor MTEF1, chloroplastic OS=Arabidopsis thaliana GN=MTERF1 PE=2 SV=2	gi|723655520|ref|XP_004228568.2| PREDICTED: uncharacterized protein LOC101255820 isoform X3 [Solanum lycopersicum]	GO:0006355//regulation of transcription, DNA-templated;	-	GO:0003690//double-stranded DNA binding;	-	Mitochondrial transcription termination factor family protein (AHRD V3.3 O64685_ARATH)
Solyc01g007760.3	10.3328	10.6164	11.0824	11.1462	10.3501	11.8014	10.0709	9.35067	9.82297	GO:0003700;GO:0005667;GO:0006355	K06620	virNOG03434	K	sp|Q9FNY0|E2FA_ARATH Transcription factor E2FA OS=Arabidopsis thaliana GN=E2FA PE=1 SV=1	gi|460366040|ref|XP_004228901.1| PREDICTED: transcription factor E2FA [Solanum lycopersicum]	GO:0006355//regulation of transcription, DNA-templated;	GO:0005667//transcription regulator complex;	GO:0003700//DNA-binding transcription factor activity;	-	Transcription factor E2FA (AHRD V3.3 A0A2G2XS87_CAPBA)
Solyc01g007770.2	27.5412	17.9823	13.9797	23.7493	29.7776	29.1149	28.1774	25.106	18.7931	-	-	virNOG24937	S	-	gi|969997045|ref|XP_015065815.1| PREDICTED: uncharacterized protein LOC107011016 [Solanum pennellii]	-	-	-	-	hypothetical protein (AHRD V3.3 AT5G06280.3)
Solyc01g007780.4	23.8417	30.7483	32.513	24.925	29.903	41.8821	20.0781	27.2758	29.5155	-	K17338	-	-	-	-	-	-	-	-	HVA22-like protein (AHRD V3.3 A0A2G3AY13_CAPCH)
Solyc01g007790.4	13.0332	16.4591	13.6764	14.7576	13.8584	15.4855	14.7558	15.4092	12.9424	-	-	-	-	-	-	-	-	-	-	alpha/beta-Hydrolases superfamily protein (AHRD V3.3 AT3G11620.8)
Solyc01g007800.3	2.78721	1.79542	1.49929	1.99325	2.22839	1.7636	2.92223	1.21491	1.54282	-	-	virNOG22799	S	sp|Q3EAL1|OFP6_ARATH Transcription repressor OFP6 OS=Arabidopsis thaliana GN=OFP6 PE=1 SV=1	gi|460365347|ref|XP_004228564.1| PREDICTED: transcription repressor OFP6 [Solanum lycopersicum] gi|969999735|ref|XP_015084368.1| PREDICTED: transcription repressor OFP6 [Solanum pennellii]	-	-	-	-	ovate family protein 2
Solyc01g007810.1	0.431633	0.618719	0.678457	0.661453	0.403356	0	0.7273	0.640317	0.767971	-	-	virNOG33273;virNOG17728	S	sp|Q9SJ45|OPF15_ARATH Transcription repressor OFP15 OS=Arabidopsis thaliana GN=OFP15 PE=1 SV=1	gi|723655482|ref|XP_010315430.1| PREDICTED: transcription repressor OFP15 [Solanum lycopersicum]	-	-	-	-	ovate family protein 3
Solyc01g007830.2	1.18402	1.32006	2.60553	1.27011	1.10645	1.15588	0.997536	1.17098	0.175553	-	-	virNOG03660	DB	sp|Q564K3|CND2_ARATH Condensin complex subunit 2 OS=Arabidopsis thaliana GN=CAPH PE=1 SV=1	gi|1026042060|ref|XP_016567209.1| PREDICTED: LOW QUALITY PROTEIN: condensin complex subunit 2 [Capsicum annuum]	-	-	-	-	Condensin complex subunit 2 (AHRD V3.3 A0A2G3C0A3_CAPCH)
Solyc01g007840.3	10.4599	7.83336	11.102	8.61367	8.58161	7.15997	8.91037	7.0706	7.73087	-	K12581	COG5228;virNOG39061	K	sp|Q9LXM2|CAF1I_ARATH Probable CCR4-associated factor 1 homolog 9 OS=Arabidopsis thaliana GN=CAF1-9 PE=2 SV=1	gi|460365345|ref|XP_004228563.1| PREDICTED: probable CCR4-associated factor 1 homolog 11 [Solanum lycopersicum]	-	-	-	ko03018(RNA degradation)	Polynucleotidyl transferase, ribonuclease H-like superfamily protein (AHRD V3.3 A0A2U1M9A7_ARTAN)
Solyc01g007850.2	5.12919	5.28619	5.74055	5.71012	5.38065	6.52441	5.86276	6.30455	6.27476	GO:0008270	-	virNOG03118;virNOG01257	R	sp|Q9SVP7|PP307_ARATH Pentatricopeptide repeat-containing protein At4g13650 OS=Arabidopsis thaliana GN=PCMP-H42 PE=2 SV=2	gi|723655463|ref|XP_010315403.1| PREDICTED: pentatricopeptide repeat-containing protein At4g21065-like [Solanum lycopersicum] gi|723655466|ref|XP_010315405.1| PREDICTED: pentatricopeptide repeat-containing protein At4g21065-like [Solanum lycopersicum] gi|723655469|ref|XP_010315412.1| PREDICTED: pentatricopeptide repeat-containing protein At4g21065-like [Solanum lycopersicum] gi|723655472|ref|XP_0…	-	-	GO:0008270//zinc ion binding;	-	Pentatricopeptide repeat (AHRD V3.3 A0A200QMV9_9MAGN)
Solyc01g007860.3	126.877	101.991	93.9917	113.651	124.414	86.2314	126.307	106.02	101.61	-	K10704	virNOG07790	O	sp|Q9SVD7|UEV1D_ARATH Ubiquitin-conjugating enzyme E2 variant 1D OS=Arabidopsis thaliana GN=UEV1D PE=1 SV=1	gi|985801663|ref|NP_001306879.1| ubiquitin-conjugating enzyme E2 variant 1C [Solanum lycopersicum] gi|970004157|ref|XP_015062867.1| PREDICTED: ubiquitin-conjugating enzyme E2 variant 1D [Solanum pennellii]	-	-	-	-	Ubiquitin-conjugating enzyme variant (AHRD V3.3 C8CP48_CITSI)
Solyc01g007870.3	2.79238	6.10669	3.42693	2.88021	3.86399	3.79197	2.53355	2.85014	3.7899	-	-	virNOG21688;virNOG25101	S	-	gi|460365341|ref|XP_004228561.1| PREDICTED: uncharacterized protein LOC101253518 [Solanum lycopersicum]	-	-	-	-	hypothetical protein (AHRD V3.3 AT5G06270.2)
Solyc01g007880.4	3.48138	4.31774	4.07984	3.49144	4.04257	3.98855	5.15107	3.77918	3.42083	-	-	-	-	-	-	-	-	-	-	Phosphatidylinositol 4-phosphate 5-kinase (AHRD V3.3 D7KW77_ARALL)
Solyc01g007890.3	4.57274	7.53872	5.51305	6.15762	5.35661	8.92023	8.95097	9.09284	7.52284	-	-	-	-	-	-	-	-	-	-	Protein indeterminate-domain 5, chloroplastic (AHRD V3.3 A0A2G3AYF3_CAPCH)
Solyc01g007900.4	13.2607	15.2129	12.9412	14.3074	13.1583	11.5135	14.7343	13.97	13.4439	-	-	-	-	-	-	-	-	-	-	Tobamovirus multiplication protein 3 (AHRD V3.3 A0A2G3CF46_CAPCH)
Solyc01g007910.3	115.98	91.9286	110.855	98.8116	99.6573	77.9717	83.7003	92.6158	87.371	GO:0048037	K01899	virNOG00874	C	sp|Q8GTQ9|SUCA1_SOLLC Succinate--CoA ligase [ADP-forming] subunit alpha-1, mitochondrial OS=Solanum lycopersicum GN=SCOA PE=1 SV=1	gi|807201080|ref|NP_001234277.2| succinyl-CoA ligase [ADP-forming] subunit alpha-1, mitochondrial [Solanum lycopersicum] gi|970003961|ref|XP_015062764.1| PREDICTED: succinyl-CoA ligase [ADP-forming] subunit alpha-1, mitochondrial [Solanum pennellii]	-	-	GO:0048037//obsolete cofactor binding;	ko00640(Propanoate metabolism);ko00020(Citrate cycle (TCA cycle))	succinyl-CoA ligase alpha 1 subunit
Solyc01g007920.2	29.2585	35.1338	21.1679	30.0424	30.3147	37.261	28.7193	29.1344	24.5951	GO:0003824	-	virNOG10483	R	sp|Q9FMX7|NIC2_ARATH Nicotinamidase 2 OS=Arabidopsis thaliana GN=NIC2 PE=1 SV=1	gi|460365333|ref|XP_004228557.1| PREDICTED: uncharacterized protein LOC101252316 [Solanum lycopersicum]	-	-	GO:0003824//catalytic activity;	-	Isochorismatase-like (AHRD V3.3 A0A200QJT4_9MAGN)
Solyc01g007930.4	4.61926	3.80652	11.3583	2.75764	3.06544	2.9279	3.17429	3.56863	3.87708	GO:0005515	-	-	-	-	-	-	-	GO:0005515//protein binding;	-	F-box protein (AHRD V3.3 A0A2G2XSM3_CAPBA)
Solyc01g007940.4	1.7379	0.547577	1.33022	0.0405275	0.288328	1.07575	0.044562	2.00522	1.88216	GO:0009058;GO:0030170	K14272	-	-	-	-	GO:0009058//biosynthetic process;	-	GO:0030170//pyridoxal phosphate binding;	ko00710(Carbon fixation in photosynthetic organisms);ko00630(Glyoxylate and dicarboxylate metabolism);ko00260(Glycine, serine and threonine metabolism);ko00250(Alanine, aspartate and glutamate metabolism);ko00220(Arginine biosynthesis)	Alanine aminotransferase 2 (AHRD V3.3 A0A2G2YVW4_CAPAN)
Solyc01g007950.4	3.066	2.55882	1.40722	5.43144	5.95949	4.23031	8.34859	3.43653	3.87312	GO:0004601;GO:0006979;GO:0020037;GO:0055114	-	-	-	-	-	GO:0006979//response to oxidative stress;GO:0055114//obsolete oxidation-reduction process;	-	GO:0004601//peroxidase activity;GO:0020037//heme binding;	-	Peroxidase (AHRD V3.3 K4ASZ3_SOLLC)
Solyc01g007960.3	11.3599	9.19144	9.55641	10.7958	10.9721	12.2788	12.1632	11.7074	10.7314	GO:0004672;GO:0005524;GO:0006468	-	virNOG09027;COG0515	T	sp|Q9CAL3|CRK2_ARATH Cysteine-rich receptor-like protein kinase 2 OS=Arabidopsis thaliana GN=CRK2 PE=2 SV=1	gi|460366034|ref|XP_004228898.1| PREDICTED: cysteine-rich receptor-like protein kinase 2 isoform X1 [Solanum lycopersicum]	GO:0006468//protein phosphorylation;	-	GO:0004672//protein kinase activity;GO:0005524//ATP binding;	-	Cysteine-rich receptor-like protein kinase 2 (AHRD V3.3 A0A2G2YVX5_CAPAN)
Solyc01g007970.2	0.682848	0.570978	0.720023	0.610415	0.248155	0.486078	1.27524	0.426768	0.295297	GO:0004672;GO:0005524;GO:0006468	-	virNOG09027;COG0515	T	sp|Q9CAL3|CRK2_ARATH Cysteine-rich receptor-like protein kinase 2 OS=Arabidopsis thaliana GN=CRK2 PE=2 SV=1	gi|460366032|ref|XP_004228897.1| PREDICTED: cysteine-rich receptor-like protein kinase 2 [Solanum lycopersicum]	GO:0006468//protein phosphorylation;	-	GO:0004672//protein kinase activity;GO:0005524//ATP binding;	-	Cysteine-rich receptor-like protein kinase 2 (AHRD V3.3 A0A2G2YVX5_CAPAN)
Solyc01g007980.4	1.04954	2.19399	3.03133	1.46361	2.03103	3.1976	3.21861	2.42195	2.42368	GO:0004672;GO:0006468	-	-	-	-	-	GO:0006468//protein phosphorylation;	-	GO:0004672//protein kinase activity;	-	Cysteine-rich receptor-like protein kinase 2 (AHRD V3.3 A0A2G2YVX5_CAPAN)
Solyc01g007990.4	4.72677	6.62181	6.2083	6.53054	5.61197	6.96194	6.772	6.36755	5.93322	GO:0004672;GO:0005524;GO:0006468	-	-	-	-	-	GO:0006468//protein phosphorylation;	-	GO:0004672//protein kinase activity;GO:0005524//ATP binding;	-	Cysteine-rich receptor-like protein kinase 2 (AHRD V3.3 A0A2G2XSC5_CAPBA)
Solyc01g008000.3	282.586	292.679	278.197	277.183	273.441	211.165	288.714	258.306	291.121	GO:0005525	K07937	KOG0070;virNOG02199	U	sp|P51823|ARF2_ORYSJ ADP-ribosylation factor 2 OS=Oryza sativa subsp. japonica GN=ARF PE=2 SV=2	gi|460365320|ref|XP_004228551.1| PREDICTED: ADP-ribosylation factor 2-like [Solanum lycopersicum] gi|970003810|ref|XP_015062681.1| PREDICTED: ADP-ribosylation factor 2-like [Solanum pennellii] gi|970003812|ref|XP_015062682.1| PREDICTED: ADP-ribosylation factor 2-like [Solanum pennellii]	-	-	GO:0005525//GTP binding;	ko04144(Endocytosis)	ADP-ribosylation factor (AHRD V3.3 A0A2U1LV56_ARTAN)
Solyc01g008010.3	7.94787	8.95146	6.15715	9.43923	8.66505	10.5301	11.0485	10.6208	9.46943	-	-	virNOG02112	S	-	gi|460365316|ref|XP_004228549.1| PREDICTED: uncharacterized protein LOC101249752 [Solanum lycopersicum]	-	-	-	-	DUF220 domain-containing protein (AHRD V3.3 A0A1Q3AZ34_CEPFO)
Solyc01g008020.4	51.6831	49.1847	33.476	50.7547	54.9009	52.2447	50.7004	54.007	48.0136	GO:0005337;GO:0016021;GO:1901642	K15014	-	-	-	-	GO:1901642//nucleoside transmembrane transport;	GO:0016021//integral component of membrane;	GO:0005337//nucleoside transmembrane transporter activity;	-	Equilibrative nucleotide transporter 1 (AHRD V3.3 A0A2G3AYC6_CAPCH)
Solyc01g008040.1	0.831372	2.01736	1.39903	0.944281	1.43956	1.16968	1.26901	1.01568	1.31967	-	-	virNOG10313;virNOG22073	R	sp|Q8GXC7|FBK50_ARATH F-box/kelch-repeat protein At3g06240 OS=Arabidopsis thaliana GN=At3g06240 PE=2 SV=1	gi|723656513|ref|XP_010317951.1| PREDICTED: F-box/kelch-repeat protein At3g23880 [Solanum lycopersicum]	-	-	-	-	F-box protein (AHRD V3.3 A0A2K3P6V3_TRIPR)
Solyc01g008050.4	7.01445	8.54687	5.82006	4.39956	6.31015	5.89357	3.97853	3.80345	5.25126	-	K23877	-	-	-	-	-	-	-	-	TRICHOME BIREFRINGENCE-LIKE 27 (AHRD V3.3 A0A2U1P3B7_ARTAN)
Solyc01g008060.3	27.3576	29.2781	25.4119	28.4728	26.0339	25.9478	29.0895	26.3951	27.7109	GO:0003676;GO:0004523	-	COG0328;virNOG11531	RL	sp|P64956|Y2253_MYCBO Uncharacterized protein Mb2253c OS=Mycobacterium bovis (strain ATCC BAA-935 / AF2122/97) GN=BQ2027_MB2253C PE=4 SV=1	gi|460365308|ref|XP_004228545.1| PREDICTED: uncharacterized protein LOC101248411 [Solanum lycopersicum] gi|723655412|ref|XP_010315309.1| PREDICTED: uncharacterized protein LOC101248411 [Solanum lycopersicum] gi|723655415|ref|XP_010315311.1| PREDICTED: uncharacterized protein LOC101248411 [Solanum lycopersicum]	-	-	GO:0003676//nucleic acid binding;GO:0004523//RNA-DNA hybrid ribonuclease activity;	-	Ribonuclease H (AHRD V3.3 A0A2U1P3J3_ARTAN)
Solyc01g008070.3	13.2155	15.0952	11.2127	12.1678	11.5814	11.0324	18.5608	12.2983	15.3232	-	-	virNOG02037	S	-	gi|460365306|ref|XP_004228544.1| PREDICTED: uncharacterized protein LOC101248126 [Solanum lycopersicum]	-	-	-	-	Plant/MCA23-20 protein (AHRD V3.3 G7LJD0_MEDTR)
Solyc01g008080.3	390.798	337.992	366.93	388.013	344.447	250.245	378.16	305.558	361.162	GO:0003735;GO:0005622;GO:0005840;GO:0006412	K02978	virNOG02037	S	sp|Q9M2F1|RS272_ARATH 40S ribosomal protein S27-2 OS=Arabidopsis thaliana GN=RPS27B PE=2 SV=2	gi|460365306|ref|XP_004228544.1| PREDICTED: uncharacterized protein LOC101248126 [Solanum lycopersicum]	GO:0006412//translation;	GO:0005622//intracellular anatomical structure;GO:0005840//ribosome;	GO:0003735//structural constituent of ribosome;	ko03010(Ribosome)	40S ribosomal protein S27 (AHRD V3.3 S8E0G1_9LAMI)
Solyc01g008090.4	385.377	312.336	321.937	384.325	278.292	276.866	372.024	295.479	331.519	GO:0003735;GO:0005622;GO:0005840;GO:0006412	K02978	-	-	-	-	GO:0006412//translation;	GO:0005622//intracellular anatomical structure;GO:0005840//ribosome;	GO:0003735//structural constituent of ribosome;	ko03010(Ribosome)	40S ribosomal protein S27 (AHRD V3.3 S8E0G1_9LAMI)
Solyc01g008100.3	17.7402	13.2218	12.8881	15.7976	17.3275	12.8427	15.9371	15.1975	14.982	-	-	virNOG07577	R	sp|Q67YC9|Y4141_ARATH Uncharacterized protein At4g14100 OS=Arabidopsis thaliana GN=At4g14100 PE=2 SV=1	gi|460365298|ref|XP_004228540.1| PREDICTED: uncharacterized protein At4g14100 [Solanum lycopersicum]	-	-	-	-	Transferring glycosyl group transferase (AHRD V3.3 Q8L9Q7_ARATH)
Solyc01g008110.4	241.501	248.887	138.162	228.9	208.78	223.212	255.887	204.452	219.365	GO:0005506;GO:0016705;GO:0020037;GO:0055114	K05917	-	-	-	-	GO:0055114//obsolete oxidation-reduction process;	-	GO:0005506//iron ion binding;GO:0016705//oxidoreductase activity, acting on paired donors, with incorporation or reduction of molecular oxygen;GO:0020037//heme binding;	ko00100(Steroid biosynthesis)	Cytochrome P450 (AHRD V3.3 A0A200R3Q9_9MAGN)
Solyc01g008120.4	24.7564	25.6596	20.7071	23.9038	24.3751	27.4683	22.7222	27.3782	26.492	GO:0003712;GO:0004402;GO:0005634;GO:0006355;GO:0008270	K04498	-	-	-	-	GO:0006355//regulation of transcription, DNA-templated;	GO:0005634//nucleus;	GO:0003712//transcription coregulator activity;GO:0004402//histone acetyltransferase activity;GO:0008270//zinc ion binding;	-	Histone acetyltransferase HAC12 (AHRD V3.3 A0A1U8E264_CAPAN)
Solyc01g008130.4	14.7282	19.1086	10.8355	14.1475	15.6138	17.8995	11.2044	13.9435	12.6027	GO:0035556	-	-	-	-	-	GO:0035556//intracellular signal transduction;	-	-	-	Glutaredoxin-related protein (AHRD V3.3 A0A2U1PBW7_ARTAN)
Solyc01g008140.4	16.0085	21.1786	25.4189	17.5838	18.4458	20.2525	20.5026	18.5814	19.5332	GO:0004672;GO:0005524;GO:0006468	-	-	-	-	-	GO:0006468//protein phosphorylation;	-	GO:0004672//protein kinase activity;GO:0005524//ATP binding;	-	Phytosulfokine receptor 1 (AHRD V3.3 A0A2G2YWA1_CAPAN)
Solyc01g008150.1	1.10621	0	0.405718	1.18665	0.402011	0	0.869851	2.12728	0	-	-	-	-	-	-	-	-	-	-	Unknown protein
Solyc01g008160.4	5.557	5.28681	8.19316	6.35845	5.29104	4.76793	5.76793	7.05293	6.3827	-	-	-	-	-	-	-	-	-	-	Protein SLOW GREEN 1, chloroplastic (AHRD V3.3 A0A2G2YVV0_CAPAN)
Solyc01g008170.3	20.1025	21.1799	21.6118	21.2677	20.4855	24.7839	22.8961	23.6994	24.3294	GO:0046872	-	virNOG00877	R	sp|Q9ZUM0|C3H17_ARATH Zinc finger CCCH domain-containing protein 17 OS=Arabidopsis thaliana GN=At2g02160 PE=1 SV=1	gi|460366028|ref|XP_004228895.1| PREDICTED: zinc finger CCCH domain-containing protein 17 [Solanum lycopersicum]	-	-	GO:0046872//metal ion binding;	-	Zinc finger transcription factor 5
Solyc01g008180.3	16.8556	15.0692	10.4394	17.0861	17.0474	23.3329	17.818	18.1027	16.5863	-	-	virNOG12807	S	sp|Q7XII4|REM41_ORYSJ Remorin 4.1 OS=Oryza sativa subsp. japonica GN=REM4.1 PE=1 SV=1	gi|460365288|ref|XP_004228535.1| PREDICTED: uncharacterized protein LOC101245575 [Solanum lycopersicum]	-	-	-	-	Remorin (AHRD V3.3 A0A200QBN3_9MAGN)
Solyc01g008190.4	7.85572	7.68586	11.3777	8.85685	8.21501	9.12981	9.26581	11.7463	9.48444	-	-	-	-	-	-	-	-	-	-	INO80 complex subunit D-like (AHRD V3.3 A0A2K3PJC0_TRIPR)
Solyc01g008200.3	2.25587	1.76986	3.12562	2.7784	2.09507	2.66447	3.05499	2.50646	2.42804	-	-	virNOG18693	S	-	gi|969996473|ref|XP_015063309.1| PREDICTED: uncharacterized protein LOC107008685 [Solanum pennellii]	-	-	-	-	INO80 complex subunit D-like (AHRD V3.3 A0A2I4G7W4_9ROSI)
Solyc01g008220.3	3.88546	22.7636	3.35304	9.56182	7.55847	11.1934	6.73955	4.83472	10.6746	-	-	KOG3294;virNOG10862;virNOG02619	TK	-	gi|460366026|ref|XP_004228894.1| PREDICTED: UPF0664 stress-induced protein C29B12.11c-like [Solanum lycopersicum]	-	-	-	-	UPF0664 stress-induced protein C29B12.11c (AHRD V3.3 A0A1J3H3L4_NOCCA)
Solyc01g008230.4	34.7131	30.5713	26.0416	42.1319	41.9369	33.2707	45.6219	41.627	35.9838	-	K16221	-	-	-	-	-	-	-	ko04712(Circadian rhythm - plant)	TCP transcription factor 15
Solyc01g008240.4	1.38623	0.216371	0.213536	0.0297405	1.57177	0.0631536	16.416	0.127956	0.316523	GO:0016021;GO:0022857;GO:0055085	K24193	-	-	-	-	GO:0055085//transmembrane transport;	GO:0016021//integral component of membrane;	GO:0022857//transmembrane transporter activity;	-	Sugar transporter protein 9
Solyc01g008250.3	4.89816	5.27686	9.02267	4.78201	5.64016	4.26239	4.67383	5.14356	4.56962	GO:0045454	-	virNOG21797	O	sp|Q8LD49|TRXX_ARATH Thioredoxin X, chloroplastic OS=Arabidopsis thaliana GN=ATHX PE=2 SV=2	gi|460365282|ref|XP_004228532.1| PREDICTED: thioredoxin X, chloroplastic [Solanum lycopersicum]	GO:0045454//cell redox homeostasis;	-	-	-	Thioredoxin (AHRD V3.3 A0A2U1L6U5_ARTAN)
Solyc01g008260.4	9.13387	12.0422	12.2034	8.165	8.14033	9.82502	9.66185	10.6224	9.78081	-	-	-	-	-	-	-	-	-	-	E2F-associated phosphoprotein (AHRD V3.3 A0A2I4ECY9_9ROSI)
Solyc01g008270.3	83.4969	62.8494	68.9295	84.5978	68.9312	56.839	70.59	70.0553	69.7285	-	K04797	virNOG18692	O	sp|P57742|PFD5_ARATH Probable prefoldin subunit 5 OS=Arabidopsis thaliana GN=At5g23290 PE=2 SV=1	gi|970414525|ref|NP_001305059.1| probable prefoldin subunit 5 [Solanum lycopersicum] gi|969996563|ref|XP_015063758.1| PREDICTED: probable prefoldin subunit 5 [Solanum pennellii]	-	-	-	-	Prefoldin subunit 5 (AHRD V3.3 B6TVU2_MAIZE)
Solyc01g008280.4	23.761	21.8891	19.9436	22.832	19.8788	19.0908	19.3473	20.4583	22.2769	GO:0019211	K17605	-	-	-	-	-	-	GO:0019211//phosphatase activator activity;	-	Serine/threonine-protein phosphatase 2A activator (AHRD V3.3 A0A2G3AYA9_CAPCH)
Solyc01g008290.3	12.9738	10.8803	12.4431	13.7939	11.7349	10.6246	15.6411	14.7375	12.5119	GO:0005737;GO:0016627;GO:0055114	K00254	virNOG01871	F	sp|P32746|PYRD_ARATH Dihydroorotate dehydrogenase (quinone), mitochondrial OS=Arabidopsis thaliana GN=PYRD PE=1 SV=2	gi|460365274|ref|XP_004228528.1| PREDICTED: dihydroorotate dehydrogenase (quinone), mitochondrial [Solanum lycopersicum]	GO:0055114//obsolete oxidation-reduction process;	GO:0005737//cytoplasm;	GO:0016627//oxidoreductase activity, acting on the CH-CH group of donors;	ko00240(Pyrimidine metabolism)	Dihydroorotate dehydrogenase (quinone), mitochondrial (AHRD V3.3 A0A1U8E220_CAPAN)
Solyc01g008300.2	8.37842	10.6547	24.3431	5.47683	6.85084	6.7096	5.71322	5.58882	7.88056	GO:0016747	K13065	virNOG33233	S	sp|Q9FI40|BAHD1_ARATH BAHD acyltransferase At5g47980 OS=Arabidopsis thaliana GN=BAHD1 PE=2 SV=1	gi|723655351|ref|XP_010315215.1| PREDICTED: BAHD acyltransferase At5g47980-like isoform X1 [Solanum lycopersicum]	-	-	GO:0016747//acyltransferase activity, transferring groups other than amino-acyl groups;	ko00945(Stilbenoid, diarylheptanoid and gingerol biosynthesis);ko00941(Flavonoid biosynthesis);ko00940(Phenylpropanoid biosynthesis)	HXXXD-type acyl-transferase family protein (AHRD V3.3 F4JBC7_ARATH)
Solyc01g008310.4	57.0281	57.1804	55.7581	62.386	55.4539	52.0364	58.69	56.9506	57.9918	GO:0003723;GO:0004826	K01890	-	-	-	-	-	-	GO:0003723//RNA binding;GO:0004826//phenylalanine-tRNA ligase activity;	ko00970(Aminoacyl-tRNA biosynthesis)	Phenylalanine--tRNA ligase beta subunit (AHRD V3.3 A0A0G2HIH6_9PEZI)
Solyc01g008320.3	14.6699	18.343	14.8113	18.4917	19.3374	23.2814	19.1743	20.2559	18.1892	GO:0046872	-	virNOG07560	IU	sp|Q8W5R2|SHGR2_ARATH Phospholipase SGR2 OS=Arabidopsis thaliana GN=SGR2 PE=1 SV=1	gi|460365270|ref|XP_004228526.1| PREDICTED: phospholipase SGR2 isoform X1 [Solanum lycopersicum] gi|723655331|ref|XP_010315190.1| PREDICTED: phospholipase SGR2 isoform X1 [Solanum lycopersicum] gi|723655336|ref|XP_010315198.1| PREDICTED: phospholipase SGR2 isoform X1 [Solanum lycopersicum] gi|723655339|ref|XP_010315204.1| PREDICTED: phospholipase SGR2 isoform X1 [Solanum lycopersicum]	-	-	GO:0046872//metal ion binding;	-	Shoot gravitropism 2 (SGR2) protein (AHRD V3.3 A0A072UJS6_MEDTR)
Solyc01g008330.4	75.8492	90.3565	50.3475	88.505	75.8786	75.8784	73.1543	75.995	74.3411	GO:0005524	K01961	-	-	-	-	-	-	GO:0005524//ATP binding;	ko00640(Propanoate metabolism);ko00620(Pyruvate metabolism);ko00061(Fatty acid biosynthesis)	Biotin carboxylase (AHRD V3.3 B5LAS7_CAPAN)
Solyc01g008340.3	25.483	18.5835	18.5699	23.1235	21.1329	19.0319	21.8777	21.1603	18.2103	GO:0003735;GO:0005622;GO:0005840;GO:0006412	K02884	virNOG16183	J	sp|P82413|RK19_SPIOL 50S ribosomal protein L19, chloroplastic OS=Spinacia oleracea GN=RPL19 PE=1 SV=2	gi|350539303|ref|NP_001234386.1| L19 ribosomal protein-like [Solanum lycopersicum] gi|83630759|gb|ABC26877.1| putative L19 ribosomal protein [Solanum lycopersicum]	GO:0006412//translation;	GO:0005622//intracellular anatomical structure;GO:0005840//ribosome;	GO:0003735//structural constituent of ribosome;	ko03010(Ribosome)	L19 ribosomal protein
Solyc01g008360.3	49.3664	48.492	57.2684	49.9231	42.9936	38.2267	42.2385	40.566	45.5936	GO:0003676	K12833	virNOG20310	A	sp|Q9FMP4|SF3B6_ARATH Splicing factor 3B subunit 6-like protein OS=Arabidopsis thaliana GN=At5g12190 PE=2 SV=1	gi|460365266|ref|XP_004228524.1| PREDICTED: splicing factor 3B subunit 6-like protein [Solanum lycopersicum] gi|565363682|ref|XP_006348562.1| PREDICTED: splicing factor 3B subunit 6-like protein [Solanum tuberosum] gi|969996465|ref|XP_015063265.1| PREDICTED: splicing factor 3B subunit 6-like protein [Solanum pennellii]	-	-	GO:0003676//nucleic acid binding;	ko03040(Spliceosome)	RNA binding protein (AHRD V3.3 B3TLZ0_ELAGV)
Solyc01g008370.3	115.526	108.793	111.58	104.291	93.0828	75.8946	97.6936	91.7474	103.802	GO:0005515	K03038	virNOG06141	O	sp|O24412|PSD7A_ARATH 26S proteasome non-ATPase regulatory subunit 7 homolog A OS=Arabidopsis thaliana GN=RPN8A PE=1 SV=1	gi|460365264|ref|XP_004228523.1| PREDICTED: 26S proteasome non-ATPase regulatory subunit 7 homolog A [Solanum lycopersicum] gi|970003689|ref|XP_015062617.1| PREDICTED: 26S proteasome non-ATPase regulatory subunit 7 homolog A [Solanum pennellii]	-	-	GO:0005515//protein binding;	ko03050(Proteasome)	26S proteasome non-ATPase regulatory subunit 7 (AHRD V3.3 A0A2G3AYA8_CAPCH)
Solyc01g008390.3	0	0	0	0	0	0	0	0.0252446	0	GO:0005515	-	-	-	-	-	-	-	GO:0005515//protein binding;	-	Hcr9-OR2C (AHRD V3.3 Q4VSU3_SOLPI)
Solyc01g008400.3	1.6238	1.81037	1.45165	1.19753	0.995808	1.15588	1.43645	2.10776	1.05332	-	-	KOG0619;NOG18815;virNOG05170;COG4886	STR	sp|Q9C9H7|RLP12_ARATH Receptor-like protein 12 OS=Arabidopsis thaliana GN=RLP12 PE=2 SV=2	gi|54397638|gb|AAV33690.1| Hcr9-OR2B [Solanum pimpinellifolium]	-	-	-	-	Unknown protein
Solyc01g008410.3	0.0255713	0.0285093	0	0	0	0.0291242	0	0.0295045	0	GO:0005515	-	-	-	-	-	-	-	GO:0005515//protein binding;	-	Hcr9-OR2C (AHRD V3.3 Q4VSU3_SOLPI)
Solyc01g008420.3	8.65732	11.86	2.39695	12.868	10.6106	9.89242	11.8798	9.89102	10.3947	GO:0006855;GO:0015238;GO:0015297;GO:0016020;GO:0055085	-	virNOG05747	R	sp|Q9SYD6|DTX42_ARATH Protein DETOXIFICATION 42 OS=Arabidopsis thaliana GN=DTX42 PE=2 SV=2	gi|723655316|ref|XP_010315164.1| PREDICTED: MATE efflux family protein 1-like [Solanum lycopersicum]	GO:0006855//xenobiotic transmembrane transport;GO:0055085//transmembrane transport;	GO:0016020//membrane;	GO:0015297//antiporter activity;	-	Protein DETOXIFICATION (AHRD V3.3 S6BP63_TOBAC)
Solyc01g008425.1	0	0	0	0	0	0	0	0	0	-	-	-	-	-	-	-	-	-	-	Unknown protein
Solyc01g008440.3	8.00287	8.27976	3.12216	8.5372	8.77335	7.72612	10.1454	9.41288	8.46707	GO:0005509	K13412	virNOG01799	T	sp|Q42438|CDPK8_ARATH Calcium-dependent protein kinase 8 OS=Arabidopsis thaliana GN=CPK8 PE=1 SV=1	gi|460365257|ref|XP_004228520.1| PREDICTED: calcium-dependent protein kinase 8 [Solanum lycopersicum] gi|723655313|ref|XP_010315159.1| PREDICTED: calcium-dependent protein kinase 8 [Solanum lycopersicum]	-	-	GO:0005509//calcium ion binding;	ko04626(Plant-pathogen interaction)	Calcium-dependent protein kinase (AHRD V3.3 B2KTB2_WHEAT)
Solyc01g008450.1	0.265279	0.591517	2.84586	0.426851	0.650738	0.226603	0.704016	0.535645	0.757151	-	-	-	-	-	gi|1024052697|gb|KZV51898.1| hypothetical protein F511_09162 [Dorcoceras hygrometricum]	-	-	-	-	2Fe-2S ferredoxin (AHRD V3.3 A0A2G3AI40_CAPAN)
Solyc01g008460.3	16.5654	14.0065	20.5509	14.0132	13.8179	12.0293	14.2935	14.2389	15.1736	GO:0009055;GO:0051536	K22071	virNOG11146	C	sp|Q9M0V0|MFDX1_ARATH Adrenodoxin-like protein 1, mitochondrial OS=Arabidopsis thaliana GN=MFDX1 PE=1 SV=1	gi|460365255|ref|XP_004228519.1| PREDICTED: adrenodoxin-like protein 1, mitochondrial [Solanum lycopersicum]	-	-	GO:0009055//electron transfer activity;GO:0051536//iron-sulfur cluster binding;	-	2Fe-2S ferredoxin (AHRD V3.3 A0A2G3B9S5_CAPCH)
Solyc01g008470.3	13.3269	10.6194	9.26583	11.1824	10.34	8.79984	9.59536	9.05626	11.286	GO:0015031;GO:0030176	K12275	virNOG07360	U	-	gi|460365253|ref|XP_004228518.1| PREDICTED: uncharacterized protein LOC101265358 isoform X1 [Solanum lycopersicum]	GO:0015031//protein transport;	GO:0030176//integral component of endoplasmic reticulum membrane;	-	ko04141(Protein processing in endoplasmic reticulum);ko03060(Protein export)	Translocation protein Sec62 (AHRD V3.3 A0A200QIN6_9MAGN)
Solyc01g008473.1	0	0	0	0	0	0	0	0	0	-	-	-	-	-	-	-	-	-	-	Unknown protein
Solyc01g008475.1	0	0	0	0	0	0	0	0	0	-	-	-	-	-	-	-	-	-	-	Unknown protein
Solyc01g008477.1	0	0	0	0	0	0	0	0	0	-	-	-	-	-	-	-	-	-	-	Unknown protein
Solyc01g008479.1	0	0	0	0	0	0	0	0	0	-	-	-	-	-	-	-	-	-	-	Unknown protein
Solyc01g008480.4	6.35419	4.99157	5.51866	5.94148	6.05533	5.76511	5.49857	5.00605	5.20565	-	-	-	-	-	-	-	-	-	-	Pentatricopeptide repeat (AHRD V3.3 A0A200Q273_9MAGN)
Solyc01g008490.4	7.12028	4.95126	5.04791	7.24429	6.6824	7.90059	7.14294	6.43688	6.47577	GO:0003700;GO:0006355	K08064	-	-	-	-	GO:0006355//regulation of transcription, DNA-templated;	-	GO:0003700//DNA-binding transcription factor activity;	-	Nuclear transcription factor Y subunit A-7 (AHRD V3.3 A0A2G2XP63_CAPBA)
Solyc01g008500.4	0.156798	0.174814	1.55271	0.210249	0	0.178585	0.416123	0.361833	0.284791	GO:0004672;GO:0005524;GO:0006468	-	-	-	-	-	GO:0006468//protein phosphorylation;	-	GO:0004672//protein kinase activity;GO:0005524//ATP binding;	-	Receptor-like protein kinase (AHRD V3.3 A0A2K3L8M9_TRIPR)
Solyc01g008510.3	0	0	0.19537	0	0	0	0	0.102437	0	-	-	virNOG26360;virNOG26674	S	sp|P31336|PST2_GOSHI Photosystem II 5 kDa protein, chloroplastic OS=Gossypium hirsutum GN=PSBT PE=4 SV=1	gi|460366017|ref|XP_004228890.1| PREDICTED: photosystem II 5 kDa protein, chloroplastic-like [Solanum lycopersicum]	-	-	-	-	photosystem II 5 kDa protein, chloroplastic-like (AHRD V3.3 A0A2I4GVV4_9ROSI)
Solyc01g008520.3	3.38735	2.91334	10.4358	3.21838	2.32132	2.81083	3.25338	4.41089	3.81701	-	K10879	virNOG01166	L	sp|Q682D3|XRCC2_ARATH DNA repair protein XRCC2 homolog OS=Arabidopsis thaliana GN=XRCC2 PE=2 SV=2	gi|723655273|ref|XP_010315090.1| PREDICTED: DNA repair protein XRCC2 homolog isoform X1 [Solanum lycopersicum] gi|723655277|ref|XP_010315097.1| PREDICTED: DNA repair protein XRCC2 homolog isoform X1 [Solanum lycopersicum]	-	-	-	ko03440(Homologous recombination)	Homolog of X-ray repair cross complementing 2 (XRCC2) (AHRD V3.3 A0A1P8BBF2_ARATH)
Solyc01g008530.3	14.9538	14.1197	14.5035	13.0309	12.1167	11.8169	14.9379	14.1866	15.1754	GO:0003824;GO:0050662	-	virNOG01752	V	sp|Q9S9N9|CCR1_ARATH Cinnamoyl-CoA reductase 1 OS=Arabidopsis thaliana GN=CCR1 PE=1 SV=1	gi|350537809|ref|NP_001234823.1| phenylacetaldehyde reductase [Solanum lycopersicum] gi|148888525|gb|ABR15768.1| phenylacetaldehyde reductase [Solanum lycopersicum]	-	-	GO:0003824//catalytic activity;GO:0050662//obsolete coenzyme binding;	-	phenylacetaldehyde reductase 1
Solyc01g008540.4	0	0	0	0	0	0	0	0	0	GO:0003824;GO:0050662	-	-	-	-	-	-	-	GO:0003824//catalytic activity;GO:0050662//obsolete coenzyme binding;	-	Cinnamoyl-CoA reductase 1 (AHRD V3.3 A0A2G2XPA3_CAPBA)
Solyc01g008550.4	154.799	130.393	293.9	131.367	130.554	98.7948	124.399	110.978	125.101	GO:0003824;GO:0050662	-	virNOG01752	V	sp|Q9S9N9|CCR1_ARATH Cinnamoyl-CoA reductase 1 OS=Arabidopsis thaliana GN=CCR1 PE=1 SV=1	gi|350537935|ref|NP_001234830.1| phenylacetaldehyde reductase [Solanum lycopersicum] gi|148888527|gb|ABR15769.1| phenylacetaldehyde reductase [Solanum lycopersicum]	-	-	GO:0003824//catalytic activity;GO:0050662//obsolete coenzyme binding;	-	phenylacetaldehyde reductase 2
Solyc01g008560.3	30.1747	36.5474	19.7867	25.7832	29.8667	36.0164	20.5963	23.155	29.9652	GO:0003951;GO:0006741	K00858	virNOG02448	G	sp|Q56YN3|NADK1_ARATH NAD(H) kinase 1 OS=Arabidopsis thaliana GN=NADK1 PE=1 SV=2	gi|460365245|ref|XP_004228514.1| PREDICTED: NAD(H) kinase 1 [Solanum lycopersicum]	GO:0006741//NADP biosynthetic process;	-	GO:0003951//NAD+ kinase activity;	ko00760(Nicotinate and nicotinamide metabolism)	NAD kinase (AHRD V3.3 F2Z9R4_NICBE)
Solyc01g008570.1	0	0	0	0	0	0	0	0	0	GO:0004672;GO:0006468	-	virNOG02646;KOG1187	T	sp|Q9FF31|LRL21_ARATH LEAF RUST 10 DISEASE-RESISTANCE LOCUS RECEPTOR-LIKE PROTEIN KINASE-like 2.1 OS=Arabidopsis thaliana GN=LRK10L-2.1 PE=3 SV=1	gi|460366013|ref|XP_004228888.1| PREDICTED: glycerophosphodiester phosphodiesterase protein kinase domain-containing GDPDL2-like [Solanum lycopersicum]	GO:0006468//protein phosphorylation;	-	GO:0004672//protein kinase activity;	-	Receptor-like protein kinase (AHRD V3.3 A0A2K3N885_TRIPR)
Solyc01g008580.1	0	0	0	0	0	0	0	0	0	GO:0016020;GO:0030001;GO:0046873;GO:0055085	K14709	virNOG33958;virNOG11346	P	sp|Q75HB1|IRT1_ORYSJ Fe(2+) transport protein 1 OS=Oryza sativa subsp. japonica GN=IRT1 PE=2 SV=1	gi|723656506|ref|XP_010317934.1| PREDICTED: fe(2+) transport protein 1-like [Solanum lycopersicum]	GO:0030001//metal ion transport;GO:0055085//transmembrane transport;	GO:0016020//membrane;	GO:0046873//metal ion transmembrane transporter activity;	-	Zinc transporter protein (AHRD V3.3 A5BDR3_VITVI)
Solyc01g008590.1	0	0	0	0	0	0	0	0	0	GO:0016020;GO:0030001;GO:0046873;GO:0055085	-	virNOG11346;virNOG29071;KOG1558	P	sp|Q8W246|ZIP7_ARATH Zinc transporter 7 OS=Arabidopsis thaliana GN=ZIP7 PE=2 SV=1	gi|723656503|ref|XP_010317929.1| PREDICTED: zinc transporter 7-like [Solanum lycopersicum]	GO:0030001//metal ion transport;GO:0055085//transmembrane transport;	GO:0016020//membrane;	GO:0046873//metal ion transmembrane transporter activity;	-	Zinc transporter protein (AHRD V3.3 A5BDR3_VITVI)
Solyc01g008600.4	6.52184	6.43512	6.65083	7.70296	6.73873	7.91975	8.38938	6.79085	7.33493	GO:0003676	-	-	-	-	-	-	-	GO:0003676//nucleic acid binding;	-	Zinc finger transcription factor 6
Solyc01g008610.4	0	0	0	0	0	0.0588195	0.121828	0.119175	0	GO:0004553;GO:0005975	-	-	-	-	-	GO:0005975//carbohydrate metabolic process;	-	GO:0004553//hydrolase activity, hydrolyzing O-glycosyl compounds;	-	Glucan endo-1,3-beta-glucosidase (AHRD V3.3 E13D_TOBAC)
Solyc01g008620.4	8.2243	10.8822	262.921	10.0826	2.7589	13.9476	2.71828	3.49332	10.4587	GO:0004553;GO:0005975	-	-	-	-	-	GO:0005975//carbohydrate metabolic process;	-	GO:0004553//hydrolase activity, hydrolyzing O-glycosyl compounds;	-	Glucan endo-1,3-beta-glucosidase (AHRD V3.3 A0A1U8FGD7_CAPAN)
Solyc01g008640.4	46.3012	22.8487	20.2254	31.6132	37.6346	43.7512	29.7389	41.7713	40.417	GO:0005506;GO:0016705;GO:0020037;GO:0055114	-	-	-	-	-	GO:0055114//obsolete oxidation-reduction process;	-	GO:0005506//iron ion binding;GO:0016705//oxidoreductase activity, acting on paired donors, with incorporation or reduction of molecular oxygen;GO:0020037//heme binding;	-	Cytochrome (AHRD V3.3 A0A1U8F0H8_CAPAN)
Solyc01g008650.3	114.963	142.983	53.9055	141.605	146.321	160.718	165.944	164.312	158.698	GO:0005506;GO:0016705;GO:0020037;GO:0055114	-	COG2124;virNOG01057;virNOG06822;virNOG00331	Q	sp|A6YIH8|C7D55_HYOMU Premnaspirodiene oxygenase OS=Hyoscyamus muticus GN=CYP71D55 PE=1 SV=1	gi|460365237|ref|XP_004228510.1| PREDICTED: premnaspirodiene oxygenase-like [Solanum lycopersicum]	GO:0055114//obsolete oxidation-reduction process;	-	GO:0005506//iron ion binding;GO:0016705//oxidoreductase activity, acting on paired donors, with incorporation or reduction of molecular oxygen;GO:0020037//heme binding;	-	Cytochrome (AHRD V3.3 A0A1U8F0H8_CAPAN)
Solyc01g008660.4	7.62214	5.36709	7.1727	7.96118	8.30993	7.08202	9.04945	5.67017	6.60974	GO:0005515	-	-	-	-	-	-	-	GO:0005515//protein binding;	-	F-box protein (AHRD V3.3 A0A2K3NCL9_TRIPR)
Solyc01g008670.4	0.492088	1.13383	4.04274	0.387103	0.357661	0.597824	0.232167	1.17341	0.885262	GO:0005506;GO:0016705;GO:0020037;GO:0055114	-	-	-	-	-	GO:0055114//obsolete oxidation-reduction process;	-	GO:0005506//iron ion binding;GO:0016705//oxidoreductase activity, acting on paired donors, with incorporation or reduction of molecular oxygen;GO:0020037//heme binding;	-	Cytochrome (AHRD V3.3 A0A1U8F0H8_CAPAN)
Solyc01g008680.4	0.25256	0.563157	0	0.632156	0.27535	0.767071	0.0992981	0.48568	0.61163	-	-	-	-	-	-	-	-	-	-	S2 self-incompatibility locus-linked pollen 3.2 protein (AHRD V3.3 Q7XAE8_PETIN)
Solyc01g008690.3	4.46136	4.18264	3.68158	5.76464	4.31121	4.27285	4.96317	4.50413	7.10338	-	K15356	COG5070;virNOG03768	PU	sp|Q941R4|GONS1_ARATH GDP-mannose transporter GONST1 OS=Arabidopsis thaliana GN=GONST1 PE=1 SV=2	gi|460365231|ref|XP_004228507.1| PREDICTED: GDP-mannose transporter GONST1-like isoform X2 [Solanum lycopersicum]	-	-	-	-	GDP-mannose transporter (AHRD V3.3 A0A1B0VP09_ARATH)
Solyc01g008700.4	7.87732	5.57163	7.45576	8.35923	8.17259	6.17416	7.49297	6.84117	7.47243	-	-	-	-	-	-	-	-	-	-	MutS2 (AHRD V3.3 AT2G26840.1)
Solyc01g008710.5.1	0	0	0	0	0	0	0	0	0	GO:0004553;GO:0005975	K19355	-	-	-	-	GO:0005975//carbohydrate metabolic process;	-	GO:0004553//hydrolase activity, hydrolyzing O-glycosyl compounds;	ko00051(Fructose and mannose metabolism)	mannan endo-1,4-beta-mannosidase
Solyc01g008720.2	0	0	0	0	0	0	0	0	0	GO:0004553;GO:0005975	K19355	virNOG07639	R	sp|Q8L5J1|MAN4_SOLLC Mannan endo-1,4-beta-mannosidase 4 OS=Solanum lycopersicum GN=MAN4 PE=1 SV=2	gi|460366007|ref|XP_004228885.1| PREDICTED: mannan endo-1,4-beta-mannosidase 4-like [Solanum lycopersicum]	GO:0005975//carbohydrate metabolic process;	-	GO:0004553//hydrolase activity, hydrolyzing O-glycosyl compounds;	ko00051(Fructose and mannose metabolism)	Mannan endo-1,4-beta-mannosidase 4 (AHRD V3.3 MAN4_SOLLC)
Solyc01g008730.3	15.2673	17.6972	18.6741	15.3207	15.695	18.683	18.2758	16.8725	17.4183	GO:0006351;GO:0043565	K14431	virNOG06935	K	sp|Q0JNL3|TGA23_ORYSJ Transcription factor TGA2.3 OS=Oryza sativa subsp. japonica GN=TGA2.3 PE=1 SV=1	gi|460365227|ref|XP_004228505.1| PREDICTED: transcription factor HBP-1b(c38)-like [Solanum lycopersicum] gi|723655233|ref|XP_010314690.1| PREDICTED: transcription factor HBP-1b(c38)-like [Solanum lycopersicum]	GO:0006351//transcription, DNA-templated;	-	GO:0043565//sequence-specific DNA binding;	ko04075(Plant hormone signal transduction)	BZIP transcription factor (AHRD V3.3 E9N3N2_9POAL)
Solyc01g008740.2	0.0331599	0.258789	0	0.0355709	0.0723042	0	0.117336	0.0765207	0.034416	GO:0005509	K13412	virNOG00057;virNOG01312	T	sp|Q9FMP5|CDPKH_ARATH Calcium-dependent protein kinase 17 OS=Arabidopsis thaliana GN=CPK17 PE=2 SV=1	gi|460366005|ref|XP_004228884.1| PREDICTED: calcium-dependent protein kinase 34-like [Solanum lycopersicum]	-	-	GO:0005509//calcium ion binding;	ko04626(Plant-pathogen interaction)	Calcium-dependent protein kinase (AHRD V3.3 B2KTB3_WHEAT)
Solyc01g008760.4	4.25467	2.84611	3.93234	3.65122	5.69	2.26138	6.02205	3.73092	4.7691	-	-	-	-	-	-	-	-	-	-	mediator-associated protein 2-like (AHRD V3.3 A0A1U8E6W4_CAPAN)
Solyc01g008770.3	20.2369	20.7347	16.4388	19.469	20.5959	21.1427	22.2414	20.4832	18.7294	GO:0007165	-	virNOG02654	T	sp|Q8RWQ4|RGAP7_ARATH Rho GTPase-activating protein 7 OS=Arabidopsis thaliana GN=ROPGAP7 PE=2 SV=1	gi|460365223|ref|XP_004228503.1| PREDICTED: rho GTPase-activating protein 7-like isoform X2 [Solanum lycopersicum]	GO:0007165//signal transduction;	-	-	-	Rho GTPase-activating protein 7 (AHRD V3.3 A0A2G3DEM8_CAPCH)
Solyc01g008780.3	20.163	21.9687	15.1766	23.4478	26.4788	24.8434	29.6196	24.5333	24.6365	-	-	virNOG08811	S	-	gi|460365219|ref|XP_004228501.1| PREDICTED: uncharacterized protein LOC101259869 [Solanum lycopersicum]	-	-	-	-	Phospholipase A2 family protein (AHRD V3.3 AT4G29070.2)
Solyc01g008790.4	5.8909	3.94712	2.04349	4.10906	3.70162	3.83395	5.88724	4.78805	4.75872	GO:0016788	K01114	-	-	-	-	-	-	GO:0016788//hydrolase activity, acting on ester bonds;	ko00565(Ether lipid metabolism);ko00564(Glycerophospholipid metabolism);ko00562(Inositol phosphate metabolism)	Non-specific phospholipase C6 (AHRD V3.3 A0A2G3DF85_CAPCH)
Solyc01g008800.3	7.17933	7.03484	5.617	8.22099	8.42301	10.412	7.45712	6.83614	7.16767	GO:0005515	-	-	-	-	-	-	-	GO:0005515//protein binding;	-	Disease resistance protein (TIR-NBS-LRR class) (AHRD V3.3 F4KIC7_ARATH)
Solyc01g008810.3	22.99	25.4706	29.1058	23.475	21.2891	13.2017	19.6284	19.4785	24.5098	-	-	virNOG15825	O	-	gi|460365213|ref|XP_004228498.1| PREDICTED: uncharacterized protein LOC101258982 [Solanum lycopersicum]	-	-	-	-	RING/U-box superfamily protein (AHRD V3.3 AT5G19430.6)
Solyc01g008820.3	40.3228	35.6677	46.2083	40.2758	33.0954	27.0353	35.6256	32.1286	37.0335	GO:0004190;GO:0016021	K09595	virNOG05315	S	sp|O81062|SIP_ARATH Signal peptide peptidase OS=Arabidopsis thaliana GN=SPP PE=2 SV=1	gi|460365211|ref|XP_004228497.1| PREDICTED: signal peptide peptidase-like [Solanum lycopersicum]	-	GO:0016021//integral component of membrane;	GO:0004190//aspartic-type endopeptidase activity;	-	signal peptide peptidase-like (AHRD V3.3 A0A2I4FPX2_9ROSI)
Solyc01g008830.2	0.0321761	0	0	0	0	0	0.0379516	0	0	GO:0005507;GO:0016491;GO:0055114	K00423	virNOG02241	Q	sp|Q40588|ASO_TOBAC L-ascorbate oxidase OS=Nicotiana tabacum GN=AAO PE=2 SV=1	gi|460366003|ref|XP_004228883.1| PREDICTED: L-ascorbate oxidase-like isoform X1 [Solanum lycopersicum]	GO:0055114//obsolete oxidation-reduction process;	-	GO:0005507//copper ion binding;GO:0016491//oxidoreductase activity;	ko00053(Ascorbate and aldarate metabolism)	L-ascorbate oxidase (AHRD V3.3 A0A2G3AI57_CAPAN)
Solyc01g008840.3	39.1118	44.2597	45.6881	36.8161	42.7833	50.1515	43.0569	43.6612	39.6124	-	K12176	virNOG10887	OT	sp|Q8W207|CSN2_ARATH COP9 signalosome complex subunit 2 OS=Arabidopsis thaliana GN=CSN2 PE=1 SV=1	gi|460365209|ref|XP_004228496.1| PREDICTED: COP9 signalosome complex subunit 2 [Solanum lycopersicum]	-	-	-	-	COP9 signalosome complex subunit 2 (AHRD V3.3 A0A2G2XP81_CAPBA)
Solyc01g008850.3	48.3506	66.2015	46.4294	54.4631	60.5216	54.0729	53.2222	58.0378	65.9207	GO:0004672;GO:0005524;GO:0006468	-	virNOG07243;NOG09941	T	sp|Q2V452|CIPK3_ARATH CBL-interacting serine/threonine-protein kinase 3 OS=Arabidopsis thaliana GN=CIPK3 PE=1 SV=2	gi|460365205|ref|XP_004228494.1| PREDICTED: CBL-interacting serine/threonine-protein kinase 3-like [Solanum lycopersicum] gi|723655188|ref|XP_010314164.1| PREDICTED: CBL-interacting serine/threonine-protein kinase 3-like [Solanum lycopersicum] gi|723655191|ref|XP_010314200.1| PREDICTED: CBL-interacting serine/threonine-protein kinase 3-like [Solanum lycopersicum]	GO:0006468//protein phosphorylation;	-	GO:0004672//protein kinase activity;GO:0005524//ATP binding;	-	Non-specific serine/threonine protein kinase (AHRD V3.3 A0A2G2XP60_CAPBA)
Solyc01g008860.1	0	0	0	0	0	0	0	0	0	GO:0004672;GO:0005524;GO:0006468	-	virNOG09646;virNOG01633	T	sp|O49840|PBL3_ARATH Probable serine/threonine-protein kinase PBL3 OS=Arabidopsis thaliana GN=PBL3 PE=1 SV=1	gi|460366001|ref|XP_004228882.1| PREDICTED: protein kinase 2B, chloroplastic-like [Solanum lycopersicum]	GO:0006468//protein phosphorylation;	-	GO:0004672//protein kinase activity;GO:0005524//ATP binding;	-	Protein kinase APK1B, chloroplastic (AHRD V3.3 A0A2G3B9K0_CAPCH)
Solyc01g008870.1	2.68498	0.108854	24.2786	0.314205	0.425784	0.500407	0.115161	0.112654	0.101334	GO:0004672;GO:0005524;GO:0006468	-	virNOG09646;virNOG01633	T	sp|O49840|PBL3_ARATH Probable serine/threonine-protein kinase PBL3 OS=Arabidopsis thaliana GN=PBL3 PE=1 SV=1	gi|723655182|ref|XP_010314105.1| PREDICTED: protein kinase 2B, chloroplastic-like [Solanum lycopersicum]	GO:0006468//protein phosphorylation;	-	GO:0004672//protein kinase activity;GO:0005524//ATP binding;	-	Protein kinase APK1B, chloroplastic (AHRD V3.3 A0A2G3B9K0_CAPCH)
Solyc01g008880.3	0	0.102776	0	0	0	0.104993	0	0	0	GO:0003700;GO:0006355	-	-	-	-	-	GO:0006355//regulation of transcription, DNA-templated;	-	GO:0003700//DNA-binding transcription factor activity;	-	Solanum lycopersicum Cytokinin Response Factor 8
Solyc01g008890.4	10.7639	12.3123	15.3298	10.9467	13.4117	13.6393	14.07	12.4196	13.3963	GO:0003700;GO:0006355	-	-	-	-	-	GO:0006355//regulation of transcription, DNA-templated;	-	GO:0003700//DNA-binding transcription factor activity;	-	Solanum lycopersicum Cytokinin Response Factor 3
Solyc01g008900.4	3.5823	4.35334	4.61162	4.53447	3.86649	4.48803	4.14081	4.38131	5.68853	-	K05396	-	-	-	-	-	-	-	ko00470(D-Amino acid metabolism);ko00270(Cysteine and methionine metabolism)	D-cysteine desulfhydrase 2, mitochondrial (AHRD V3.3 A0A2G3DF42_CAPCH)
Solyc01g008910.2	2.40226	2.93957	3.35233	2.13697	1.56503	2.40238	2.52248	2.26474	2.31083	-	-	virNOG07575	K	sp|Q9LPR8|SCL3_ARATH Scarecrow-like protein 3 OS=Arabidopsis thaliana GN=SCL3 PE=1 SV=1	gi|460365195|ref|XP_004228489.1| PREDICTED: scarecrow-like protein 3 [Solanum lycopersicum]	-	-	-	-	Transcription factor GRAS (AHRD V3.3 A0A200QIE7_9MAGN)
Solyc01g008920.4	1.04652	1.46926	0.213236	1.70471	1.3945	1.63339	3.38309	1.29694	0.643653	-	-	-	-	-	-	-	-	-	-	NAD(P)-binding Rossmann-fold superfamily protein (AHRD V3.3 A0A2U1L7S8_ARTAN)
Solyc01g008930.4	4.86604	3.18274	1.82038	3.7235	4.59778	4.02729	3.94111	3.8553	3.80461	GO:0010024;GO:0016636;GO:0050897;GO:0055114	K08101	virNOG03765	R	sp|Q9SR43|PFBS_ARATH Phytochromobilin:ferredoxin oxidoreductase, chloroplastic OS=Arabidopsis thaliana GN=HY2 PE=2 SV=1	gi|924859404|ref|NP_001234133.2| phytochromobilin synthase [Solanum lycopersicum]	GO:0010024//phytochromobilin biosynthetic process;GO:0055114//obsolete oxidation-reduction process;	-	GO:0016636//oxidoreductase activity, acting on the CH-CH group of donors, iron-sulfur protein as acceptor;GO:0050897//cobalt ion binding;	ko00860(Porphyrin metabolism)	AUREA phytochromobilin synthase
Solyc01g008940.2	0	0.657767	0	0.15822	0	0	0	0	0.306164	-	-	-	-	-	gi|20336341|gb|AAM18178.1| anther protein [Nicotiana tabacum]	-	-	-	-	Unknown protein
Solyc01g008950.4	229.523	201.7	185.077	201.187	193.034	144.278	199.444	182.994	196.623	GO:0005509	K02183	-	-	-	-	-	-	GO:0005509//calcium ion binding;	ko04626(Plant-pathogen interaction);ko04070(Phosphatidylinositol signaling system);ko04016(MAPK signaling pathway - plant)	Calmodulin 1
Solyc01g008960.3	125.835	132.652	105.048	148.944	139.771	125.124	150.785	152.411	143.884	GO:0003676	K11593	virNOG11897	J	sp|Q9ZVD5|AGO4_ARATH Protein argonaute 4 OS=Arabidopsis thaliana GN=AGO4 PE=1 SV=2	gi|525313877|ref|NP_001266156.1| Argonaute 4A [Solanum lycopersicum] gi|409127957|gb|AFV15381.1| AGO4A [Solanum lycopersicum]	-	-	GO:0003676//nucleic acid binding;	-	Argonaute 4a
Solyc01g008970.4	232.091	263.412	224.074	226.841	230.936	227.516	246.182	227.852	226.438	GO:0003676	K12741	-	-	-	-	-	-	GO:0003676//nucleic acid binding;	ko03040(Spliceosome)	RNA-binding (RRM/RBD/RNP motifs) family protein (AHRD V3.3 F4IIL5_ARATH)
Solyc01g008980.3	7.05074	7.25029	8.51103	7.19625	7.16456	10.4473	8.72004	7.26644	6.11003	GO:0003700;GO:0006355	K14432	virNOG13263	S	sp|Q9LES3|AI5L2_ARATH ABSCISIC ACID-INSENSITIVE 5-like protein 2 OS=Arabidopsis thaliana GN=DPBF3 PE=1 SV=1	gi|444300784|gb|AGD98701.1| bZIP transcription factor family protein 3 [Camellia sinensis]	GO:0006355//regulation of transcription, DNA-templated;	-	GO:0003700//DNA-binding transcription factor activity;	ko04075(Plant hormone signal transduction)	Abscisic acid-insensitive 5-like protein (AHRD V3.3 A0A2K3P2S8_TRIPR)
Solyc01g008990.4	14.2791	16.5753	15.5263	14.1911	14.5603	15.8805	14.3159	15.6517	13.6867	GO:0000445;GO:0006397	K13176	-	-	-	-	GO:0006397//mRNA processing;	GO:0000445//THO complex part of transcription export complex;	-	ko03013(Nucleocytoplasmic transport)	THO complex subunit 7B (AHRD V3.3 A0A1U8H3F7_CAPAN)
Solyc01g009000.3	38.813	33.5895	29.2172	33.5667	36.2897	29.9596	38.5257	35.8169	36.5741	GO:0061630	K11982	virNOG09077	O	sp|O22197|RHC1A_ARATH Probable E3 ubiquitin-protein ligase RHC1A OS=Arabidopsis thaliana GN=RHC1A PE=2 SV=1	gi|460365180|ref|XP_004228482.1| PREDICTED: E3 ubiquitin-protein ligase RING1-like [Solanum lycopersicum] gi|460365182|ref|XP_004228483.1| PREDICTED: E3 ubiquitin-protein ligase RING1-like [Solanum lycopersicum]	-	-	GO:0061630//ubiquitin protein ligase activity;	-	RING/U-box superfamily protein (AHRD V3.3 A0A1I9LQQ9_ARATH)
Solyc01g009010.3	9.26792	8.01617	5.51602	13.4444	12.4055	9.24087	13.8102	9.78014	9.17398	GO:0005524	K00919	virNOG06359	H	sp|P93841|ISPE_SOLLC 4-diphosphocytidyl-2-C-methyl-D-erythritol kinase, chloroplastic/chromoplastic (Fragment) OS=Solanum lycopersicum GN=ISPE PE=1 SV=1	gi|817472602|ref|NP_001295301.1| 4-diphosphocytidyl-2-C-methyl-D-erythritol kinase, chloroplastic/chromoplastic [Solanum lycopersicum]	-	-	GO:0005524//ATP binding;	ko00900(Terpenoid backbone biosynthesis)	4-diphosphocytidyl-2-C-methyl-D-erythritol kinase
Solyc01g009020.4	83.1341	55.1055	50.2214	64.4721	78.4472	52.9432	82.2921	62.0725	60.9828	GO:0004869	-	-	-	-	-	-	-	GO:0004869//cysteine-type endopeptidase inhibitor activity;	-	Cysteine proteinase inhibitor (AHRD V3.3 A0A059TCI1_TOBAC)
Solyc01g009030.4	20.9475	24.0435	21.5621	19.7447	22.9376	21.1463	19.9011	22.0828	22.3826	-	K18158	-	-	-	-	-	-	-	-	dgd1 suppressor 1 (AHRD V3.3 AT5G12290.4)
Solyc01g009040.4	22.5246	17.5327	6.74642	22.2198	21.4398	17.151	22.7455	23.1667	20.2783	GO:0005634	K21777	-	-	-	-	-	GO:0005634//nucleus;	-	-	cyclinB1_4
Solyc01g009050.3	23.8876	20.8353	19.9819	23.2264	22.7021	23.7736	22.2796	22.432	23.3586	GO:0032324	K15376	virNOG02681	H	sp|Q39054|CNX1_ARATH Molybdopterin biosynthesis protein CNX1 OS=Arabidopsis thaliana GN=CNX1 PE=1 SV=2	gi|460365170|ref|XP_004228477.1| PREDICTED: molybdopterin biosynthesis protein CNX1 [Solanum lycopersicum]	GO:0032324//molybdopterin cofactor biosynthetic process;	-	-	ko00790(Folate biosynthesis)	Molybdopterin biosynthesis protein CNX1 (AHRD V3.3 A0A1U8HCP2_CAPAN)
Solyc01g009060.3	18.6384	17.2336	18.049	17.2583	15.3907	14.5513	19.4724	17.7138	16.5342	GO:0005515	K10523	virNOG03261	D	sp|Q9SRV1|BPM4_ARATH BTB/POZ and MATH domain-containing protein 4 OS=Arabidopsis thaliana GN=BPM4 PE=1 SV=1	gi|460365168|ref|XP_004228476.1| PREDICTED: BTB/POZ and MATH domain-containing protein 4-like [Solanum lycopersicum]	-	-	GO:0005515//protein binding;	-	BTB-POZ and MATH domain protein (AHRD V3.3 B9VXZ7_CAPAN)
Solyc01g009070.3	8.08927	7.27559	4.63725	8.75036	8.32514	11.3552	9.48783	9.2028	8.63086	-	K09422	COG5147;virNOG02998	K	sp|A2WW87|GAM1_ORYSI Transcription factor GAMYB OS=Oryza sativa subsp. indica GN=GAM1 PE=2 SV=1	gi|930697422|ref|NP_001234357.2| GAMyb-like1 [Solanum lycopersicum] gi|723654189|ref|XP_010319228.1| PREDICTED: GAMyb-like1 isoform X1 [Solanum lycopersicum] gi|723654193|ref|XP_010322046.1| PREDICTED: GAMyb-like1 isoform X1 [Solanum lycopersicum] gi|723654196|ref|XP_010324959.1| PREDICTED: GAMyb-like1 isoform X1 [Solanum lycopersicum]	-	-	-	-	gamyb-like 1
Solyc01g009080.4	0	0	0	0	0.238347	0.414991	0	0	0.302534	GO:0005515	-	-	-	-	-	-	-	GO:0005515//protein binding;	-	Zeaxanthin epoxidase, chloroplastic (AHRD V3.3 A0A1J3K020_NOCCA)
Solyc01g009090.3	32.977	32	34.8444	31.8186	30.0177	27.1855	33.3191	29.1913	32.3791	-	-	virNOG08044	R	sp|Q9ZVD0|SRRT_ARATH Serrate RNA effector molecule OS=Arabidopsis thaliana GN=SE PE=1 SV=2	gi|460365164|ref|XP_004228474.1| PREDICTED: serrate RNA effector molecule [Solanum lycopersicum]	-	-	-	-	Serrate RNA effector molecule (AHRD V3.3 A0A2G3AI64_CAPAN)
Solyc01g009100.4	125.17	98.721	107.984	117.588	91.1362	59.6388	118.791	96.451	109.214	-	K02908	-	-	-	-	-	-	-	ko03010(Ribosome)	60S ribosomal protein L30 (AHRD V3.3 A0A2G2XP72_CAPBA)
Solyc01g009120.3	3.9532	4.06545	3.7872	3.36326	4.42138	3.64855	4.86377	4.87583	4.45664	-	-	virNOG02062	B	sp|Q941D6|HDA14_ARATH Histone deacetylase 14 OS=Arabidopsis thaliana GN=HDA14 PE=1 SV=1	gi|460365160|ref|XP_004228472.1| PREDICTED: histone deacetylase 14 isoform X1 [Solanum lycopersicum]	-	-	-	-	Histone deacetylase (AHRD V3.3 A0A2G2ZNY2_CAPAN)
Solyc01g009140.1	0	0	0	0	0	0	0	0	0	-	-	virNOG04285	A	sp|Q3EBC8|DCL2_ARATH Endoribonuclease Dicer homolog 2 OS=Arabidopsis thaliana GN=At3g03300 PE=1 SV=2	gi|971571016|ref|XP_015169590.1| PREDICTED: endoribonuclease Dicer homolog 2-like isoform X1 [Solanum tuberosum]	-	-	-	-	Endoribonuclease Dicer-like protein 2 (AHRD V3.3 A0A2G3B0Q1_CAPCH)
Solyc01g009145.1	32.455	24.1226	25.4831	28.2768	24.2536	19.2631	29.8337	28.8325	26.0936	-	-	-	-	-	-	-	-	-	-	Glycosyl hydrolase (AHRD V3.3 D9ZCD8_9CARY)
Solyc01g009160.2	11.5431	30.1357	21.5383	20.9469	21.4989	21.7472	13.3881	24.4174	20.0172	-	-	virNOG16407	S	sp|Q9ZVD2|NHL13_ARATH NDR1/HIN1-like protein 13 OS=Arabidopsis thaliana GN=NHL13 PE=2 SV=1	gi|460365156|ref|XP_004228470.1| PREDICTED: protein YLS9 [Solanum lycopersicum]	-	-	-	-	Late embryogenesis abundant (LEA) hydroxyproline-rich glycoprotein family (AHRD V3.3 Q84VP8_ARATH)
Solyc01g009165.1	0	0	0	0	0	0	0	0	0	-	-	-	-	-	-	-	-	-	-	Retrovirus-related Pol polyprotein from transposon TNT 1-94 (AHRD V3.3 A0A2K3LWA1_TRIPR)
Solyc01g009170.4	76.8228	77.8362	80.3301	69.0862	68.6192	64.4354	82.6864	74.975	82.0116	GO:0005634	K14514	-	-	-	-	-	GO:0005634//nucleus;	-	ko04075(Plant hormone signal transduction);ko04016(MAPK signaling pathway - plant)	EIL-EIN3/EIL
Solyc01g009180.4	19.6609	17.3581	13.9446	17.5566	17.9807	17.3501	19.3044	18.3998	17.4874	GO:0003871;GO:0008270;GO:0009086	K00549	-	-	-	-	GO:0009086//methionine biosynthetic process;	-	GO:0003871//5-methyltetrahydropteroyltriglutamate-homocysteine S-methyltransferase activity;GO:0008270//zinc ion binding;	ko00450(Selenocompound metabolism);ko00270(Cysteine and methionine metabolism)	5-methyltetrahydropteroyltriglutamate--homocysteine methyltransferase (AHRD V3.3 A0A2G3DF96_CAPCH)
Solyc01g009190.3	0.0401967	0	0.0884559	0	0.0438239	0.183127	0.0948239	0	0	-	-	-	-	-	-	-	-	-	-	Double-stranded RNA-binding protein 1 (AHRD V3.3 A0A2G2XPP0_CAPBA)
Solyc01g009200.4	12.508	8.76369	5.68173	12.2481	15.4507	13.0043	12.926	10.9895	12.9223	-	-	-	-	-	-	-	-	-	-	inactive protein RESTRICTED TEV MOVEMENT 2-like (AHRD V3.3 A0A2I4GKR2_9ROSI)
Solyc01g009210.2	28.0681	19.328	11.2026	27.7475	26.4007	28.5204	29.8606	34.2904	43.697	-	-	virNOG24138;virNOG21033	SO	-	gi|460365989|ref|XP_004228876.1| PREDICTED: inactive protein RESTRICTED TEV MOVEMENT 2-like [Solanum lycopersicum]	-	-	-	-	Unknown protein
Solyc01g009220.3	1.08585	0.605307	0.0746719	1.89281	1.62778	1.7005	1.44086	1.01796	0.845239	-	-	virNOG24138;virNOG21367;virNOG21033	SO	sp|D9UBX6|RTM2B_ARATH Inactive protein RESTRICTED TEV MOVEMENT 2 OS=Arabidopsis thaliana GN=RTM2 PE=3 SV=1	gi|460365985|ref|XP_004228874.1| PREDICTED: inactive protein RESTRICTED TEV MOVEMENT 2-like [Solanum lycopersicum]	-	-	-	-	inactive protein RESTRICTED TEV MOVEMENT 2-like (AHRD V3.3 A0A2I4H6X9_9ROSI)
Solyc01g009230.4	12.9857	10.8952	8.8085	15.7422	15.9753	17.2675	16.8795	16.2954	14.1767	GO:0016491;GO:0046872;GO:0055114	K09842	-	-	-	-	GO:0055114//obsolete oxidation-reduction process;	-	GO:0016491//oxidoreductase activity;GO:0046872//metal ion binding;	ko00906(Carotenoid biosynthesis)	sitiens
Solyc01g009240.4	0.126338	0.0563414	0	0.189733	0.275476	0.0863349	1.0133	0.0291541	0.104899	GO:0004553;GO:0005975	K05349	-	-	-	-	GO:0005975//carbohydrate metabolic process;	-	GO:0004553//hydrolase activity, hydrolyzing O-glycosyl compounds;	ko00940(Phenylpropanoid biosynthesis);ko00500(Starch and sucrose metabolism);ko00460(Cyanoamino acid metabolism)	Glycosyl hydrolase family protein (AHRD V3.3 A0A2U1QCD6_ARTAN)
Solyc01g009245.1	0	0	0	0	0	0	0.104717	0	0	-	-	virNOG23768	T	-	gi|460365148|ref|XP_004228466.1| PREDICTED: uncharacterized protein LOC101249750 [Solanum lycopersicum]	-	-	-	-	Chlororespiratory reduction 42 (AHRD V3.3 A0A0F7J401_9ROSI)
Solyc01g009250.3	0.075768	0.337894	0.416833	0.243831	0.247815	0.172591	0.714946	0	0.550467	-	-	virNOG37492;virNOG25080	S	-	gi|460365983|ref|XP_004228873.1| PREDICTED: uncharacterized protein LOC101249571 [Solanum lycopersicum]	-	-	-	-	hypothetical protein (AHRD V3.3 AT5G06380.1)
Solyc01g009260.1	0.66404	0.174197	0	0.125704	0.0851719	0.222442	0.0921452	0.405625	0.121622	-	-	virNOG10430;virNOG18446	S	sp|Q0V865|FAFL_ARATH Protein FAF-like, chloroplastic OS=Arabidopsis thaliana GN=At5g22090 PE=2 SV=1	gi|460365981|ref|XP_004228872.1| PREDICTED: protein FAF-like, chloroplastic [Solanum lycopersicum]	-	-	-	-	protein FAF-like, chloroplastic (AHRD V3.3 A0A2I4H6U5_9ROSI)
Solyc01g009270.1	0.0777928	0	0.29958	0.166898	0.127219	0.0886015	0	0.269276	0.0403698	-	-	virNOG10430;virNOG18446	S	sp|Q0V865|FAFL_ARATH Protein FAF-like, chloroplastic OS=Arabidopsis thaliana GN=At5g22090 PE=2 SV=1	gi|723655087|ref|XP_010312347.1| PREDICTED: protein FAF-like, chloroplastic [Solanum lycopersicum]	-	-	-	-	protein FAF-like, chloroplastic (AHRD V3.3 A0A2I4H6U5_9ROSI)
Solyc01g009280.4	19.3914	22.5126	18.9201	19.1939	19.2163	18.875	19.9671	19.2242	20.2645	GO:0016787	-	-	-	-	-	-	-	GO:0016787//hydrolase activity;	-	Serine/threonine-protein phosphatase (AHRD V3.3 A0A2G2XPM1_CAPBA)
Solyc01g009290.4	13.1146	14.4575	18.7329	11.1347	12.9516	10.9514	13.5958	10.9926	14.0692	GO:0031124	K14399	-	-	-	-	GO:0031124//mRNA 3'-end processing;	-	-	ko03015(mRNA surveillance pathway)	Protein CLP1 homolog (AHRD V3.3 A0A2G2XPN7_CAPBA)
Solyc01g009300.3	64.1349	55.886	22.395	77.8234	71.7443	82.209	91.5348	90.2445	81.6765	GO:0004672;GO:0005524;GO:0006468	K08857	virNOG02967	T	sp|Q0WPH8|NEK5_ARATH Serine/threonine-protein kinase Nek5 OS=Arabidopsis thaliana GN=NEK5 PE=1 SV=1	gi|460365142|ref|XP_004228463.1| PREDICTED: serine/threonine-protein kinase Nek5-like [Solanum lycopersicum]	GO:0006468//protein phosphorylation;	-	GO:0004672//protein kinase activity;GO:0005524//ATP binding;	-	Serine/threonine-protein kinase Nek2 (AHRD V3.3 A0A2G2XPS8_CAPBA)
Solyc01g009305.1	0	0	0	0	0	0	0	0	0	-	-	-	-	-	-	-	-	-	-	Unknown protein
Solyc01g009310.3	100.706	95.4183	75.5374	91.3485	88.2437	75.9775	88.8631	85.4458	82.6042	GO:0016020	K00213	NOG01029;virNOG07858	I	sp|Q9LDU6|ST7R_ARATH 7-dehydrocholesterol reductase OS=Arabidopsis thaliana GN=DWF5 PE=1 SV=1	gi|460365140|ref|XP_004228462.1| PREDICTED: 7-dehydrocholesterol reductase [Solanum lycopersicum] gi|970004257|ref|XP_015062922.1| PREDICTED: 7-dehydrocholesterol reductase-like [Solanum pennellii]	-	GO:0016020//membrane;	-	ko00100(Steroid biosynthesis)	meloidogyne-induced giant cell protein DB217
Solyc01g009320.2	1.89662	2.21288	1.45592	1.70332	1.49071	1.90896	1.50871	1.42497	1.69379	GO:0004842;GO:0016567	-	virNOG05273	O	sp|Q84TG3|PUB23_ARATH E3 ubiquitin-protein ligase PUB23 OS=Arabidopsis thaliana GN=PUB23 PE=1 SV=1	gi|460365979|ref|XP_004228871.1| PREDICTED: E3 ubiquitin-protein ligase PUB23-like [Solanum lycopersicum]	GO:0016567//protein ubiquitination;	-	GO:0004842//ubiquitin-protein transferase activity;	-	RING-type E3 ubiquitin transferase (AHRD V3.3 A0A2G3DFC2_CAPCH)
Solyc01g009330.1	1.12262	1.87741	0.427571	1.99164	0.988552	0.590124	0.611137	1.14584	1.20996	GO:0004842;GO:0016567	-	virNOG07650	O	sp|Q84TG3|PUB23_ARATH E3 ubiquitin-protein ligase PUB23 OS=Arabidopsis thaliana GN=PUB23 PE=1 SV=1	gi|460365138|ref|XP_004228461.1| PREDICTED: E3 ubiquitin-protein ligase PUB23-like [Solanum lycopersicum]	GO:0016567//protein ubiquitination;	-	GO:0004842//ubiquitin-protein transferase activity;	-	RING-type E3 ubiquitin transferase (AHRD V3.3 A0A1U8EN04_CAPAN)
Solyc01g009340.4	1.45661	1.93974	1.06846	1.12849	1.45571	1.65899	1.90896	1.21381	1.00786	-	-	-	-	-	-	-	-	-	-	SUN-domain protein2
Solyc01g009350.2	0	0	0	0	0	0	0	0	0	-	K12581	COG5228	K	sp|Q9LXM2|CAF1I_ARATH Probable CCR4-associated factor 1 homolog 9 OS=Arabidopsis thaliana GN=CAF1-9 PE=2 SV=1	gi|460365975|ref|XP_004228869.1| PREDICTED: probable CCR4-associated factor 1 homolog 9 [Solanum lycopersicum]	-	-	-	ko03018(RNA degradation)	Polynucleotidyl transferase, ribonuclease H-like superfamily protein (AHRD V3.3 A0A2U1M9A7_ARTAN)
Solyc01g009360.1	0	0	0	0	0	0	0	0	0	-	K12581	COG5228	K	sp|Q9LXM2|CAF1I_ARATH Probable CCR4-associated factor 1 homolog 9 OS=Arabidopsis thaliana GN=CAF1-9 PE=2 SV=1	gi|460365973|ref|XP_004228868.1| PREDICTED: probable CCR4-associated factor 1 homolog 9 [Solanum lycopersicum]	-	-	-	ko03018(RNA degradation)	Polynucleotidyl transferase, ribonuclease H-like superfamily protein (AHRD V3.3 A0A2U1M9A7_ARTAN)
Solyc01g009370.2	29.1071	40.463	17.3308	36.4014	34.3055	26.9922	12.8851	28.0147	25.3505	GO:0005506;GO:0016705;GO:0020037;GO:0055114	K09754	COG2124	Q	sp|O48922|C98A2_SOYBN Cytochrome P450 98A2 OS=Glycine max GN=CYP98A2 PE=2 SV=1	gi|460365971|ref|XP_004228867.1| PREDICTED: cytochrome P450 98A2-like [Solanum lycopersicum]	GO:0055114//obsolete oxidation-reduction process;	-	GO:0005506//iron ion binding;GO:0016705//oxidoreductase activity, acting on paired donors, with incorporation or reduction of molecular oxygen;GO:0020037//heme binding;	ko00945(Stilbenoid, diarylheptanoid and gingerol biosynthesis);ko00941(Flavonoid biosynthesis);ko00940(Phenylpropanoid biosynthesis)	Cytochrome P450 (AHRD V3.3 A0A2U1MC34_ARTAN)
Solyc01g009380.3	11.9238	9.32125	8.22539	10.0678	9.39437	8.30217	9.33945	9.99596	8.33895	GO:0016021;GO:0016485	-	virNOG11248	E	sp|Q6NZ07|NCLN_DANRE Nicalin-1 OS=Danio rerio GN=ncl1 PE=2 SV=1	gi|460365136|ref|XP_004228460.1| PREDICTED: nicalin-1-like [Solanum lycopersicum]	GO:0016485//protein processing;	GO:0016021//integral component of membrane;	-	-	Nicalin (AHRD V3.3 A0A1Q3D0I4_CEPFO)
Solyc01g009390.4	10.9288	11.3584	10.9242	11.3657	11.5514	13.038	11.1863	11.6266	10.8044	GO:0000290;GO:0008047;GO:0043085	K12611	-	-	-	-	GO:0000290//deadenylation-dependent decapping of nuclear-transcribed mRNA;GO:0043085//positive regulation of catalytic activity;	-	GO:0008047//enzyme activator activity;	ko03018(RNA degradation)	mRNA-decapping enzyme-like protein (AHRD V3.3 A0A2G2XQ62_CAPBA)
Solyc01g009400.3	28.4332	36.7243	1.53472	29.7525	38.193	30.6119	2.2147	14.8559	12.0268	GO:0004601;GO:0006979;GO:0020037;GO:0055114	K00430	virNOG02740	G	sp|Q9FMR0|PER60_ARATH Peroxidase 60 OS=Arabidopsis thaliana GN=PER60 PE=1 SV=1	gi|460365969|ref|XP_004228866.1| PREDICTED: peroxidase 60-like [Solanum lycopersicum]	GO:0006979//response to oxidative stress;GO:0055114//obsolete oxidation-reduction process;	-	GO:0004601//peroxidase activity;GO:0020037//heme binding;	ko00940(Phenylpropanoid biosynthesis)	Peroxidase (AHRD V3.3 K4ATD6_SOLLC)
Solyc01g009410.3	24.906	29.5707	3.20303	9.02129	10.8731	8.5345	1.84398	16.5455	10.5748	GO:0004601;GO:0006979;GO:0020037;GO:0055114	K00430	virNOG02740	G	sp|Q9FMR0|PER60_ARATH Peroxidase 60 OS=Arabidopsis thaliana GN=PER60 PE=1 SV=1	gi|460365967|ref|XP_004228865.1| PREDICTED: peroxidase 57-like [Solanum lycopersicum]	GO:0006979//response to oxidative stress;GO:0055114//obsolete oxidation-reduction process;	-	GO:0004601//peroxidase activity;GO:0020037//heme binding;	ko00940(Phenylpropanoid biosynthesis)	Peroxidase (AHRD V3.3 K4ATD7_SOLLC)
Solyc01g009420.4	139.084	148.988	148.59	139.272	141.768	122.198	129.287	136.953	135.413	GO:0003824;GO:0050662	K12449	-	-	-	-	-	-	GO:0003824//catalytic activity;GO:0050662//obsolete coenzyme binding;	ko00520(Amino sugar and nucleotide sugar metabolism)	UDP-apiose/UDP-xylose synthase (AHRD V3.3 A0A1B3TP38_SPIPO)
Solyc01g009430.3	53.5884	53.546	17.326	24.2819	32.5651	32.4506	36.5662	24.4713	28.8051	-	-	KOG4197;virNOG17507	SR	sp|Q56XJ7|Y4276_ARATH Uncharacterized protein At4g22758 OS=Arabidopsis thaliana GN=At4g22758 PE=2 SV=1	gi|460365130|ref|XP_004228457.1| PREDICTED: uncharacterized protein At4g22758-like [Solanum lycopersicum]	-	-	-	-	hypothetical protein (AHRD V3.3 AT2G27830.1)
Solyc01g009440.3	0	0	0	0	0	0	0	0	0	GO:0003700;GO:0006355	-	-	-	-	-	GO:0006355//regulation of transcription, DNA-templated;	-	GO:0003700//DNA-binding transcription factor activity;	-	Dehydration-responsive element-binding protein 1B (AHRD V3.3 A0A2G2XQ55_CAPBA)
Solyc01g009443.1	80.9047	66.7725	72.8276	74.8103	83.9604	60.5828	77.4627	66.3948	70.1825	GO:0004222	K18156	-	-	-	-	-	-	GO:0004222//metalloendopeptidase activity;	-	Mitochondrial inner membrane protease ATP23 (AHRD V3.3 A0A2G3DGC1_CAPCH)
Solyc01g009447.1	152.664	127.341	91.6382	146.359	103.959	72.4632	152.538	111.59	128.582	-	K02943	-	-	-	-	-	-	-	ko03010(Ribosome)	60S acidic ribosomal protein family (AHRD V3.3 F4IGR3_ARATH),Pfam:PF00428
Solyc01g009470.2	0.6925	0.846782	0.221211	0.862667	0.608862	0.636063	0.843151	0.979441	0.973766	GO:0003950	K10798	virNOG11481	L	sp|Q9SWB4|PARP3_SOYBN Poly [ADP-ribose] polymerase 3 OS=Glycine max GN=PARP3 PE=2 SV=1	gi|723655007|ref|XP_010326979.1| PREDICTED: poly [ADP-ribose] polymerase 3-like isoform X2 [Solanum lycopersicum]	-	-	GO:0003950//NAD+ ADP-ribosyltransferase activity;	ko03410(Base excision repair)	Poly [ADP-ribose] polymerase (AHRD V3.3 A0A2G2XQ99_CAPBA)
Solyc01g009480.4	1.51358	1.25356	1.04681	1.3453	1.32013	2.46269	1.83628	0.997941	0.942551	-	-	-	-	-	-	-	-	-	-	Alpha/beta-Hydrolases superfamily protein (AHRD V3.3 F4J341_ARATH)
Solyc01g009490.1	0	0	0.139903	0	0	0	0	0	0	-	-	virNOG22299;virNOG20982	S	-	gi|698455230|ref|XP_009780349.1| PREDICTED: uncharacterized protein LOC104229402 [Nicotiana sylvestris] gi|1025394068|ref|XP_016435954.1| PREDICTED: uncharacterized protein LOC107762142 [Nicotiana tabacum]	-	-	-	-	DUF4228 domain-containing protein (AHRD V3.3 A0A1Q3CT45_CEPFO)
Solyc01g009500.4	14.6104	15.7675	8.51294	14.3602	15.6541	19.5504	15.3228	17.3144	15.9481	-	-	-	-	-	-	-	-	-	-	Alpha/beta-Hydrolases superfamily protein (AHRD V3.3 F4J341_ARATH)
Solyc01g009505.1	10.0792	12.9089	3.1162	9.69512	6.99282	4.79109	8.40048	6.48755	5.706	-	-	-	-	-	-	-	-	-	-	Unknown protein
Solyc01g009510.2	0	0	0	0	0	0	0	0	0	GO:0003700;GO:0006355	-	virNOG03223	J	-	gi|723654992|ref|XP_010326740.1| PREDICTED: ABSCISIC ACID-INSENSITIVE 5-like protein 5 [Solanum lycopersicum]	GO:0006355//regulation of transcription, DNA-templated;	-	GO:0003700//DNA-binding transcription factor activity;	-	Abscisic acid responsive elements-binding factor 2 (AHRD V3.3 A0A1P8AV75_ARATH)
Solyc01g009520.4	185.189	135.796	149.613	156.766	142.123	97.2961	157.545	127.019	151.676	-	K02865	-	-	-	-	-	-	-	ko03010(Ribosome)	Ribosomal protein (AHRD V3.3 Q6ER67_ORYSJ)
Solyc01g009530.1	0	0	0	0	0	0	0	0.0989431	0.267004	-	-	virNOG12019;virNOG10499	S	sp|Q5UNY4|YL728_MIMIV Uncharacterized protein L728 OS=Acanthamoeba polyphaga mimivirus GN=MIMI_L728 PE=4 SV=1	gi|1021574988|ref|XP_016178679.1| PREDICTED: uncharacterized protein LOC107621157 [Arachis ipaensis]	-	-	-	-	plant/protein (AHRD V3.3 AT5G43400.1)
Solyc01g009540.1	0	0	0	0	0	0	0	0	0	-	-	virNOG10499	S	-	gi|565400523|ref|XP_006365776.1| PREDICTED: uncharacterized protein LOC102586802 [Solanum tuberosum]	-	-	-	-	Plant/T31B5-30 protein (AHRD V3.3 A0A2K3PGR9_TRIPR)
Solyc01g009550.1	0	0	0	0	0	0	0	0	0	-	-	virNOG16826	S	sp|Q2MI42|TI214_SOLLC Protein TIC 214 OS=Solanum lycopersicum GN=TIC214 PE=3 SV=1	gi|568244485|gb|AHD24760.1| Ycf1, partial (chloroplast) [Solanum cochabambense]	-	-	-	-	Protein TIC 214 (AHRD V3.3 TI214_SOLTU)
Solyc01g009560.2	3.73001	1.4258	6.21475	2.05777	1.9752	3.03447	1.38271	1.3526	2.43339	-	K06910	-	-	-	-	-	-	-	-	Terminal flower 1 (AHRD V3.3 A0A2Z4I2Q4_CITLI)
Solyc01g009565.1	0.075872	0	0.083481	0.0813887	0.165437	0.345655	0.0894909	0	0	-	-	KOG0619;NOG157951;COG4886	ST	sp|Q9C9H7|RLP12_ARATH Receptor-like protein 12 OS=Arabidopsis thaliana GN=RLP12 PE=2 SV=2	gi|970064679|ref|XP_015059311.1| PREDICTED: receptor-like protein 12 [Solanum pennellii]	-	-	-	-	receptor-like protein 12 (AHRD V3.3 A0A1U8E178_CAPAN)
Solyc01g009580.2	4.71257	1.84352	7.64132	2.30589	2.16329	2.54243	2.92551	2.19405	2.31683	-	K06910	virNOG18176	R	sp|Q9XH44|CET1_TOBAC CEN-like protein 1 OS=Nicotiana tabacum GN=CET1 PE=2 SV=1	gi|460365112|ref|XP_004228449.1| PREDICTED: CEN-like protein 1 [Solanum lycopersicum]	-	-	-	-	Terminal flower 1 (AHRD V3.3 A0A2Z4I2Q4_CITLI)
Solyc01g009590.3	0	0	0	0	0	0	0	0	0	-	-	virNOG25285	R	sp|Q43495|108_SOLLC Protein 108 OS=Solanum lycopersicum PE=2 SV=1	gi|970000339|ref|XP_015087431.1| PREDICTED: protein 108 [Solanum pennellii]	-	-	-	-	Stamen-specific protein FIL1 (AHRD V3.3 A0A2G3AJI0_CAPAN)
Solyc01g009600.4	0.0518619	0	0	0	0.0565417	0	0.642295	0	0	GO:0008168	-	-	-	-	-	-	-	GO:0008168//methyltransferase activity;	-	S-adenosyl-L-methionine-dependent methyltransferases superfamily protein (AHRD V3.3 A0A2U1NM08_ARTAN)
Solyc01g009610.3	31.88	28.9287	24.9233	24.9414	22.997	34.1255	26.2228	32.2894	30.5377	GO:0004864;GO:0009966;GO:0043666	K16833	virNOG21138	S	sp|Q9LTK0|IPP2_ARATH Protein phosphatase inhibitor 2 OS=Arabidopsis thaliana GN=I-2 PE=1 SV=1	gi|460365108|ref|XP_004228447.1| PREDICTED: protein phosphatase inhibitor 2-like [Solanum lycopersicum] gi|723654979|ref|XP_010326509.1| PREDICTED: protein phosphatase inhibitor 2-like [Solanum lycopersicum]	GO:0009966//regulation of signal transduction;GO:0043666//regulation of phosphoprotein phosphatase activity;	-	GO:0004864//protein phosphatase inhibitor activity;	-	Protein phosphatase inhibitor 2-like (AHRD V3.3 A0A2K3NNM1_TRIPR)
Solyc01g009620.3	12.6002	10.8822	10.6745	8.43979	9.41609	6.67013	10.7452	9.55568	9.20949	GO:0003729;GO:0005849;GO:0006378	K14397	virNOG09862	A	sp|Q8GXS3|CFIS2_ARATH Pre-mRNA cleavage factor Im 25 kDa subunit 2 OS=Arabidopsis thaliana GN=CFIS2 PE=1 SV=1	gi|460365106|ref|XP_004228446.1| PREDICTED: cleavage and polyadenylation specificity factor subunit 5-like [Solanum lycopersicum]	GO:0006378//mRNA polyadenylation;	GO:0005849//mRNA cleavage factor complex;	GO:0003729//mRNA binding;	ko03015(mRNA surveillance pathway)	Cleavage and polyadenylation specificity factor subunit 5 (AHRD V3.3 A0A2G2XQG1_CAPBA)
Solyc01g009630.3	24.4045	25.5802	24.934	23.0456	20.6998	16.0977	24.9508	22.2875	23.8131	GO:0003729;GO:0005849;GO:0006378	K14397	virNOG09862	A	sp|Q8GXS3|CFIS2_ARATH Pre-mRNA cleavage factor Im 25 kDa subunit 2 OS=Arabidopsis thaliana GN=CFIS2 PE=1 SV=1	gi|460365104|ref|XP_004228445.1| PREDICTED: cleavage and polyadenylation specificity factor subunit 5-like [Solanum lycopersicum] gi|969995778|ref|XP_015078501.1| PREDICTED: pre-mRNA cleavage factor Im 25 kDa subunit 2-like [Solanum pennellii]	GO:0006378//mRNA polyadenylation;	GO:0005849//mRNA cleavage factor complex;	GO:0003729//mRNA binding;	ko03015(mRNA surveillance pathway)	Cleavage and polyadenylation specificity factor subunit 5 (AHRD V3.3 A0A1U8G7I4_CAPAN)
Solyc01g009640.3	0	0	0	0	0	0	0	0	0	GO:0004650;GO:0005975	K01213	-	-	-	-	GO:0005975//carbohydrate metabolic process;	-	GO:0004650//polygalacturonase activity;	ko00040(Pentose and glucuronate interconversions)	Pectin lyase-like superfamily protein (AHRD V3.3 A0A2U1KXQ2_ARTAN)
Solyc01g009650.1	0	0	0	0	0	0	0	0	0	-	-	virNOG04172;NOG149181	K	sp|Q9M0K4|LAF1_ARATH Transcription factor LAF1 OS=Arabidopsis thaliana GN=LAF1 PE=1 SV=2	gi|460365957|ref|XP_004228860.1| PREDICTED: transcription factor LAF1-like [Solanum lycopersicum]	-	-	-	-	MYB transcription factor (AHRD V3.3 B4FNQ6_MAIZE)
Solyc01g009660.3	0	0	0.105108	0	0	0	0	0	0	-	-	-	-	-	-	-	-	-	-	Low-temperature-induced 65 kDa protein (AHRD V3.3 A0A1J3DLF3_NOCCA)
Solyc01g009670.4	1.36611	1.93169	0.989853	2.46622	1.70734	1.66977	1.72922	2.30669	2.00575	GO:0003723;GO:0006396;GO:0016779	-	-	-	-	-	GO:0006396//RNA processing;	-	GO:0003723//RNA binding;GO:0016779//nucleotidyltransferase activity;	-	Poly(A) polymerase I (AHRD V3.3 A0A1J3JYV1_NOCCA)
Solyc01g009690.3	0.638691	1.258	2.38933	0.799319	1.16054	1.28513	0.904002	0.786061	1.28158	GO:0005515	-	-	-	-	-	-	-	GO:0005515//protein binding;	-	SC0A (AHRD V3.3 Q9ZS79_SOLLC)
Solyc01g009700.3	0.409103	0.4257	0.210061	0.204796	0.297346	0.155315	0.257352	0.409092	0.0283066	GO:0005515	-	-	-	-	-	-	-	GO:0005515//protein binding;	-	NL0E (AHRD V3.3 Q9ZS81_SOLLC)
Solyc01g009705.1	0.542261	0.302283	0	0	0	0	0.639596	0.312835	0.562802	-	-	-	-	-	-	-	-	-	-	Unknown protein
Solyc01g009710.1	0	0	0	0	0	0	0	0	0	-	-	-	-	-	-	-	-	-	-	Unknown protein
Solyc01g009720.2	5.34561	4.19618	3.1209	6.08537	4.93594	5.65346	5.85477	5.16085	8.66182	-	-	virNOG24305;virNOG21896	S	sp|G3XKQ9|LAX2_ORYSJ Protein LAX PANICLE 2 OS=Oryza sativa subsp. japonica GN=LAX2 PE=1 SV=1	gi|723654946|ref|XP_010326057.1| PREDICTED: uncharacterized protein LOC101244608 [Solanum lycopersicum]	-	-	-	-	E3 ubiquitin protein ligase DRIP2 (AHRD V3.3 A0A2I0WFP3_9ASPA)
Solyc01g009730.3	0	0	0	0	0	0	0	0	0	-	-	-	-	-	-	-	-	-	-	protein TIFY 9-like (AHRD V3.3 A0A2I4HSS0_9ROSI)
Solyc01g009735.1	0	0	0	0	0	0	0	0	0	-	-	-	-	-	-	-	-	-	-	protein TIFY 9-like (AHRD V3.3 XP_025884767.1)
Solyc01g009740.3	0	0	0	0	0.0311315	0	0	0	0	-	K13464	-	-	-	-	-	-	-	ko04075(Plant hormone signal transduction)	jasmonate-zim-domain protein 10 (AHRD V3.3 AT5G13220.3)
Solyc01g009750.3	85.0835	66.8164	63.4699	75.7829	87.4444	44.1408	88.0951	63.0779	64.798	-	-	-	-	-	gi|460365095|ref|XP_004228441.1| PREDICTED: cysteine-rich and transmembrane domain-containing protein A [Solanum lycopersicum]	-	-	-	-	cysteine-rich and transmembrane domain-containing protein WIH2 (AHRD V3.3 XP_004228441.1)
Solyc01g009760.3	10.4327	12.606	5.77154	9.94082	12.6449	11.0856	10.1055	12.2391	11.5538	-	-	virNOG05872	S	sp|Q9LYV6|GEML5_ARATH GEM-like protein 5 OS=Arabidopsis thaliana GN=At5g13200 PE=1 SV=1	gi|460365093|ref|XP_004228440.1| PREDICTED: GEM-like protein 5 [Solanum lycopersicum]	-	-	-	-	GRAM domain family protein (AHRD V3.3 A0A2U1NIK8_ARTAN)
Solyc01g009770.3	10.6958	8.43291	11.1832	10.0155	10.6945	11.0377	10.2458	9.27274	8.52501	-	-	virNOG23097	S	-	gi|723654936|ref|XP_004228439.2| PREDICTED: uncharacterized protein LOC101266440 [Solanum lycopersicum]	-	-	-	-	ATP-dependent RNA helicase (AHRD V3.3 Q5HZ54_ARATH)
Solyc01g009780.3	30.2747	34.6754	50.6641	31.1155	42.626	25.9394	33.6926	26.6599	31.4788	-	K19363	virNOG17969	S	sp|Q94CD4|GILP_ARATH GSH-induced LITAF domain protein OS=Arabidopsis thaliana GN=GILP PE=1 SV=1	gi|460365089|ref|XP_004228438.1| PREDICTED: uncharacterized protein LOC101266147 [Solanum lycopersicum]	-	-	-	-	GSH-induced LITAF domain protein (AHRD V3.3 GILP_ARATH)
Solyc01g009790.1	0	0	0	0	0	0	0	0	0	-	-	-	-	-	-	-	-	-	-	Unknown protein
Solyc01g009795.1	0	0	0.908323	0	0	0	0	0	0	-	-	-	-	-	-	-	-	-	-	Unknown protein
Solyc01g009810.3	4.57293	4.0463	33.1443	3.11456	1.89927	5.04296	2.31161	2.17753	2.1094	GO:0005515	-	virNOG18795;virNOG12309	T	sp|Q8H6W9|LRR1_CAPAN Leucine-rich repeat protein 1 OS=Capsicum annuum GN=LRR1 PE=1 SV=2	gi|460365087|ref|XP_004228437.1| PREDICTED: somatic embryogenesis receptor kinase 2-like [Solanum lycopersicum]	-	-	GO:0005515//protein binding;	-	Leucine-rich repeat protein (AHRD V3.3 A5HKK5_TOBAC)
Solyc01g009820.4	13.0508	18.5838	23.8839	14.7617	16.5515	21.4115	13.6394	16.4924	15.8027	-	-	-	-	-	-	-	-	-	-	Hydroxyproline-rich glycoprotein family protein (AHRD V3.3 A0A1P8AYF9_ARATH)
Solyc01g009830.3	3.70003	2.11546	0.0521935	2.13719	1.91352	2.64733	3.46896	2.95556	2.75705	-	K15281	virNOG02100	G	sp|A8MRY9|NSTU3_ARATH Nucleotide-sugar uncharacterized transporter 3 OS=Arabidopsis thaliana GN=At4g32272 PE=2 SV=1	gi|460365083|ref|XP_004228435.1| PREDICTED: UDP-sugar transporter sqv-7-like [Solanum lycopersicum]	-	-	-	-	Nucleotide/sugar transporter family protein (AHRD V3.3 A0A2U1NJJ9_ARTAN)
Solyc01g009840.3	0	0	0	0	0	0	0	0	0	-	-	-	-	-	-	-	-	-	-	Transcription factor GRAS (AHRD V3.3 A0A2U1QPG0_ARTAN)
Solyc01g009850.4	21.2964	18.3388	11.1767	18.755	21.021	19.6648	18.4699	16.7794	17.8634	-	-	-	-	-	-	-	-	-	-	hypothetical protein (AHRD V3.3 AT1G27435.1)
Solyc01g009860.3	47.1185	70.6797	54.8485	50.0275	51.954	53.2384	49.1344	49.4237	50.2926	GO:0003677;GO:0006355	-	virNOG00444	K	sp|Q9FY93|NAC83_ARATH NAC domain-containing protein 83 OS=Arabidopsis thaliana GN=NAC083 PE=1 SV=1	gi|350538023|ref|NP_001233811.1| uncharacterized protein LOC100147720 [Solanum lycopersicum] gi|1418990|emb|CAA99760.1| unknown [Solanum lycopersicum]	GO:0006355//regulation of transcription, DNA-templated;	-	GO:0003677//DNA binding;	-	NAC domain-containing protein (AHRD V3.3 A0A2K3LZ45_TRIPR)
Solyc01g009870.3	0.593237	1.71185	8.86947	0.0748673	0.418497	1.39107	1.64641	0.684486	1.55738	GO:0006629;GO:0008081	K18696	virNOG00209;virNOG27671;COG0584	CR	sp|Q680A6|GDPD3_ARATH Glycerophosphodiester phosphodiesterase GDPD3 OS=Arabidopsis thaliana GN=GDPD3 PE=2 SV=1	gi|460365079|ref|XP_004228433.1| PREDICTED: glycerophosphodiester phosphodiesterase GDPD3-like isoform X1 [Solanum lycopersicum]	GO:0006629//lipid metabolic process;	-	GO:0008081//phosphoric diester hydrolase activity;	ko00564(Glycerophospholipid metabolism)	Glycerophosphodiester phosphodiesterase (AHRD V3.3 B6T3E4_MAIZE)
Solyc01g009880.2	0	0	0	0.0830597	0.140695	0.0587921	0.0304428	0	0	GO:0000145;GO:0006887	K07195	virNOG04961	U	sp|Q9FGH9|E70B1_ARATH Exocyst complex component EXO70B1 OS=Arabidopsis thaliana GN=EXO70B1 PE=1 SV=1	gi|460365948|ref|XP_004228856.1| PREDICTED: exocyst complex component EXO70B1 [Solanum lycopersicum]	GO:0006887//exocytosis;	GO:0000145//exocyst;	-	-	Exocyst subunit Exo70 family protein (AHRD V3.3 A0A1S6GXB5_TOBAC)
Solyc01g009890.1	0	0	0	0	0	0	0	0	0	GO:0009055;GO:0015035;GO:0045454	K03676	virNOG20657;virNOG22922	O	sp|Q7G8Y5|GRXC1_ORYSJ Glutaredoxin-C1 OS=Oryza sativa subsp. japonica GN=GRXC1 PE=3 SV=1	gi|969999951|ref|XP_015085610.1| PREDICTED: glutaredoxin-C1-like [Solanum pennellii]	GO:0045454//cell redox homeostasis;	-	GO:0009055//electron transfer activity;GO:0015035//protein-disulfide reductase activity;	-	Glutaredoxin (AHRD V3.3 A0A2G9G4Q3_9LAMI)
Solyc01g009900.3	0	0	0	0	0	0	0	0	0	GO:0009055;GO:0015035;GO:0045454	K03676	KOG1752;virNOG22922	O	sp|Q7G8Y5|GRXC1_ORYSJ Glutaredoxin-C1 OS=Oryza sativa subsp. japonica GN=GRXC1 PE=3 SV=1	gi|460365075|ref|XP_004228431.1| PREDICTED: glutaredoxin-C1-like [Solanum lycopersicum]	GO:0045454//cell redox homeostasis;	-	GO:0009055//electron transfer activity;GO:0015035//protein-disulfide reductase activity;	-	Glutaredoxin (AHRD V3.3 A0A1R3H2Z3_COCAP)
Solyc01g009910.1	0	0	0	0	0	0	0	0	0	GO:0009055;GO:0015035;GO:0045454	K03676	KOG1752;virNOG22922	O	sp|Q7G8Y5|GRXC1_ORYSJ Glutaredoxin-C1 OS=Oryza sativa subsp. japonica GN=GRXC1 PE=3 SV=1	gi|460365944|ref|XP_004228854.1| PREDICTED: glutaredoxin-C1-like [Solanum lycopersicum]	GO:0045454//cell redox homeostasis;	-	GO:0009055//electron transfer activity;GO:0015035//protein-disulfide reductase activity;	-	Glutaredoxin (AHRD V3.3 A0A1R3H2Z3_COCAP)
Solyc01g009920.3	0	0	0	0	0	0	0	0	0	-	-	-	-	-	-	-	-	-	-	Histidine kinase-, DNA gyrase B-, and HSP90-like ATPase family protein (AHRD V3.3 A0A1P8BEQ3_ARATH)
Solyc01g009930.3	0.346085	0.24554	3.60022	0.236249	0.0343013	0.465838	0.0742194	0.363016	0.0653081	GO:0005515	-	-	-	-	-	-	-	GO:0005515//protein binding;	-	receptor-like protein 12 (AHRD V3.3 A0A1U8F9L9_CAPAN)
Solyc01g009940.1	0	0.134788	0	0	0.0659035	0	0	0	0.0627386	GO:0016787	-	virNOG05959;virNOG40562	FQ	sp|B0K2W0|MTAD_THEPX 5-methylthioadenosine/S-adenosylhomocysteine deaminase OS=Thermoanaerobacter sp. (strain X514) GN=mtaD PE=3 SV=1	gi|969997687|ref|XP_015068935.1| PREDICTED: 5-methylthioadenosine/S-adenosylhomocysteine deaminase-like, partial [Solanum pennellii]	-	-	GO:0016787//hydrolase activity;	-	5-methylthioadenosine/S-adenosylhomocysteine deaminase (AHRD V3.3 A0A2V4VVN3_PAEBA)
Solyc01g009960.4	0	0	0	0	0	0	0	0	0	GO:0006631;GO:0045300;GO:0055114	-	-	-	-	-	GO:0006631//fatty acid metabolic process;GO:0055114//obsolete oxidation-reduction process;	-	GO:0045300//acyl-[acyl-carrier-protein] desaturase activity;	-	Acyl-[acyl-carrier-protein] desaturase (AHRD V3.3 A0A2I4GZ93_9ROSI)
Solyc01g009970.3	12.0139	10.2196	9.0986	13.5987	12.6302	11.6395	14.5384	13.2317	12.5499	GO:0016787	-	virNOG13399	R	sp|A6XIG6|SLMH_HYDIT 4-sulfomuconolactone hydrolase OS=Hydrogenophaga intermedia PE=1 SV=1	gi|460365071|ref|XP_004228429.1| PREDICTED: uncharacterized protein LOC101263344 [Solanum lycopersicum] gi|723654905|ref|XP_010325409.1| PREDICTED: uncharacterized protein LOC101263344 [Solanum lycopersicum]	-	-	GO:0016787//hydrolase activity;	-	Hydrolase (AHRD V3.3 A0A2U1P3E1_ARTAN)
Solyc01g009975.1	0	0	0	0	0	0	0	0	0	-	-	-	-	-	-	-	-	-	-	Retrovirus-related Pol polyprotein from transposon TNT 1-94 (AHRD V3.3 A0A2K3MQ97_TRIPR)
Solyc01g009980.1	0	0	0	0	0	0	0	0	0	-	-	KOG0017	R	-	gi|1025382090|ref|XP_016443853.1| PREDICTED: uncharacterized protein LOC107769178 [Nicotiana tabacum]	-	-	-	-	Retrovirus-related Pol polyprotein from transposon TNT 1-94 (AHRD V3.3 A0A2I0VMT6_9ASPA),Pfam:PF14223
Solyc01g009990.3	56.3437	50.2443	39.9245	56.7005	47.5844	45.6903	57.6742	50.6573	56.2443	GO:0000413;GO:0003755	K03768	virNOG08699	O	sp|Q9ASS6|PNSL5_ARATH Photosynthetic NDH subunit of lumenal location 5, chloroplastic OS=Arabidopsis thaliana GN=PNSL5 PE=1 SV=1	gi|460365069|ref|XP_004228428.1| PREDICTED: peptidyl-prolyl cis-trans isomerase CYP20-2, chloroplastic [Solanum lycopersicum]	GO:0000413//protein peptidyl-prolyl isomerization;	-	GO:0003755//peptidyl-prolyl cis-trans isomerase activity;	-	Peptidyl-prolyl cis-trans isomerase (AHRD V3.3 A0A2G3DGA1_CAPCH)
Solyc01g010000.3	7.23293	7.26122	3.0969	8.53122	7.13629	7.79059	9.95954	8.57204	8.01643	-	-	virNOG05849	S	sp|Q8LJW3|ACR4_ARATH ACT domain-containing protein ACR4 OS=Arabidopsis thaliana GN=ACR4 PE=2 SV=1	gi|460365067|ref|XP_004228427.1| PREDICTED: uncharacterized protein LOC101262744 [Solanum lycopersicum] gi|969995855|ref|XP_015081901.1| PREDICTED: ACT domain-containing protein ACR4-like [Solanum pennellii]	-	-	-	-	ACT domain-containing protein (AHRD V3.3 A0A1Q3BTU5_CEPFO)
Solyc01g010020.3	11.3416	20.5552	14.0168	19.4891	19.3973	16.407	14.3919	15.2569	18.2985	GO:0005509	K13448	virNOG09136	T	sp|Q9LI84|CML16_ARATH Probable calcium-binding protein CML16 OS=Arabidopsis thaliana GN=CML16 PE=2 SV=2	gi|460365065|ref|XP_004228426.1| PREDICTED: probable calcium-binding protein CML15 [Solanum lycopersicum]	-	-	GO:0005509//calcium ion binding;	ko04626(Plant-pathogen interaction)	Calmodulin (AHRD V3.3 B6SJJ2_MAIZE)
Solyc01g010030.3	6.47472	8.37055	6.54302	7.09328	6.50828	10.9046	7.69109	8.10643	8.19743	GO:0004672;GO:0005524;GO:0006468	-	virNOG01918;COG0515	T	sp|Q9C660|PEK10_ARATH Proline-rich receptor-like protein kinase PERK10 OS=Arabidopsis thaliana GN=PERK10 PE=1 SV=2	gi|460365937|ref|XP_004228851.1| PREDICTED: proline-rich receptor-like protein kinase PERK9 [Solanum lycopersicum] gi|723654890|ref|XP_010325180.1| PREDICTED: proline-rich receptor-like protein kinase PERK9 [Solanum lycopersicum]	GO:0006468//protein phosphorylation;	-	GO:0004672//protein kinase activity;GO:0005524//ATP binding;	-	Proline-rich receptor-like protein kinase PERK13 (AHRD V3.3 A0A2G3AJ74_CAPAN)
Solyc01g010050.3	25.758	30.961	33.3388	24.7321	25.0735	25.4733	24.0746	25.9055	27.0917	GO:0004014;GO:0006597;GO:0008295	K01611	virNOG00946	E	sp|O04009|DCAM_TOBAC S-adenosylmethionine decarboxylase proenzyme OS=Nicotiana tabacum GN=SAMDC PE=2 SV=1	gi|998614004|ref|NP_001307257.1| S-adenosylmethionine decarboxylase proenzyme-like [Solanum lycopersicum]	GO:0006597//spermine biosynthetic process;GO:0008295//spermidine biosynthetic process;	-	GO:0004014//adenosylmethionine decarboxylase activity;	ko00330(Arginine and proline metabolism);ko00270(Cysteine and methionine metabolism)	S-adenosylmethionine decarboxylase 3
Solyc01g010060.2	4.72741	4.39214	21.7596	4.14143	5.41169	5.38425	2.88092	2.63637	3.67986	-	-	virNOG37490;virNOG37598	S	-	gi|460365061|ref|XP_004228424.1| PREDICTED: uncharacterized protein LOC101261845 [Solanum lycopersicum]	-	-	-	-	Unknown protein
Solyc01g010063.1	0	0	0	0	0	0	0	0	0	-	-	-	-	-	-	-	-	-	-	Unknown protein
Solyc01g010065.1	0	0	0	0	0	0	0	0	0	-	-	-	-	-	-	-	-	-	-	Serine/threonine-protein phosphatase 7 long form-like protein (AHRD V3.3 A0A1J3IZ43_NOCCA)
Solyc01g010067.1	0	0	0	0	0	0	0	0	0	-	-	-	-	-	-	-	-	-	-	Ty3/gypsy retrotransposon protein (AHRD V3.3 A0A2K3N0D4_TRIPR)
Solyc01g010080.3	71.9558	90.4719	48.0575	83.8731	80.7137	78.02	82.6665	74.185	86.2974	GO:0005216;GO:0006811;GO:0016020;GO:0055085	K21867	virNOG00700;NOG02141	PU	sp|P92960|KAT3_ARATH Potassium channel KAT3 OS=Arabidopsis thaliana GN=KAT3 PE=1 SV=1	gi|460365059|ref|XP_004228423.1| PREDICTED: potassium channel KAT3-like [Solanum lycopersicum]	GO:0006811//ion transport;GO:0055085//transmembrane transport;	GO:0016020//membrane;	GO:0005216//ion channel activity;	-	Potassium channel AKT1 (AHRD V3.3 A0A2G3AJ60_CAPAN)
Solyc01g010130.4	8.43061	9.10949	7.0241	10.1588	10.0414	10.009	8.77515	9.18384	9.01971	GO:0046983	-	-	-	-	-	-	-	GO:0046983//protein dimerization activity;	-	bHLH transcription factor 001
Solyc01g010140.1	0	0.0413309	0	0.079534	0.485	0.168889	0.218629	0.0427737	0	-	-	virNOG11501;virNOG09604	S	-	gi|723656477|ref|XP_010317846.1| PREDICTED: uncharacterized protein LOC104646250 [Solanum lycopersicum]	-	-	-	-	18S pre-ribosomal assembly protein gar2-like protein (AHRD V3.3 AT2G03810.7)
Solyc01g010150.3	17.4398	21.3779	10.1045	19.0608	18.2307	17.9209	17.4652	17.1885	21.6708	-	-	virNOG09962	R	sp|Q8LJW3|ACR4_ARATH ACT domain-containing protein ACR4 OS=Arabidopsis thaliana GN=ACR4 PE=2 SV=1	gi|460365055|ref|XP_004228421.1| PREDICTED: uncharacterized protein LOC101260963 isoform X1 [Solanum lycopersicum]	-	-	-	-	ACT domain-containing protein (AHRD V3.3 A0A2U1MM44_ARTAN)
Solyc01g010160.3	0	0	0	0	0	0	0	0	0	GO:0004553;GO:0005975	-	virNOG11338;COG2723	G	sp|Q8L7J2|BGL06_ORYSJ Beta-glucosidase 6 OS=Oryza sativa subsp. japonica GN=BGLU6 PE=1 SV=1	gi|723654850|ref|XP_010324622.1| PREDICTED: beta-glucosidase 40-like [Solanum lycopersicum]	GO:0005975//carbohydrate metabolic process;	-	GO:0004553//hydrolase activity, hydrolyzing O-glycosyl compounds;	-	Beta-glucosidase 34 (AHRD V3.3 A0A2G3DFM9_CAPCH)
Solyc01g010170.2	0	0	0	0	0	0	0	0	0	-	-	virNOG11338;COG2723	G	sp|Q9FZE0|BGL40_ARATH Beta-glucosidase 40 OS=Arabidopsis thaliana GN=BGLU40 PE=2 SV=1	gi|969995572|ref|XP_015070065.1| PREDICTED: beta-glucosidase 40-like [Solanum pennellii]	-	-	-	-	beta-glucosidase 40 (AHRD V3.3 XP_004228406.1)
Solyc01g010175.1	0	0	0	0	0	0	0	0	0	-	-	-	-	-	-	-	-	-	-	Retrovirus-related Pol polyprotein from transposon TNT 1-94 (AHRD V3.3 A0A2K3NZR4_TRIPR)
Solyc01g010180.3	8.29923	6.4418	12.5414	6.08537	8.24638	6.52092	5.51401	4.78789	7.08714	-	-	virNOG33622	S	-	gi|460365051|ref|XP_004228419.1| PREDICTED: uncharacterized protein LOC101260464 [Solanum lycopersicum]	-	-	-	-	Unknown protein
Solyc01g010185.1	7.87317	7.59756	11.2834	6.45842	7.8623	6.55577	7.49154	7.0994	9.20141	-	-	-	-	-	-	-	-	-	-	Retrovirus-related Pol polyprotein from transposon TNT 1-94 (AHRD V3.3 A0A2K3MSD0_TRIPR)
Solyc01g010210.1	0	0	0	0	0	0	0	0	0	-	-	-	-	-	-	-	-	-	-	Unknown protein
Solyc01g010215.1	6.84508	5.72366	7.32981	5.90045	5.33054	4.66377	7.49706	6.20554	6.34318	-	-	-	-	-	-	-	-	-	-	UBN2 domain-containing protein (AHRD V3.3 A0A1Q3DGW3_CEPFO)
Solyc01g010220.3	3.78931	3.48352	6.51001	3.8509	3.33399	4.16438	6.11614	4.52558	3.44987	-	-	virNOG33622	S	-	gi|460365045|ref|XP_004228416.1| PREDICTED: uncharacterized protein LOC101259565 [Solanum lycopersicum]	-	-	-	-	Copia-like polyprotein/retrotransposon (AHRD V3.3 Q9FI33_ARATH)
Solyc01g010230.2	11.5126	9.85906	14.503	10.5599	15.371	14.2524	18.4007	14.5348	14.8926	-	-	virNOG24129;virNOG40190;euNOG53699	S	-	gi|661895888|emb|CDP00466.1| unnamed protein product [Coffea canephora]	-	-	-	-	MDIS1-interacting receptor like kinase 2 (AHRD V3.3 XP_024448779.1)
Solyc01g010240.3	0	0	0	0	0	0	0	0	0	GO:0007275	-	virNOG20881	K	sp|Q76EJ0|YABDL_ORYSJ Protein DROOPING LEAF OS=Oryza sativa subsp. japonica GN=DL PE=1 SV=1	gi|460365932|ref|XP_004228849.1| PREDICTED: protein CRABS CLAW-like [Solanum lycopersicum]	GO:0007275//multicellular organism development;	-	-	-	CRABS CLAW a
Solyc01g010250.4	0.139322	0.155329	0.562077	0.0996345	0	0	0	0.0535838	0.0963994	GO:0005975	K01057	-	-	-	-	GO:0005975//carbohydrate metabolic process;	-	-	ko00030(Pentose phosphate pathway)	6-phosphogluconolactonase (AHRD V3.3 B6U0H2_MAIZE)
Solyc01g010260.3	0.092596	0	0	0	0	0.140615	0.0728112	0.0712258	0.064069	GO:0005506;GO:0016705;GO:0020037;GO:0055114	K24188	virNOG04233	Q	sp|Q42799|C93A2_SOYBN Cytochrome P450 93A2 OS=Glycine max GN=CYP93A2 PE=2 SV=1	gi|460365930|ref|XP_004228848.1| PREDICTED: cytochrome P450 93A2-like [Solanum lycopersicum]	GO:0055114//obsolete oxidation-reduction process;	-	GO:0005506//iron ion binding;GO:0016705//oxidoreductase activity, acting on paired donors, with incorporation or reduction of molecular oxygen;GO:0020037//heme binding;	-	Cytochrome 93A3 (AHRD V3.3 A0A1U8H5Z8_CAPAN)
Solyc01g010270.3	134.797	88.3794	49.8859	119.665	135.151	132.364	152.139	148.744	110.791	-	K18635	virNOG23445	S	sp|B3H4F1|SP1L1_ARATH Protein SPIRAL1-like 1 OS=Arabidopsis thaliana GN=SP1L1 PE=2 SV=1	gi|460365037|ref|XP_004228412.1| PREDICTED: protein SPIRAL1-like 1 [Solanum lycopersicum] gi|460365039|ref|XP_004228413.1| PREDICTED: protein SPIRAL1-like 1 [Solanum lycopersicum] gi|969996449|ref|XP_015063205.1| PREDICTED: protein SPIRAL1-like 1 [Solanum pennellii]	-	-	-	-	Protein SPIRAL1 (AHRD V3.3 A0A2G3DFN1_CAPCH)
Solyc01g010280.3	1.12879	0.629241	0.477689	0.652004	0.946651	0.791155	1.17778	1.20223	1.62214	-	-	virNOG26242;virNOG00098	SP	-	gi|723654821|ref|XP_010324124.1| PREDICTED: uncharacterized protein LOC101258295 [Solanum lycopersicum]	-	-	-	-	suppressor SRP40-like protein (AHRD V3.3 AT2G03630.1)
Solyc01g010290.4	42.9047	38.4004	20.0336	31.6833	34.451	34.0051	35.9733	35.534	35.0575	GO:0071705	-	-	-	-	-	GO:0071705//nitrogen compound transport;	-	-	-	Ureide permease (AHRD V3.3 A0A2R6PBP7_ACTCH)
Solyc01g010310.4	77.9967	77.4032	51.1109	74.5517	66.269	77.5142	79.5948	83.0136	73.2522	-	-	-	-	-	-	-	-	-	-	Carbohydrate-binding X8 domain superfamily protein (AHRD V3.3 A0A1P8AZV6_ARATH)
Solyc01g010350.4	58.4986	43.0949	11.0491	83.9544	93.7978	114.69	86.1547	77.9337	80.4426	-	K15283	-	-	-	-	-	-	-	-	triose phosphate/phosphate translocator, chloroplastic-like (AHRD V3.3 A0A2I4H880_9ROSI)
Solyc01g010360.3	0	0.17209	0	0.165579	0.504851	0	0.485498	0.356195	0.106802	-	K06630	virNOG01353	O	sp|Q9C5W6|14312_ARATH 14-3-3-like protein GF14 iota OS=Arabidopsis thaliana GN=GRF12 PE=2 SV=1	gi|460365029|ref|XP_004228408.1| PREDICTED: 14-3-3-like protein GF14 iota [Solanum lycopersicum]	-	-	-	-	14-3-3 protein (AHRD V3.3 A0A200R871_9MAGN)
Solyc01g010365.1	1.16779	0.23672	0	0	0	0.241826	1.00175	0.734952	0.440736	-	-	-	-	-	-	-	-	-	-	Unknown protein
Solyc01g010370.3	6.24443	6.14674	3.08745	6.35931	6.37703	5.82918	6.71268	6.52091	6.91167	GO:0008168	K23870	virNOG10266	R	sp|Q8GYW9|PMT4_ARATH Probable methyltransferase PMT4 OS=Arabidopsis thaliana GN=At1g13860 PE=2 SV=2	gi|723654805|ref|XP_010323873.1| PREDICTED: probable methyltransferase PMT5 [Solanum lycopersicum]	-	-	GO:0008168//methyltransferase activity;	-	S-adenosyl-L-methionine-dependent methyltransferases superfamily protein (AHRD V3.3 A0A2U1P6Q5_ARTAN)
Solyc01g010390.3	21.2034	14.648	4.32393	22.053	24.1399	21.6777	17.0188	20.0659	20.9108	GO:0004553;GO:0005975	K01188	virNOG11338	G	sp|Q9FZE0|BGL40_ARATH Beta-glucosidase 40 OS=Arabidopsis thaliana GN=BGLU40 PE=2 SV=1	gi|460365025|ref|XP_004228406.1| PREDICTED: beta-glucosidase 40 [Solanum lycopersicum]	GO:0005975//carbohydrate metabolic process;	-	GO:0004553//hydrolase activity, hydrolyzing O-glycosyl compounds;	ko00940(Phenylpropanoid biosynthesis);ko00500(Starch and sucrose metabolism);ko00460(Cyanoamino acid metabolism)	Beta-glucosidase 34 (AHRD V3.3 A0A2G3DFM9_CAPCH)
Solyc01g010400.1	0	0	0	0	0	0	0	0	0	-	-	virNOG20650;NOG134119	S	sp|Q9M4H4|GRI22_VITVI Ripening-related protein grip22 OS=Vitis vinifera GN=grip22 PE=2 SV=1	gi|971536714|ref|XP_015167197.1| PREDICTED: putative ripening-related protein 1 isoform X1 [Solanum tuberosum]	-	-	-	-	RlpA-like double-psi beta-barrel domain-containing protein (AHRD V3.3 A0A2U1M803_ARTAN)
Solyc01g010405.1	0	0	0	0	0	0	0	0	0	-	-	-	-	-	-	-	-	-	-	Plant transposase (Ptta/En/Spm family) (AHRD V3.3 F4I6H5_ARATH)
Solyc01g010410.3	0.0941859	0.0262519	0.0259079	0.0505171	0.0256712	0.0268181	0	0.0271683	0.0488768	-	-	virNOG19118;virNOG13620	R	sp|Q9SHD0|ZAT4_ARATH Zinc finger protein ZAT4 OS=Arabidopsis thaliana GN=ZAT4 PE=2 SV=1	gi|460365023|ref|XP_004228405.1| PREDICTED: zinc finger protein 91-like [Solanum lycopersicum]	-	-	-	-	Zinc finger protein (AHRD V3.3 A0A200PRD7_9MAGN)
Solyc01g010415.1	0	0	0	0	0	0	0	0	0	-	-	-	-	-	-	-	-	-	-	Retrovirus-related Pol polyprotein from transposon TNT 1-94 (AHRD V3.3 A0A2K3NZR4_TRIPR)
Solyc01g010420.3	6.47577	8.83365	1.67652	5.31212	6.56175	8.67709	8.53676	8.7025	10.2002	-	-	virNOG05698;virNOG35327	S	-	gi|723654795|ref|XP_010323681.1| PREDICTED: uncharacterized protein LOC104648381 [Solanum lycopersicum]	-	-	-	-	Actin cross-linking protein (DUF569) (AHRD V3.3 Q9XIF7_ARATH)
Solyc01g010430.4	21.8154	27.5443	31.6704	28.1584	35.8702	36.5258	25.5445	23.2523	32.545	-	-	-	-	-	-	-	-	-	-	Actin cross-linking protein, putative (DUF569) (AHRD V3.3 Q8GXC9_ARATH)
Solyc01g010440.4	44.8112	53.6785	72.2505	46.0782	43.0365	36.2052	45.8759	44.5758	50.5123	-	-	-	-	-	-	-	-	-	-	Glycine-rich protein (AHRD V3.3 Q9LFX8_ARATH)
Solyc01g010460.4	2.46958	3.27776	2.2428	3.74244	3.93179	6.20581	3.79134	3.5731	2.96997	-	-	-	-	-	-	-	-	-	-	5'-AMP-activated protein kinase subunit beta-2 (AHRD V3.3 A0A1J3EBW5_NOCCA)
Solyc01g010470.2	2.00446	1.39673	2.61901	4.56919	2.45851	2.92505	2.88144	2.31278	2.34044	-	-	virNOG01044;KOG1616;NOG101568	SG	sp|Q9LFY0|PTST2_ARATH Protein PTST homolog 2, chloroplastic OS=Arabidopsis thaliana GN=PTST2 PE=1 SV=1	gi|970001563|ref|XP_015058361.1| PREDICTED: uncharacterized protein LOC107004606 isoform X1 [Solanum pennellii]	-	-	-	-	5'-AMP-activated protein kinase subunit beta-2 (AHRD V3.3 A0A1J3HGR2_NOCCA)
Solyc01g010480.3	1.83399	1.55787	0.416394	0.811916	0.603017	0.563646	0.961414	0.403063	0.876194	-	-	virNOG07965;COG2202;NOG83430	T	sp|O64511|TLOV1_ARATH Protein TWIN LOV 1 OS=Arabidopsis thaliana GN=TLP1 PE=1 SV=2	gi|460365015|ref|XP_004228401.1| PREDICTED: protein TWIN LOV 1-like isoform X1 [Solanum lycopersicum] gi|723654776|ref|XP_010323490.1| PREDICTED: protein TWIN LOV 1-like isoform X1 [Solanum lycopersicum]	-	-	-	-	Protein TWIN LOV 1 (AHRD V3.3 A0A2G3AIG6_CAPAN)
Solyc01g010490.4	0	0.0328009	0	0	0	0	0	0.101838	0	GO:0005506;GO:0016705;GO:0020037;GO:0055114	-	-	-	-	-	GO:0055114//obsolete oxidation-reduction process;	-	GO:0005506//iron ion binding;GO:0016705//oxidoreductase activity, acting on paired donors, with incorporation or reduction of molecular oxygen;GO:0020037//heme binding;	-	Cytochrome P450 (AHRD V3.3 A0A2U1NH79_ARTAN)
Solyc01g010500.3	0.0439322	0	0	0	0	0	0	0	0	-	-	-	-	-	-	-	-	-	-	EIN3-binding F-box protein 1 (AHRD V3.3 A0A2G2WKD4_CAPBA)
Solyc01g010510.4	2.02919	1.81672	1.99589	1.51711	1.3743	1.54075	1.63188	1.66729	1.81886	-	-	-	-	-	-	-	-	-	-	Pentatricopeptide repeat-containing protein, mitochondrial (AHRD V3.3 A0A2G2X910_CAPBA)
Solyc01g010520.3	2.82408	2.22703	1.40208	2.95553	2.70344	4.9816	2.11234	2.42398	2.53787	-	-	virNOG09786	S	-	gi|460365011|ref|XP_004228399.1| PREDICTED: uncharacterized protein LOC101254226 [Solanum lycopersicum]	-	-	-	-	Helicase with zinc finger protein (AHRD V3.3 B3H5Y3_ARATH)
Solyc01g010530.1	0	0	0.0413998	0	0	0	0	0	0	GO:0016021;GO:0022857;GO:0055085	K24193	virNOG00176	R	sp|Q9SBA7|STP8_ARATH Sugar transport protein 8 OS=Arabidopsis thaliana GN=STP8 PE=2 SV=2	gi|723654754|ref|XP_004228841.2| PREDICTED: sugar transport protein 8-like [Solanum lycopersicum]	GO:0055085//transmembrane transport;	GO:0016021//integral component of membrane;	GO:0022857//transmembrane transporter activity;	-	Sugar transporter protein 5
Solyc01g010540.3	81.3427	75.881	81.5116	81.4316	84.6283	77.1815	87.7974	80.4369	75.908	GO:0003723	K02997	virNOG13934	J	sp|Q9FLF0|RS92_ARATH 40S ribosomal protein S9-2 OS=Arabidopsis thaliana GN=RPS9C PE=1 SV=1	gi|460386193|ref|XP_004238784.1| PREDICTED: 40S ribosomal protein S9-2 [Solanum lycopersicum] gi|970030443|ref|XP_015076504.1| PREDICTED: 40S ribosomal protein S9-2 [Solanum pennellii]	-	-	GO:0003723//RNA binding;	ko03010(Ribosome)	40S ribosomal protein S9 (AHRD V3.3 A0A1U8EPE0_CAPAN)
Solyc01g010550.1	0	0	0	0	0	0	0	0	0	-	-	-	-	-	gi|971574528|ref|XP_006360823.2| PREDICTED: uncharacterized protein LOC102590054 [Solanum tuberosum]	-	-	-	-	Unknown protein
Solyc01g010570.4	8.8061	13.745	19.3323	12.5052	11.1094	10.1252	13.4533	11.9024	11.6204	-	-	-	-	-	-	-	-	-	-	Mucin-related protein (AHRD V3.3 A0A2U1LU51_ARTAN)
Solyc01g010580.3	189.212	185.059	208.928	187.444	190.079	172.823	198.826	177.151	191.314	GO:0003723	K02997	virNOG13934	J	sp|Q9FLF0|RS92_ARATH 40S ribosomal protein S9-2 OS=Arabidopsis thaliana GN=RPS9C PE=1 SV=1	gi|460386193|ref|XP_004238784.1| PREDICTED: 40S ribosomal protein S9-2 [Solanum lycopersicum] gi|970030443|ref|XP_015076504.1| PREDICTED: 40S ribosomal protein S9-2 [Solanum pennellii]	-	-	GO:0003723//RNA binding;	ko03010(Ribosome)	40S ribosomal protein S9 (AHRD V3.3 A0A1U8EPE0_CAPAN)
Solyc01g010590.2	44.7031	34.8151	23.5213	38.7228	39.5914	44.2572	38.7475	40.5265	39.9931	GO:0000413;GO:0003755	-	virNOG01609	O	sp|Q8LDR3|CYP23_ARATH Peptidyl-prolyl cis-trans isomerase CYP23 OS=Arabidopsis thaliana GN=CYP23 PE=2 SV=1	gi|460365005|ref|XP_004228396.1| PREDICTED: peptidyl-prolyl cis-trans isomerase CYP23 [Solanum lycopersicum]	GO:0000413//protein peptidyl-prolyl isomerization;	-	GO:0003755//peptidyl-prolyl cis-trans isomerase activity;	-	Peptidyl-prolyl cis-trans isomerase (AHRD V3.3 A0A1U8HBC6_CAPAN)
Solyc01g010600.4	0.0611168	0.0681388	0	0	0.0666317	0.0696085	0.0720871	0	0.190296	GO:0003677	K09338	-	-	-	-	-	-	GO:0003677//DNA binding;	-	Homeobox-leucine zipper protein HOX21 (AHRD V3.3 A0A1U8ELC5_CAPAN)
Solyc01g010640.3	7.48696	6.85893	4.08698	5.541	7.84618	5.75092	6.5718	6.09388	4.03588	-	-	virNOG20844	S	-	gi|460364999|ref|XP_004228393.1| PREDICTED: uncharacterized protein LOC101252419 [Solanum lycopersicum]	-	-	-	-	NAD(P)-linked oxidoreductase superfamily protein (AHRD V3.3 Q949S6_ARATH)
Solyc01g010650.3	21.6349	26.2858	44.3184	22.4996	24.8575	19.465	25.7015	23.3044	25.8004	GO:0055085	K15275	virNOG00167	G	sp|Q9M9S6|UTR3_ARATH UDP-galactose/UDP-glucose transporter 3 OS=Arabidopsis thaliana GN=UTR3 PE=1 SV=1	gi|460364997|ref|XP_004228392.1| PREDICTED: UDP-galactose/UDP-glucose transporter 3 [Solanum lycopersicum]	GO:0055085//transmembrane transport;	-	-	-	UDP-galactose UDP-glucose transporter 3-like protein (AHRD V3.3 A0A2K3NS07_TRIPR)
Solyc01g010660.3	7.31654	11.2119	8.81227	7.33176	8.50198	8.33313	8.2392	8.37246	7.74994	GO:0004672;GO:0006468	-	virNOG03236	T	sp|O49840|PBL3_ARATH Probable serine/threonine-protein kinase PBL3 OS=Arabidopsis thaliana GN=PBL3 PE=1 SV=1	gi|460364995|ref|XP_004228391.1| PREDICTED: protein kinase 2B, chloroplastic-like [Solanum lycopersicum]	GO:0006468//protein phosphorylation;	-	GO:0004672//protein kinase activity;	-	Protein kinase 2B, chloroplastic (AHRD V3.3 A0A2G3AIH7_CAPAN)
Solyc01g010670.3	0	0	0	0	0	0	0	0	0	-	-	-	-	-	-	-	-	-	-	Unknown protein
Solyc01g010690.1	0	0.0539507	0	0	0	0	0	0	0	-	-	virNOG06854;COG1520	SR	sp|P77931|PVADH_PSESP Polyvinylalcohol dehydrogenase OS=Pseudomonas sp. GN=pvaA PE=1 SV=1	gi|697146199|ref|XP_009627242.1| PREDICTED: uncharacterized protein LOC104117826 [Nicotiana tomentosiformis]	-	-	-	-	Quinoprotein alcohol dehydrogenase-like superfamily (AHRD V3.3 A0A2U1NBT6_ARTAN)
Solyc01g010700.3	2.68584	2.99444	5.9104	2.65951	2.44553	3.39518	3.3072	2.21355	3.43087	-	-	virNOG00306	C	sp|Q9CAR3|KINGL_ARATH SNF1-related protein kinase regulatory subunit gamma-1-like OS=Arabidopsis thaliana GN=CBSCBS2 PE=1 SV=1	gi|703098329|ref|XP_010096350.1| SNF1-related protein kinase regulatory subunit gamma-1-like protein [Morus notabilis] gi|587874690|gb|EXB63825.1| SNF1-related protein kinase regulatory subunit gamma-1-like protein [Morus notabilis]	-	-	-	-	SNF1-related protein kinase regulatory subunit gamma-1-like (AHRD V3.3 A0A2G3DFN0_CAPCH)
Solyc01g010705.1	0.0695732	0	0	0	0	0	0	0	0.0722086	-	-	-	-	-	-	-	-	-	-	Retrovirus-related Pol polyprotein from transposon TNT 1-94 (AHRD V3.3 A0A2K3NZR4_TRIPR)
Solyc01g010710.4	30.4577	25.2447	13.6375	30.1987	31.4951	31.1878	35.2448	33.221	29.0852	GO:0004185;GO:0006508	K16297	-	-	-	-	GO:0006508//proteolysis;	-	GO:0004185//serine-type carboxypeptidase activity;	-	Carboxypeptidase (AHRD V3.3 A0A2I4FWA2_9ROSI)
Solyc01g010720.4	2.5689	2.72262	1.36092	2.21135	1.93629	2.05892	2.05742	2.01262	3.0612	GO:0004185;GO:0006508	K16297	-	-	-	-	GO:0006508//proteolysis;	-	GO:0004185//serine-type carboxypeptidase activity;	-	Carboxypeptidase (AHRD V3.3 A0A2I4FWA2_9ROSI)
Solyc01g010740.4	0.982034	1.13018	1.35936	1.32529	1.41602	1.76792	0.896754	1.31584	0.624691	GO:0030570	K01728	-	-	-	-	-	-	GO:0030570//pectate lyase activity;	ko00040(Pentose and glucuronate interconversions)	Pectate lyase (AHRD V3.3 A0A2G3DIQ3_CAPCH)
Solyc01g010750.4	348.821	344.623	267.809	360.885	366.301	422.659	316.76	337.273	310.108	-	-	-	-	-	-	-	-	-	-	Ricin B lectin domain (AHRD V3.3 A0A200Q0G6_9MAGN)
Solyc01g010755.1	0.0557006	0.0621003	1.04187	0	0	0	0.0656987	0.0642682	0.0578105	-	-	-	-	-	-	-	-	-	-	Serine/threonine-protein phosphatase 7 long form-like protein (AHRD V3.3 A0A1J3IZ43_NOCCA)
Solyc01g010760.3	95.0016	95.3597	89.1929	95.881	91.6103	84.7166	84.4451	80.5132	89.3235	GO:0005741;GO:0055085	K15040	virNOG02836	P	sp|P42056|VDAC2_SOLTU Mitochondrial outer membrane protein porin of 36 kDa OS=Solanum tuberosum PE=1 SV=2	gi|460364985|ref|XP_004228386.1| PREDICTED: mitochondrial outer membrane protein porin of 36 kDa [Solanum lycopersicum] gi|970002832|ref|XP_015062174.1| PREDICTED: mitochondrial outer membrane protein porin of 36 kDa [Solanum pennellii]	GO:0055085//transmembrane transport;	GO:0005741//mitochondrial outer membrane;	-	-	Mitochondrial outer membrane protein porin (AHRD V3.3 A0A2K3KY08_TRIPR)
Solyc01g010780.4	19.0158	22.6285	19.1792	21.3298	20.6843	24.8472	19.6126	23.0177	19.691	GO:0004672;GO:0006468	-	-	-	-	-	GO:0006468//protein phosphorylation;	-	GO:0004672//protein kinase activity;	-	Protein kinase superfamily protein (AHRD V3.3 A0A2U1NYF7_ARTAN)
Solyc01g010785.1	0	0	0	0	0	0	0	0	0	-	-	-	-	-	-	-	-	-	-	Retrovirus-related Pol polyprotein from transposon TNT 1-94 (AHRD V3.3 A0A2I0VDL0_9ASPA)
Solyc01g010810.4	8.44187	9.53403	7.96155	9.82012	8.84504	7.61692	10.3451	10.0566	8.2496	-	-	-	-	-	-	-	-	-	-	Ran-interacting Mog1 protein (AHRD V3.3 A0A200QSC1_9MAGN)
Solyc01g010820.3	15.4784	16.2956	13.7323	16.6458	16.1702	15.7322	16.6159	14.9429	14.8446	GO:0006511;GO:0031625	K03869	virNOG02508	O	sp|Q9ZVH4|CUL3A_ARATH Cullin-3A OS=Arabidopsis thaliana GN=CUL3A PE=1 SV=1	gi|460364975|ref|XP_004228381.1| PREDICTED: cullin-3A [Solanum lycopersicum] gi|970003366|ref|XP_015062452.1| PREDICTED: cullin-3A [Solanum pennellii]	GO:0006511//ubiquitin-dependent protein catabolic process;	-	GO:0031625//ubiquitin protein ligase binding;	ko04120(Ubiquitin mediated proteolysis)	Cullin (AHRD V3.3 A0A2U1PKA1_ARTAN)
Solyc01g010830.4	10.5443	10.0764	6.73319	8.78623	10.88	9.6504	9.93851	9.66779	9.3315	-	-	-	-	-	-	-	-	-	-	Haloacid dehalogenase-like hydrolase-like protein (AHRD V3.3 Q6Z026_ORYSJ),Pfam:PF13419
Solyc01g010840.1	0	0	0	0	0	0	0	0	0	-	-	-	-	-	-	-	-	-	-	Unknown protein
Solyc01g010860.3	11.8763	11.5904	9.73574	14.003	12.2878	11.8787	11.6271	12.5385	11.8024	GO:0005506;GO:0008610;GO:0016491;GO:0055114	K04713	virNOG03912	I	sp|Q8VYI1|SBH1_ARATH Sphinganine C4-monooxygenase 1 OS=Arabidopsis thaliana GN=SBH1 PE=1 SV=1	gi|460364969|ref|XP_004228378.1| PREDICTED: sphinganine C(4)-monooxygenase 1-like [Solanum lycopersicum]	GO:0008610//lipid biosynthetic process;GO:0055114//obsolete oxidation-reduction process;	-	GO:0005506//iron ion binding;GO:0016491//oxidoreductase activity;	ko00600(Sphingolipid metabolism)	Sphinganine C(4)-monooxygenase 1 (AHRD V3.3 A0A2G3DFM4_CAPCH)
Solyc01g010870.3	30.6386	29.6675	25.4931	30.437	31.1005	37.0782	30.4362	31.6076	35.0537	GO:0008168	-	virNOG04772	R	sp|B9DFI7|PMT2_ARATH Probable methyltransferase PMT2 OS=Arabidopsis thaliana GN=At1g26850 PE=2 SV=2	gi|460364965|ref|XP_004228376.1| PREDICTED: probable methyltransferase PMT2 [Solanum lycopersicum]	-	-	GO:0008168//methyltransferase activity;	-	S-adenosyl-L-methionine-dependent methyltransferases superfamily protein (AHRD V3.3 A0A2U1LK68_ARTAN)
Solyc01g010880.3	11.1312	13.4372	11.4029	12.8052	13.7677	15.3445	14.3969	13.1091	12.2301	GO:0008270	-	virNOG00655	A	sp|F4JKK0|SUD1_ARATH Probable E3 ubiquitin ligase SUD1 OS=Arabidopsis thaliana GN=SUD1 PE=1 SV=1	gi|460364967|ref|XP_004228377.1| PREDICTED: uncharacterized protein LOC101247951 [Solanum lycopersicum] gi|723654679|ref|XP_010321927.1| PREDICTED: uncharacterized protein LOC101247951 [Solanum lycopersicum] gi|723654682|ref|XP_010321959.1| PREDICTED: uncharacterized protein LOC101247951 [Solanum lycopersicum] gi|970002206|ref|XP_015061006.1| PREDICTED: uncharacterized protein LOC107007046 [Solan…	-	-	GO:0008270//zinc ion binding;	-	RING/FYVE/PHD zinc finger superfamily protein (AHRD V3.3 A0A2U1NXA0_ARTAN)
Solyc01g010890.4	0	0	0	0.170169	0	0.240901	0.498959	0	0	-	-	-	-	-	-	-	-	-	-	Expansin (AHRD V3.3 K4ATT2_SOLLC)
Solyc01g010900.3	0.323454	0.252432	0	0.520459	0.211585	0.184198	0.381514	0.373206	0.0671413	GO:0005506;GO:0016705;GO:0020037;GO:0055114	K20495	virNOG08292	Q	sp|Q9C788|C70B1_ARATH Cytochrome P450 704B1 OS=Arabidopsis thaliana GN=CYP704B1 PE=1 SV=1	gi|460364961|ref|XP_004228374.1| PREDICTED: cytochrome P450 704B1 [Solanum lycopersicum]	GO:0055114//obsolete oxidation-reduction process;	-	GO:0005506//iron ion binding;GO:0016705//oxidoreductase activity, acting on paired donors, with incorporation or reduction of molecular oxygen;GO:0020037//heme binding;	ko00073(Cutin, suberine and wax biosynthesis);ko00071(Fatty acid degradation)	Cytochrome P450 (AHRD V3.3 A0A200QEP7_9MAGN)
Solyc01g010910.2	0	0	0	0	0	0	0.129829	0	0	-	K09422	COG5147	K	sp|Q9LE63|MY106_ARATH Transcription factor MYB106 OS=Arabidopsis thaliana GN=MYB106 PE=2 SV=1	gi|460364959|ref|XP_004228373.1| PREDICTED: myb-related protein 315-like [Solanum lycopersicum]	-	-	-	-	MYB transcription factor (AHRD V3.3 A0A0U3IU11_MESCR)
Solyc01g010920.2	2.10245	2.1036	2.66919	2.13966	1.70443	2.82437	1.52605	1.74163	2.07019	-	-	virNOG01190	S	sp|Q6NQ51|OFUT3_ARATH O-fucosyltransferase 3 OS=Arabidopsis thaliana GN=OFUT3 PE=2 SV=1	gi|460365902|ref|XP_004228834.1| PREDICTED: uncharacterized protein At1g04910-like isoform X2 [Solanum lycopersicum]	-	-	-	-	O-fucosyltransferase (AHRD V3.3 A0A2P5G0B7_TREOI)
Solyc01g010930.4	3.63811	5.13352	4.81607	4.32949	2.66493	2.52501	4.69344	6.03421	4.8379	-	-	-	-	-	-	-	-	-	-	O-fucosyltransferase family protein (AHRD V3.3 A0A2U1NIF6_ARTAN)
Solyc01g010940.3	61.0004	64.2884	50.504	59.0976	55.7686	53.2753	49.9455	57.3165	57.0651	-	K20352	KOG1691;virNOG01946	U	sp|Q9LQY3|P24D9_ARATH Transmembrane emp24 domain-containing protein p24delta9 OS=Arabidopsis thaliana GN=At1g26690 PE=2 SV=1	gi|460364956|ref|XP_004228372.1| PREDICTED: transmembrane emp24 domain-containing protein p24delta9 [Solanum lycopersicum]	-	-	-	-	Transmembrane emp24 domain-containing protein p24delta7 (AHRD V3.3 A0A2G3AIH0_CAPAN)
Solyc01g010950.3	3.84823	2.92835	3.12521	4.61947	4.59505	4.93947	4.28681	3.62964	4.24759	GO:0004672;GO:0006468	-	virNOG01669	T	sp|F4IS56|ILK1_ARATH Integrin-linked protein kinase 1 OS=Arabidopsis thaliana GN=ILK1 PE=1 SV=1	gi|460364952|ref|XP_004228370.1| PREDICTED: serine/threonine-protein kinase TNNI3K-like [Solanum lycopersicum]	GO:0006468//protein phosphorylation;	-	GO:0004672//protein kinase activity;	-	MAP kinase kinase kinase 2
Solyc01g010960.3	0	0	0	0	0	0	0	0	0	-	-	-	-	-	-	-	-	-	-	60S ribosomal protein L35-like (AHRD V3.3 A0A2I4GBA7_9ROSI)
Solyc01g010970.3	1.72031	1.47238	1.45309	1.60307	1.83766	1.5833	2.31605	1.88467	2.056	GO:0003676	K11593	virNOG08173	J	sp|Q9C793|AGO7_ARATH Protein argonaute 7 OS=Arabidopsis thaliana GN=AGO7 PE=2 SV=1	gi|525314120|ref|NP_001266209.1| argonaute 7 [Solanum lycopersicum] gi|409127967|gb|AFV15386.1| AGO7 [Solanum lycopersicum]	-	-	GO:0003676//nucleic acid binding;	-	Argonaute7
Solyc01g010990.2	9.82658	11.8417	10.3351	11.5874	11.5404	10.4924	10.1416	11.6299	10.6863	-	-	virNOG01467	S	-	gi|460364948|ref|XP_004228368.1| PREDICTED: uncharacterized protein LOC101245192 [Solanum lycopersicum]	-	-	-	-	Son of sevenless protein (AHRD V3.3 Q9LQY7_ARATH)
Solyc01g011000.3	250.446	207.808	223.256	232.51	201.557	149.572	254.725	199.651	199.44	GO:0003723;GO:0003746;GO:0006452;GO:0043022;GO:0045901;GO:0045905	K03263	virNOG07807	J	sp|Q9AXQ4|IF5A3_SOLLC Eukaryotic translation initiation factor 5A-3 OS=Solanum lycopersicum PE=2 SV=1	gi|350536527|ref|NP_001234507.1| eukaryotic translation initiation factor 5A-3 [Solanum lycopersicum] gi|970003855|ref|XP_015062706.1| PREDICTED: eukaryotic translation initiation factor 5A-3 [Solanum pennellii] gi|20138706|sp|Q9AXQ4.1|IF5A3_SOLLC RecName: Full=Eukaryotic translation initiation factor 5A-3; Short=eIF-5A-3 gi|12407791|gb|AAG53649.1|AF296085_1 eukaryotic translation initiation fact…	GO:0006452//translational frameshifting;GO:0045901//positive regulation of translational elongation;GO:0045905//positive regulation of translational termination;	-	GO:0003723//RNA binding;GO:0003746//translation elongation factor activity;GO:0043022//ribosome binding;	-	Eukaryotic translation initiation factor 5A (AHRD V3.3 A0A1U8HES8_CAPAN)
Solyc01g011005.1	0	0	0	0	0	0.182596	0	0	0	-	-	-	-	-	-	-	-	-	-	Retrovirus-related Pol polyprotein from transposon TNT 1-94 (AHRD V3.3 A0A2I0VJ33_9ASPA)
Solyc01g011020.2	0	0	0	0	0	0	0	0	0	-	-	virNOG02782	R	sp|P61242|YCF2_SOLLC Protein Ycf2 OS=Solanum lycopersicum GN=ycf2-A PE=2 SV=2	gi|703095920|ref|XP_010095673.1| hypothetical protein L484_012245 [Morus notabilis] gi|587872574|gb|EXB61812.1| hypothetical protein L484_012245 [Morus notabilis]	-	-	-	-	Unknown protein
Solyc01g011030.3	9.73968	10.3108	11.3555	9.48934	9.2547	9.10842	8.85309	9.22736	9.92314	-	-	virNOG04508;virNOG09417	O	-	gi|460364946|ref|XP_004228367.1| PREDICTED: E3 ubiquitin-protein ligase RNF182-like [Solanum lycopersicum] gi|723654640|ref|XP_010321350.1| PREDICTED: E3 ubiquitin-protein ligase RNF182-like [Solanum lycopersicum]	-	-	-	-	RING/U-box superfamily protein (AHRD V3.3 A0A2K3MXG0_TRIPR)
Solyc01g011040.3	43.083	44.4455	36.5461	43.7226	38.9018	35.346	41.9182	43.3156	44.381	GO:0005515	-	virNOG05334	R	sp|Q9LP24|Y1571_ARATH Probable leucine-rich repeat receptor-like protein kinase At1g35710 OS=Arabidopsis thaliana GN=At1g35710 PE=2 SV=1	gi|970414592|ref|NP_001305052.1| leucine-rich repeat (LRR) family protein precursor [Solanum lycopersicum] gi|969995350|ref|XP_015067699.1| PREDICTED: probable leucine-rich repeat receptor-like protein kinase At1g35710 [Solanum pennellii]	-	-	GO:0005515//protein binding;	-	Leucine-rich repeat receptor-like protein kinase (AHRD V3.3 A0A2R6RFK8_ACTCH)
Solyc01g011050.3	2.40481	0.432438	0.89622	0	3.55213	0	27.6327	0.26852	0.0402565	GO:0005515	-	virNOG06713;virNOG35799;NOG39621	SR	sp|Q9FL28|FLS2_ARATH LRR receptor-like serine/threonine-protein kinase FLS2 OS=Arabidopsis thaliana GN=FLS2 PE=1 SV=1	gi|941355884|ref|NP_001234446.2| leucine rich repeat protein precursor [Solanum lycopersicum]	-	-	GO:0005515//protein binding;	-	leucine rich repeat protein
Solyc01g011060.1	0	0	0	0	0	0	0	0	0	-	-	KOG4768;virNOG04243	A	-	gi|697172478|ref|XP_009595174.1| PREDICTED: uncharacterized protein LOC104091522 [Nicotiana tomentosiformis]	-	-	-	-	Maturase (AHRD V3.3 O79414_SOLTU)
Solyc01g011070.1	0	0	0	0	0	0	0	0	0	-	-	-	-	-	-	-	-	-	-	Unknown protein
Solyc01g011080.3	5.73592	9.93502	11.608	8.46035	9.38026	5.94959	8.33607	9.57274	5.31535	-	-	-	-	-	-	-	-	-	-	Unknown protein
Solyc01g011090.4	13.6247	13.251	14.2256	10.3241	11.8201	11.0936	9.91576	13.1784	10.4101	-	-	-	-	-	-	-	-	-	-	Phospholipid-transporting ATPase (AHRD V3.3 A0A1U8GCQ9_CAPAN)
Solyc01g011100.2	19.983	21.0001	21.0907	17.2807	17.0556	17.7039	16.4911	17.2062	17.1165	-	-	-	-	-	-	-	-	-	-	Phospholipid-transporting ATPase (AHRD V3.3 A0A1U8GCQ9_CAPAN)
Solyc01g011105.1	0.25256	0.422367	0.833666	0.135462	0.5507	0.143826	0.446841	1.01993	0.131064	-	-	-	-	-	-	-	-	-	-	CLAVATA3/ESR (CLE)-related protein 25-like (AHRD V3.3 A0A2I4EI69_9ROSI)
Solyc01g011110.1	0	0	0	0	0	0	0	0	0	-	-	-	-	-	-	-	-	-	-	Unknown protein
Solyc01g011113.1	0	0	0	0	0	0	0	0	0	-	-	-	-	-	-	-	-	-	-	Retrovirus-related Pol polyprotein from transposon TNT 1-94 (AHRD V3.3 A0A2I0VJ33_9ASPA)
Solyc01g011115.1	0	0	0	0	0	0	0	0	0	-	-	-	-	-	-	-	-	-	-	aspartic proteinase-like protein 2 (AHRD V3.3 A0A1S4D538_TOBAC)
Solyc01g011117.1	0	0	0	0	0	0	0	0	0	-	-	-	-	-	-	-	-	-	-	protein TIFY 9-like (AHRD V3.3 XP_025884767.1)
Solyc01g011170.1	0	0	0.0874391	0	0	0	0	0	0	-	-	-	-	-	gi|971576566|ref|XP_015158214.1| PREDICTED: uncharacterized protein LOC107057770 [Solanum tuberosum]	-	-	-	-	Unknown protein
Solyc01g011180.1	0	0	0	0	0	0	0	0	0	-	-	virNOG05166	S	sp|F4IP69|MIP3_ARATH Sec1 family domain-containing protein MIP3 OS=Arabidopsis thaliana GN=MIP3 PE=1 SV=1	gi|970068976|ref|XP_015061615.1| PREDICTED: sec1 family domain-containing protein MIP3 isoform X2 [Solanum pennellii]	-	-	-	-	Sec1 family domain-containing protein MIP3 (AHRD V3.3 A0A2G2VRM5_CAPBA)
Solyc01g011190.1	0	0	0	0	0	0	0	0	0	-	-	virNOG05166	S	sp|F4IP69|MIP3_ARATH Sec1 family domain-containing protein MIP3 OS=Arabidopsis thaliana GN=MIP3 PE=1 SV=1	gi|970068976|ref|XP_015061615.1| PREDICTED: sec1 family domain-containing protein MIP3 isoform X2 [Solanum pennellii]	-	-	-	-	Sec1 family domain-containing protein MIP3 (AHRD V3.3 A0A2G3BC24_CAPCH)
Solyc01g011200.3	0.601203	0.335139	0.082687	0.483687	0	0.85592	0.620478	0.346839	0.701973	-	-	virNOG01676;KOG1339	O	sp|Q9S9K4|ASPL2_ARATH Aspartic proteinase-like protein 2 OS=Arabidopsis thaliana GN=At1g65240 PE=1 SV=2	gi|723656430|ref|XP_010317677.1| PREDICTED: aspartic proteinase-like protein 2 [Solanum lycopersicum]	-	-	-	-	aspartic proteinase-like protein 2 (AHRD V3.3 A0A1S4D538_TOBAC)
Solyc01g011220.3	0.583974	0.55806	0.550748	0.0894907	0.272858	0.0950161	0.393598	0	0.432925	-	-	-	-	-	-	-	-	-	-	Aspartic proteinase-like protein 2 (AHRD V3.3 A0A1J6IK01_NICAT)
Solyc01g011230.3	0.192051	0.856467	0.211311	0.82406	0.628142	0	0.226524	0.221591	0.996629	-	-	virNOG01676;KOG1339	O	-	gi|723656430|ref|XP_010317677.1| PREDICTED: aspartic proteinase-like protein 2 [Solanum lycopersicum]	-	-	-	-	Eukaryotic aspartyl protease family protein (AHRD V3.3 Q0WQ50_ARATH)
Solyc01g011260.1	0	0	0	0	0	0	0	0	0	-	-	virNOG01676;KOG1339	O	-	gi|723656430|ref|XP_010317677.1| PREDICTED: aspartic proteinase-like protein 2 [Solanum lycopersicum]	-	-	-	-	Aspartic proteinase-like protein 2 (AHRD V3.3 A0A1J6IK01_NICAT)
Solyc01g011270.2	0	0	0	0	0	0	0	0	0	-	-	virNOG01676;KOG1339	O	-	gi|723656430|ref|XP_010317677.1| PREDICTED: aspartic proteinase-like protein 2 [Solanum lycopersicum]	-	-	-	-	Aspartic proteinase-like protein 2 (AHRD V3.3 A0A1J6IK01_NICAT)
Solyc01g011273.1	0	0	0	0	0	0	0	0	0	-	-	-	-	-	-	-	-	-	-	Unknown protein
Solyc01g011277.1	0	0.0801894	0.395693	0.0771552	0.0784157	0.081919	0.254508	0	0.1493	-	-	-	-	-	-	-	-	-	-	High mobility group B protein 10 (AHRD V3.3 A0A2G2X5K3_CAPBA)
Solyc01g011300.1	0	0	0	0	0	0	0	0	0	-	-	KOG1339	O	-	gi|723656430|ref|XP_010317677.1| PREDICTED: aspartic proteinase-like protein 2 [Solanum lycopersicum]	-	-	-	-	Aspartic proteinase-like protein 2 (AHRD V3.3 A0A1J6IK01_NICAT)
Solyc01g011310.2	0	0	0	0	0	0	0	0	0	-	-	-	-	-	-	-	-	-	-	aspartic proteinase-like protein 2 (AHRD V3.3 A0A1S4C1I7_TOBAC)
Solyc01g011320.2	0	0	0	0	0	0	0	0	0	-	-	virNOG01676;KOG1339	O	sp|Q9S9K4|ASPL2_ARATH Aspartic proteinase-like protein 2 OS=Arabidopsis thaliana GN=At1g65240 PE=1 SV=2	gi|723656430|ref|XP_010317677.1| PREDICTED: aspartic proteinase-like protein 2 [Solanum lycopersicum]	-	-	-	-	aspartic proteinase-like protein 2 (AHRD V3.3 A0A1S4D538_TOBAC)
Solyc01g011330.3	0	0	0	0	0	0	0	0	0	-	-	-	-	-	-	-	-	-	-	Aspartic proteinase-like protein 2 (AHRD V3.3 A0A1J6IK01_NICAT)
Solyc01g011340.3	36.5174	38.1482	39.0387	41.3623	41.2256	29.7818	39.2503	37.947	35.4793	GO:0016787	K04382	virNOG00325	T	sp|Q07098|PP2A2_ARATH Serine/threonine-protein phosphatase PP2A-2 catalytic subunit OS=Arabidopsis thaliana GN=PP2A2 PE=1 SV=1	gi|350537893|ref|NP_001233804.1| protein phosphatase 2A catalytic subunit [Solanum lycopersicum] gi|565356846|ref|XP_006345271.1| PREDICTED: serine/threonine-protein phosphatase PP2A-2 catalytic subunit [Solanum tuberosum] gi|970003416|ref|XP_015062479.1| PREDICTED: serine/threonine-protein phosphatase PP2A-2 catalytic subunit [Solanum pennellii] gi|34398263|gb|AAQ67226.1| protein phosphatase 2A …	-	-	GO:0016787//hydrolase activity;	ko04136(Autophagy - other);ko03015(mRNA surveillance pathway)	protein phosphatase 2A catalytic subunit 2
Solyc01g011350.3	31.066	34.0458	30.6906	30.4603	32.1398	39.2368	35.7067	38.956	35.5905	-	-	virNOG09430	S	sp|Q0DBD3|PP2A1_ORYSJ Serine/threonine-protein phosphatase PP2A-1 catalytic subunit OS=Oryza sativa subsp. japonica GN=PP2A1 PE=2 SV=1	gi|1000232060|ref|NP_001307340.1| fruit SANT/MYB Binding protein1 [Solanum lycopersicum]	-	-	-	-	DUF3755 domain-containing protein (AHRD V3.3 A0A1Q3D9X4_CEPFO)
Solyc01g011352.1	0	0	0	0	0	0	0	0	0	-	-	-	-	-	-	-	-	-	-	Retrovirus-related Pol polyprotein from transposon TNT 1-94 (AHRD V3.3 A0A2I0WBP1_9ASPA)
Solyc01g011354.1	0	0	0	0	0	0	0	0	0	-	-	-	-	-	-	-	-	-	-	Retrovirus-related Pol polyprotein from transposon TNT 1-94 (AHRD V3.3 A0A2I0WDP9_9ASPA)
Solyc01g011356.1	0	0	0	0	0	0	0	0	0	-	-	-	-	-	-	-	-	-	-	Retrovirus-related Pol polyprotein from transposon TNT 1-94 (AHRD V3.3 A0A2G2W4T7_CAPBA)
Solyc01g011358.1	0	0	0	0	0	0	0	0	0	-	-	-	-	-	-	-	-	-	-	Retrovirus-related Pol polyprotein from transposon TNT 1-94 (AHRD V3.3 A0A2I0WP97_9ASPA)
Solyc01g011390.2	0.130758	0	0	0	0.142557	0	1.0796	0	0	-	-	virNOG40096;virNOG26566	S	-	gi|698546737|ref|XP_009767809.1| PREDICTED: uncharacterized protein LOC104218906 [Nicotiana sylvestris] gi|1025154913|ref|XP_016468237.1| PREDICTED: uncharacterized protein LOC107790788 [Nicotiana tabacum]	-	-	-	-	basic-leucine zipper transcription factor A (AHRD V3.3 XP_021809091.1)
Solyc01g011410.2	0	0	0	0	0	0	0	0	0	GO:0016651;GO:0048038;GO:0051287;GO:0055114	-	-	-	-	-	GO:0055114//obsolete oxidation-reduction process;	-	GO:0016651//oxidoreductase activity, acting on NAD(P)H;GO:0048038//quinone binding;GO:0051287//NAD binding;	-	NAD(P)H-quinone oxidoreductase subunit H, chloroplastic (AHRD V3.3 A0A1U8QCJ3_CAPAN)
Solyc01g011413.1	0.245008	0.273159	0.202185	0.722764	0.0667793	0.627864	0.21674	0.494715	0.254289	-	-	-	-	-	-	-	-	-	-	Unknown protein
Solyc01g011417.1	0	0	0	0	0	0	0	0	0	GO:0009521;GO:0009767;GO:0016020;GO:0016168;GO:0019684	-	-	-	-	-	GO:0009767//photosynthetic electron transport chain;GO:0019684//photosynthesis, light reaction;	GO:0009521//photosystem;GO:0016020//membrane;	GO:0016168//chlorophyll binding;	-	Photosystem II CP47 reaction center protein (AHRD V3.3 A0A140JZJ0_GYMST)
Solyc01g011430.4	5.034	3.91808	0.975394	3.76983	3.41721	3.4617	4.2198	4.3471	4.43605	GO:0004144;GO:0045017	-	-	-	-	-	GO:0045017//glycerolipid biosynthetic process;	-	GO:0004144//diacylglycerol O-acyltransferase activity;	-	O-acyltransferase WSD1-like (AHRD V3.3 A0A2I4EG31_9ROSI)
Solyc01g011435.1	0	0	0	0	0	0	0	0	0	-	-	-	-	-	-	-	-	-	-	Defensin-like protein 1 (AHRD V3.3 A0A1U8FEJ7_CAPAN),Pfam:PF00304
Solyc01g011460.3	0	0	0	0	0	0	0	0	0	-	-	-	-	-	-	-	-	-	-	Unknown protein
Solyc01g011465.1	0	0	0	0	0	0.103782	0	0	0	-	-	-	-	-	-	-	-	-	-	Unknown protein
Solyc01g011470.1	0	0	0	0	0	0	0	0	0	GO:0006952	-	-	-	sp|P85524|KIRO_ACTDE Kirola OS=Actinidia deliciosa PE=1 SV=1	gi|970000135|ref|XP_015086628.1| PREDICTED: kirola-like [Solanum pennellii]	GO:0006952//defense response;	-	-	-	Kirola (AHRD V3.3 A0A2U1MSV5_ARTAN)
Solyc01g011480.1	0	0	0	0	0	0	0	0	0	-	-	virNOG40698;virNOG07928	SO	sp|B2LMI9|PSBC_GUIAB Photosystem II CP43 reaction center protein OS=Guizotia abyssinica GN=psbC PE=3 SV=1	gi|703091887|ref|XP_010094474.1| Photosystem II CP43 chlorophyll apoprotein [Morus notabilis] gi|587866790|gb|EXB56228.1| Photosystem II CP43 chlorophyll apoprotein [Morus notabilis]	-	-	-	-	Photosystem II CP43 reaction center protein (AHRD V3.3 A0A2G2VUH1_CAPBA)
Solyc01g011490.1	0	0	0	0	0	0	0	0	0	-	-	virNOG07308	S	sp|Q93ZR6|WSD1_ARATH O-acyltransferase WSD1 OS=Arabidopsis thaliana GN=WSD1 PE=2 SV=1	gi|565356888|ref|XP_006345292.1| PREDICTED: O-acyltransferase WSD1-like [Solanum tuberosum]	-	-	-	-	O-acyltransferase WSD1-like (AHRD V3.3 A0A2I4EG31_9ROSI)
Solyc01g011495.1	0.0825532	0	0.0908323	0	0	0.28207	0	0	0	-	-	-	-	-	-	-	-	-	-	Defensin-like protein 1 (AHRD V3.3 A0A1U8FEJ7_CAPAN),Pfam:PF00304
Solyc01g011500.1	0	0	0	0	0	0	0	0	0	-	-	-	-	-	-	-	-	-	-	Unknown protein
Solyc01g011510.4	16.4037	14.9458	4.28468	25.1747	27.9154	32.4987	21.2992	19.5232	16.4528	GO:0016491;GO:0055114	K00128	-	-	-	-	GO:0055114//obsolete oxidation-reduction process;	-	GO:0016491//oxidoreductase activity;	ko00903(Limonene and pinene degradation);ko00770(Pantothenate and CoA biosynthesis);ko00620(Pyruvate metabolism);ko00561(Glycerolipid metabolism);ko00410(beta-Alanine metabolism);ko00380(Tryptophan metabolism);ko00340(Histidine metabolism);ko00330(Arginine and proline metabolism);ko00310(Lysine degradation);ko00280(Valine, leucine and isoleucine degradation);ko00071(Fatty acid degradation);ko0005…	Aldehyde dehydrogenase (AHRD V3.3 A0A200Q0A3_9MAGN)
Solyc01g011520.2	0	0	0	0	0	0	0	0	0	-	-	-	-	-	-	-	-	-	-	Endoribonuclease Dicer-like protein 2 (AHRD V3.3 A0A2G2Y661_CAPAN)
Solyc01g011530.1	0	0	0	0	0	0	0	0	0	-	-	KOG0701	A	sp|Q3EBC8|DCL2_ARATH Endoribonuclease Dicer homolog 2 OS=Arabidopsis thaliana GN=At3g03300 PE=1 SV=2	gi|315139559|gb|ADT80932.1| dicer-like protein [Nicotiana attenuata]	-	-	-	-	Endoribonuclease Dicer-like protein 2 (AHRD V3.3 A0A2G2Y661_CAPAN)
Solyc01g011540.1	0	0	0	0	0	0	0	0	0	-	-	KOG0701	A	sp|Q3EBC8|DCL2_ARATH Endoribonuclease Dicer homolog 2 OS=Arabidopsis thaliana GN=At3g03300 PE=1 SV=2	gi|315258243|gb|ADT91700.1| dicer-like protein 2 [Nicotiana attenuata]	-	-	-	-	Endoribonuclease Dicer-like protein 2 (AHRD V3.3 A0A2G2Y661_CAPAN)
Solyc01g012540.1	0	0	0	0	0	0	0	0	0	GO:0004525;GO:0006396	-	KOG0701	A	sp|Q3EBC8|DCL2_ARATH Endoribonuclease Dicer homolog 2 OS=Arabidopsis thaliana GN=At3g03300 PE=1 SV=2	gi|1012377191|gb|AMS34007.1| endoribonuclease Dicer 2c [Solanum lycopersicum]	GO:0006396//RNA processing;	-	GO:0004525//ribonuclease III activity;	-	Endoribonuclease Dicer-like protein 2 (AHRD V3.3 A0A2G2Y661_CAPAN)
Solyc01g012550.1	0	0	0	0	0	0	0	0	0	-	-	KOG0701	A	sp|Q3EBC8|DCL2_ARATH Endoribonuclease Dicer homolog 2 OS=Arabidopsis thaliana GN=At3g03300 PE=1 SV=2	gi|1012377189|gb|AMS34006.1| endoribonuclease Dicer 2b [Solanum lycopersicum]	-	-	-	-	Endoribonuclease Dicer-like protein 2 (AHRD V3.3 A0A2G3B0Q1_CAPCH)
Solyc01g012560.1	0	0	0	0	0	0	0	0	0	-	-	virNOG04285	A	-	gi|971571016|ref|XP_015169590.1| PREDICTED: endoribonuclease Dicer homolog 2-like isoform X1 [Solanum tuberosum]	-	-	-	-	Endoribonuclease Dicer-like protein 2 (AHRD V3.3 A0A2G3B0Q1_CAPCH)
Solyc01g012570.2	0	0	0	0	0	0	0	0	0	-	-	-	-	-	-	-	-	-	-	Endoribonuclease Dicer-like protein 2 (AHRD V3.3 A0A2G2Y661_CAPAN)
Solyc01g012580.1	0	0	0	0	0	0	0	0	0	GO:0004525;GO:0006396	-	KOG0701	A	sp|Q3EBC8|DCL2_ARATH Endoribonuclease Dicer homolog 2 OS=Arabidopsis thaliana GN=At3g03300 PE=1 SV=2	gi|970063140|ref|XP_015058485.1| PREDICTED: endoribonuclease Dicer homolog 2-like [Solanum pennellii]	GO:0006396//RNA processing;	-	GO:0004525//ribonuclease III activity;	-	Endoribonuclease Dicer-like protein 2 (AHRD V3.3 A0A2G2Y661_CAPAN)
Solyc01g012585.1	0	0	0	0	0	0	0	0	0	-	-	-	-	-	-	-	-	-	-	Retrovirus-related Pol polyprotein from transposon TNT 1-94 (AHRD V3.3 A0A2I0VHP9_9ASPA)
Solyc01g012590.1	0	0	0	0	0	0	0	0	0	-	-	virNOG04285;KOG0701	A	sp|Q3EBC8|DCL2_ARATH Endoribonuclease Dicer homolog 2 OS=Arabidopsis thaliana GN=At3g03300 PE=1 SV=2	gi|971560684|ref|XP_015166742.1| PREDICTED: endoribonuclease Dicer homolog 2-like [Solanum tuberosum]	-	-	-	-	Endoribonuclease Dicer-like protein 2 (AHRD V3.3 A0A2G3B0R0_CAPCH)
Solyc01g012610.1	0	0	0	0	0	0	0	0	0	-	-	KOG0701	A	sp|Q69LX2|DCL2B_ORYSJ Endoribonuclease Dicer homolog 2b OS=Oryza sativa subsp. japonica GN=DCL2B PE=2 SV=2	gi|221361577|emb|CAX18337.1| dicel-like 2 [Nicotiana benthamiana]	-	-	-	-	Endoribonuclease Dicer-like protein 2 (AHRD V3.3 A0A2G2VE65_CAPBA)
Solyc01g012650.1	0	0	0	0	0	0	0	0	0	-	-	KOG0701	A	sp|Q3EBC8|DCL2_ARATH Endoribonuclease Dicer homolog 2 OS=Arabidopsis thaliana GN=At3g03300 PE=1 SV=2	gi|970063140|ref|XP_015058485.1| PREDICTED: endoribonuclease Dicer homolog 2-like [Solanum pennellii]	-	-	-	-	Endoribonuclease Dicer-like protein 2 (AHRD V3.3 A0A2G2Y661_CAPAN)
Solyc01g012670.3	0	0	0	0	0	0	0	0	0	GO:0004525;GO:0006396	-	-	-	-	-	GO:0006396//RNA processing;	-	GO:0004525//ribonuclease III activity;	-	Endoribonuclease Dicer-like protein 2 (AHRD V3.3 A0A2G2Y661_CAPAN)
Solyc01g012680.1	0	0	0	0	0	0	0	0	0	-	-	KOG0701	A	sp|Q3EBC8|DCL2_ARATH Endoribonuclease Dicer homolog 2 OS=Arabidopsis thaliana GN=At3g03300 PE=1 SV=2	gi|971571016|ref|XP_015169590.1| PREDICTED: endoribonuclease Dicer homolog 2-like isoform X1 [Solanum tuberosum]	-	-	-	-	Endoribonuclease Dicer-like protein 2 (AHRD V3.3 A0A2G3B0Q1_CAPCH)
Solyc01g012690.1	0	0	0	0	0	0	0	0	0	GO:0005515	-	KOG0619	T	sp|Q1MX30|XA21_ORYSI Receptor kinase-like protein Xa21 OS=Oryza sativa subsp. indica GN=XA21 PE=1 SV=1	gi|971587634|ref|XP_015161159.1| PREDICTED: receptor-like protein 12 isoform X2 [Solanum tuberosum]	-	-	GO:0005515//protein binding;	-	receptor-like protein 12 (AHRD V3.3 A0A1U8DTH8_CAPAN)
Solyc01g012700.4	0	0	0	0	0	0	0	0	0	GO:0016491;GO:0055114	-	-	-	-	-	GO:0055114//obsolete oxidation-reduction process;	-	GO:0016491//oxidoreductase activity;	-	Aldehyde dehydrogenase (AHRD V3.3 A0A200Q0A3_9MAGN)
Solyc01g012720.1	0	0	0	0	0	0	0	0	0	-	-	virNOG04285;KOG0701	A	sp|Q3EBC8|DCL2_ARATH Endoribonuclease Dicer homolog 2 OS=Arabidopsis thaliana GN=At3g03300 PE=1 SV=2	gi|221361577|emb|CAX18337.1| dicel-like 2 [Nicotiana benthamiana]	-	-	-	-	Endoribonuclease Dicer-like protein 2 (AHRD V3.3 A0A2G2VE75_CAPBA)
Solyc01g012730.1	0	0	0	0	0	0	0	0	0	-	-	KOG0701	A	-	gi|221361577|emb|CAX18337.1| dicel-like 2 [Nicotiana benthamiana]	-	-	-	-	Endoribonuclease Dicer-like protein 2 (AHRD V3.3 A0A2G3B0R0_CAPCH)
Solyc01g012740.1	0	0	0	0	0	0	0	0	0	GO:0004525;GO:0006396	-	KOG0701	A	sp|Q3EBC8|DCL2_ARATH Endoribonuclease Dicer homolog 2 OS=Arabidopsis thaliana GN=At3g03300 PE=1 SV=2	gi|221361577|emb|CAX18337.1| dicel-like 2 [Nicotiana benthamiana]	GO:0006396//RNA processing;	-	GO:0004525//ribonuclease III activity;	-	Endoribonuclease Dicer-like protein 2 (AHRD V3.3 A0A2G2Y661_CAPAN)
Solyc01g012750.3	0	0	0	0	0	0	0	0	0	GO:0016491;GO:0055114	-	-	-	-	-	GO:0055114//obsolete oxidation-reduction process;	-	GO:0016491//oxidoreductase activity;	-	Aldehyde dehydrogenase (AHRD V3.3 A0A1Q3AVW5_CEPFO)
Solyc01g012760.1	0	0	0	0	0	0	0	0	0	GO:0016491;GO:0055114	-	COG1012;virNOG13869	C	sp|Q70E96|AL3F1_ARATH Aldehyde dehydrogenase family 3 member F1 OS=Arabidopsis thaliana GN=ALDH3F1 PE=2 SV=2	gi|723656396|ref|XP_010317521.1| PREDICTED: aldehyde dehydrogenase family 3 member F1-like [Solanum lycopersicum]	GO:0055114//obsolete oxidation-reduction process;	-	GO:0016491//oxidoreductase activity;	-	Aldehyde dehydrogenase (AHRD V3.3 A0A200Q0A3_9MAGN)
Solyc01g013760.1	0	0	0	0	0	0	0	0	0	-	-	KOG0701	A	-	gi|971560501|ref|XP_015166709.1| PREDICTED: endoribonuclease Dicer homolog 2-like [Solanum tuberosum]	-	-	-	-	Endoribonuclease Dicer-like protein 2 (AHRD V3.3 A0A2G2Y661_CAPAN)
Solyc01g013780.1	0	0	0	0	0	0	0	0	0	GO:0004525;GO:0006396	-	KOG0701;NOG165090	AS	sp|Q3EBC8|DCL2_ARATH Endoribonuclease Dicer homolog 2 OS=Arabidopsis thaliana GN=At3g03300 PE=1 SV=2	gi|221361577|emb|CAX18337.1| dicel-like 2 [Nicotiana benthamiana]	GO:0006396//RNA processing;	-	GO:0004525//ribonuclease III activity;	-	Endoribonuclease Dicer-like protein 2 (AHRD V3.3 A0A2G2Y661_CAPAN)
Solyc01g013790.1	0	0	0	0	0	0	0	0	0	-	-	KOG0701	A	sp|Q3EBC8|DCL2_ARATH Endoribonuclease Dicer homolog 2 OS=Arabidopsis thaliana GN=At3g03300 PE=1 SV=2	gi|971560686|ref|XP_015166743.1| PREDICTED: endoribonuclease Dicer homolog 2-like isoform X1 [Solanum tuberosum]	-	-	-	-	Endoribonuclease Dicer-like protein 2 (AHRD V3.3 A0A2G3B0Q1_CAPCH)
Solyc01g013810.1	0	0	0	0	0	0	0	0	0	-	-	KOG0701	A	sp|Q3EBC8|DCL2_ARATH Endoribonuclease Dicer homolog 2 OS=Arabidopsis thaliana GN=At3g03300 PE=1 SV=2	gi|1026102487|ref|XP_016550310.1| PREDICTED: endoribonuclease Dicer homolog 2-like [Capsicum annuum]	-	-	-	-	Endoribonuclease Dicer-like protein 2 (AHRD V3.3 A0A2G3B0Q1_CAPCH)
Solyc01g013820.1	0	0	0	0	0	0	0	0	0	-	-	virNOG04285;KOG0701	A	-	gi|971560501|ref|XP_015166709.1| PREDICTED: endoribonuclease Dicer homolog 2-like [Solanum tuberosum]	-	-	-	-	endoribonuclease Dicer homolog 2 (AHRD V3.3 XP_006428678.1)
Solyc01g013840.1	0	0	0	0	0	0	0	0	0	GO:0004525;GO:0006396	-	KOG0701;NOG165090	AS	sp|Q3EBC8|DCL2_ARATH Endoribonuclease Dicer homolog 2 OS=Arabidopsis thaliana GN=At3g03300 PE=1 SV=2	gi|221361577|emb|CAX18337.1| dicel-like 2 [Nicotiana benthamiana]	GO:0006396//RNA processing;	-	GO:0004525//ribonuclease III activity;	-	Endoribonuclease Dicer-like protein 2 (AHRD V3.3 A0A2G2Y661_CAPAN)
Solyc01g013850.1	0	0	0	0	0	0	0	0	0	-	-	KOG0701;NOG165090	SA	sp|Q3EBC8|DCL2_ARATH Endoribonuclease Dicer homolog 2 OS=Arabidopsis thaliana GN=At3g03300 PE=1 SV=2	gi|971560688|ref|XP_015166744.1| PREDICTED: endoribonuclease Dicer homolog 2-like isoform X2 [Solanum tuberosum]	-	-	-	-	Endoribonuclease Dicer-like protein 2 (AHRD V3.3 A0A2G3B0R0_CAPCH)
Solyc01g013860.1	0	0	0	0	0	0	0	0	0	-	-	KOG0701	A	sp|Q3EBC8|DCL2_ARATH Endoribonuclease Dicer homolog 2 OS=Arabidopsis thaliana GN=At3g03300 PE=1 SV=2	gi|971560684|ref|XP_015166742.1| PREDICTED: endoribonuclease Dicer homolog 2-like [Solanum tuberosum]	-	-	-	-	Endoribonuclease Dicer-like protein 2 (AHRD V3.3 A0A2G2VE65_CAPBA)
Solyc01g013870.1	0	0	0	0	0	0	0	0	0	-	-	KOG0619;COG4886	ST	-	gi|565404764|ref|XP_006367796.1| PREDICTED: receptor-like protein 12 isoform X1 [Solanum tuberosum]	-	-	-	-	receptor-like protein 12 (AHRD V3.3 A0A1U7XMD6_NICSY)
Solyc01g013880.1	0	0	0	0	0	0	0	0	0	GO:0005515	-	KOG0619;NOG18815;virNOG32898	STR	sp|Q9LJS0|RLP42_ARATH Receptor like protein 42 OS=Arabidopsis thaliana GN=RLP42 PE=1 SV=1	gi|118341273|gb|ABK80821.1| PR-protein [Capsicum annuum]	-	-	GO:0005515//protein binding;	-	receptor-like protein 12 (AHRD V3.3 A0A1U8DTH8_CAPAN)
Solyc01g013883.1	0	0	0	0	0	0	0	0	0	GO:0016491;GO:0055114	-	-	-	-	-	GO:0055114//obsolete oxidation-reduction process;	-	GO:0016491//oxidoreductase activity;	-	Aldehyde dehydrogenase (AHRD V3.3 A0A218WKY9_PUNGR)
Solyc01g013887.1	0	0	0	0	0	0	0	0	0	-	-	-	-	-	-	-	-	-	-	Unknown protein
Solyc01g013890.3	0	0	0	0	0	0	0	0	0	GO:0016491;GO:0055114	-	-	-	-	-	GO:0055114//obsolete oxidation-reduction process;	-	GO:0016491//oxidoreductase activity;	-	Aldehyde dehydrogenase (AHRD V3.3 A0A200Q0A3_9MAGN)
Solyc01g013910.1	0	0	0	0	0	0	0	0	0	-	-	KOG0701	A	-	gi|1012377189|gb|AMS34006.1| endoribonuclease Dicer 2b [Solanum lycopersicum]	-	-	-	-	Endoribonuclease Dicer 2b (AHRD V3.3 A0A164W6J8_SOLLC)
Solyc01g013920.1	0	0	0	0	0	0	0	0	0	GO:0004525;GO:0006396	-	virNOG04285;KOG0701	A	sp|Q3EBC8|DCL2_ARATH Endoribonuclease Dicer homolog 2 OS=Arabidopsis thaliana GN=At3g03300 PE=1 SV=2	gi|1012377187|gb|AMS34005.1| endoribonuclease Dicer 2a [Solanum lycopersicum]	GO:0006396//RNA processing;	-	GO:0004525//ribonuclease III activity;	-	Endoribonuclease Dicer-like protein 2 (AHRD V3.3 A0A2G2Y661_CAPAN)
Solyc01g013930.1	0	0	0	0	0	0	0	0	0	-	-	KOG0701	A	sp|Q3EBC8|DCL2_ARATH Endoribonuclease Dicer homolog 2 OS=Arabidopsis thaliana GN=At3g03300 PE=1 SV=2	gi|971560686|ref|XP_015166743.1| PREDICTED: endoribonuclease Dicer homolog 2-like isoform X1 [Solanum tuberosum]	-	-	-	-	Endoribonuclease Dicer-like protein 2 (AHRD V3.3 A0A2G3B0Q1_CAPCH)
Solyc01g013950.2	0	0	0	0	0	0	0	0	0	-	-	-	-	-	-	-	-	-	-	Endoribonuclease Dicer-like protein 2 (AHRD V3.3 A0A2G2Y661_CAPAN)
Solyc01g013970.1	0	0	0	0	0	0	0	0	0	-	-	-	-	-	-	-	-	-	-	Plastid transcriptionally active 3 (AHRD V3.3 F4J3M2_ARATH)
Solyc01g013975.1	0.0654564	0	0	0	0.0713629	0	0	0	0	-	-	-	-	-	-	-	-	-	-	Unknown protein
Solyc01g013980.1	0	0	0	0	0	0	0	0	0	-	-	virNOG10602	U	sp|Q94KJ7|VPS33_ARATH Vacuolar protein-sorting-associated protein 33 homolog OS=Arabidopsis thaliana GN=VPS33 PE=1 SV=1	gi|565358038|ref|XP_006345836.1| PREDICTED: vacuolar protein-sorting-associated protein 33 homolog isoform X1 [Solanum tuberosum]	-	-	-	-	Vacuolar protein-sorting-associated protein 33-like protein (AHRD V3.3 A0A2G3CIT9_CAPCH)
Solyc01g013985.1	0	0	0	0	0	0	0	0	0	-	-	-	-	-	-	-	-	-	-	Unknown protein
Solyc01g013990.1	0	0	0	0	0	0	0	0	0	-	-	-	-	-	-	-	-	-	-	Unknown protein
Solyc01g013995.2	0	0	0	0	0	0	0	0	0	-	-	-	-	-	-	-	-	-	-	B3 domain-containing transcription factor VRN1-like isoform X1 (AHRD V3.3 A0A2I4FEY9_9ROSI)
Solyc01g014000.1	0	0	0	0	0	0	0	0	0	-	-	-	-	-	-	-	-	-	-	Plastid transcriptionally active 3 (AHRD V3.3 F4J3M2_ARATH)
Solyc01g014010.1	0	0	0	0	0	0	0	0	0	-	-	-	-	-	gi|971580126|ref|XP_015159144.1| PREDICTED: uncharacterized protein LOC102588207 [Solanum tuberosum]	-	-	-	-	Unknown protein
Solyc01g014020.1	0	0	0	0	0	0	0	0	0	GO:0005515	-	KOG0619;COG4886	ST	sp|Q9LJS0|RLP42_ARATH Receptor like protein 42 OS=Arabidopsis thaliana GN=RLP42 PE=1 SV=1	gi|971587634|ref|XP_015161159.1| PREDICTED: receptor-like protein 12 isoform X2 [Solanum tuberosum]	-	-	GO:0005515//protein binding;	-	Hcr9-OR2C (AHRD V3.3 Q4VSU3_SOLPI)
Solyc01g014050.1	0	0	0	0	0	0	0	0	0	-	-	virNOG19775	S	-	gi|697152523|ref|XP_009630497.1| PREDICTED: uncharacterized protein LOC104120441 [Nicotiana tomentosiformis]	-	-	-	-	asparagine-rich protein-like (AHRD V3.3 XP_020397117.1)
Solyc01g014055.1	0	0	0	0	0	0	0	0	0	-	-	-	-	-	-	-	-	-	-	Reverse transcriptase (AHRD V3.3 Q8W452_BRANA)
Solyc01g014060.3	0	0	0.107904	0	0	0	0	0	0	GO:0009055	-	-	-	-	-	-	-	GO:0009055//electron transfer activity;	-	Plastocyanin-like (AHRD V3.3 A0A200Q508_9MAGN)
Solyc01g014070.1	0	0	0	0	0	0	0	0	0	GO:0009055	-	virNOG20414	R	sp|P80728|MAVI_CUCPE Mavicyanin OS=Cucurbita pepo PE=1 SV=1	gi|565356894|ref|XP_006345295.1| PREDICTED: mavicyanin-like [Solanum tuberosum]	-	-	GO:0009055//electron transfer activity;	-	Cupredoxin (AHRD V3.3 A0A2U1PP75_ARTAN)
Solyc01g014090.1	0	0	0	0	0	0	0	0	0	-	-	KOG1012;virNOG05821;NOG36822	R	sp|Q8L706|SYT5_ARATH Synaptotagmin-5 OS=Arabidopsis thaliana GN=SYT5 PE=2 SV=1	gi|970068641|ref|XP_015061455.1| PREDICTED: synaptotagmin-5-like [Solanum pennellii]	-	-	-	-	Synaptotagmin-4 (AHRD V3.3 A0A2G2X4F1_CAPBA)
Solyc01g014100.3	0.117184	0	0	0	0	0.266931	0	0.135208	0	-	-	-	-	-	gi|697187594|ref|XP_009602830.1| PREDICTED: CLAVATA3/ESR (CLE)-related protein 40-like [Nicotiana tomentosiformis]	-	-	-	-	CLE protein 1
Solyc01g014105.1	6.15187	10.5229	4.63618	8.04557	6.55386	5.75887	10.4369	9.17246	9.82517	-	-	-	-	-	-	-	-	-	-	IRK-interacting protein (AHRD V3.3 A0A2I4FH54_9ROSI)
Solyc01g014130.2	0	0	0	0	0	0	0	0	0	GO:0005515	-	-	-	-	-	-	-	GO:0005515//protein binding;	-	receptor-like protein 12 (AHRD V3.3 A0A1U8DTH8_CAPAN)
Solyc01g014140.3	0.377118	0.840895	0.276626	0.809077	0.411148	0.143172	1.63097	1.16033	0.391403	-	-	KOG0619;virNOG32898	TR	-	gi|565404764|ref|XP_006367796.1| PREDICTED: receptor-like protein 12 isoform X1 [Solanum tuberosum]	-	-	-	-	receptor-like protein 12 (AHRD V3.3 A0A2G2YW48_CAPAN)
Solyc01g014150.1	0	0.0934328	0	0	0	0	0	0	0	-	-	KOG0619;virNOG32898	TR	sp|Q9C9H7|RLP12_ARATH Receptor-like protein 12 OS=Arabidopsis thaliana GN=RLP12 PE=2 SV=2	gi|1025196815|ref|XP_016476018.1| PREDICTED: probable LRR receptor-like serine/threonine-protein kinase At4g08850 isoform X2 [Nicotiana tabacum]	-	-	-	-	NL0E (AHRD V3.3 Q9ZS81_SOLLC)
Solyc01g014160.1	0	0	0	0	0	0	0	0	0	GO:0005515	-	-	-	-	-	-	-	GO:0005515//protein binding;	-	receptor-like protein 12 (AHRD V3.3 A0A1U8DTH8_CAPAN)
Solyc01g014170.1	0	0	0	0	0	0	0	0	0	-	-	KOG0619;virNOG05170;COG4886	STR	-	gi|54397641|gb|AAV33692.1| Hcr9-OR3A [Solanum pimpinellifolium]	-	-	-	-	receptor-like protein 12 (AHRD V3.3 A0A1U7XMD6_NICSY)
Solyc01g014180.3	229.913	226.823	276.042	242.74	240.96	205.575	261.557	245.857	248.739	GO:0008270	-	virNOG18172;virNOG16282	R	sp|A3BDI8|SAP8_ORYSJ Zinc finger A20 and AN1 domain-containing stress-associated protein 8 OS=Oryza sativa subsp. japonica GN=SAP8 PE=2 SV=1	gi|970003187|ref|XP_015062367.1| PREDICTED: zinc finger A20 and AN1 domain-containing stress-associated protein 8-like isoform X1 [Solanum pennellii]	-	-	GO:0008270//zinc ion binding;	-	Zinc finger A20 and AN1 domain-containing stress-associated protein 8 (AHRD V3.3 A0A2G2UWG6_CAPBA)
Solyc01g014210.1	0	0	0	0	0	0	0	0	0	-	-	KOG0749;virNOG09086	C	sp|P27081|ADT2_SOLTU ADP,ATP carrier protein, mitochondrial (Fragment) OS=Solanum tuberosum GN=ANT1 PE=2 SV=1	gi|568214413|ref|NP_001275490.1| ADP,ATP carrier protein, mitochondrial [Solanum tuberosum] gi|565391002|ref|XP_006361217.1| PREDICTED: ADP,ATP carrier protein, mitochondrial isoform X1 [Solanum tuberosum] gi|418731470|gb|AFX67036.1| ADP, ATP carrier protein [Solanum tuberosum]	-	-	-	-	ADP,ATP carrier protein, mitochondrial (AHRD V3.3 A0A2G3CB84_CAPCH)
Solyc01g014220.3	0	0	0	0	0	0	0	0	0	-	-	-	-	-	-	-	-	-	-	DUF616 domain-containing protein (AHRD V3.3 A0A1Q3BIE2_CEPFO)
Solyc01g014230.4	13.9567	14.6085	14.0894	14.1409	14.2854	15.9637	15.4784	14.7749	15.495	GO:0005515	-	-	-	-	-	-	-	GO:0005515//protein binding;	-	RING-type E3 ubiquitin transferase (AHRD V3.3 A0A2G3CB55_CAPCH)
Solyc01g014240.1	0	0	0	0	0	0	0	0	0	-	-	virNOG29577	T	sp|Q40392|TMVRN_NICGU TMV resistance protein N OS=Nicotiana glutinosa GN=N PE=1 SV=1	gi|723741832|ref|XP_010312685.1| PREDICTED: TMV resistance protein N-like isoform X3 [Solanum lycopersicum]	-	-	-	-	TMV resistance protein N (AHRD V3.3 A0A2G2VDZ1_CAPBA)
Solyc01g014250.2	4.01369	9.16799	16.6955	8.40104	9.71231	7.13579	10.2766	6.66421	5.28337	-	-	-	-	-	-	-	-	-	-	Unknown protein
Solyc01g014260.1	0	0	0	0	0	0	0	0	0	-	-	-	-	-	-	-	-	-	-	Unknown protein
Solyc01g014270.3	2.26065	0.420066	1.40951	3.15254	3.61481	2.0598	3.02196	2.69532	1.87703	-	-	-	-	-	-	-	-	-	-	Unknown protein
Solyc01g014275.1	0	0	0	0	0	0	0	0	0	-	-	-	-	-	-	-	-	-	-	glycine-rich cell wall structural protein-like (AHRD V3.3 XP_019067541.1)
Solyc01g014300.1	0	0	0	0	0	0	0	0	0	-	-	KOG0619	T	-	gi|971587634|ref|XP_015161159.1| PREDICTED: receptor-like protein 12 isoform X2 [Solanum tuberosum]	-	-	-	-	receptor-like protein 12 (AHRD V3.3 A0A2G2YW48_CAPAN)
Solyc01g014310.2	0	0	0	0	0	0	0	0	0	GO:0005515	-	-	-	-	-	-	-	GO:0005515//protein binding;	-	receptor-like protein 12 (AHRD V3.3 A0A1U8DTH8_CAPAN)
Solyc01g014315.1	0.0887812	0	0	0	0.0967924	0	0	0	0	-	-	-	-	-	-	-	-	-	-	Unknown protein
Solyc01g014320.4	0	0	0	0	0	0	0	0	0	GO:0008168	-	-	-	-	-	-	-	GO:0008168//methyltransferase activity;	-	S-adenosyl-L-methionine-dependent methyltransferases superfamily protein (AHRD V3.3 A0A2U1QHF5_ARTAN)
Solyc01g014350.1	0	0	0	0	0	0	0	0	0	-	-	virNOG01037;KOG1164	T	sp|Q852L0|HD16N_ORYSJ Casein kinase 1-like protein HD16 OS=Oryza sativa subsp. japonica GN=HD16 PE=1 SV=1	gi|1035897177|gb|OAY26779.1| hypothetical protein MANES_16G074100 [Manihot esculenta]	-	-	-	-	Protein kinase family protein (AHRD V3.3 F4ISN5_ARATH)
Solyc01g014355.1	0	0	0	0	0	0	0	0	0	-	-	-	-	-	-	-	-	-	-	Unknown protein
Solyc01g014360.1	0	0	0	0	0	0	0	0	0	-	-	virNOG07614;virNOG05246	SR	-	gi|723708034|ref|XP_010322496.1| PREDICTED: uncharacterized protein At1g51745-like [Solanum lycopersicum]	-	-	-	-	4-hydroxy-4-methyl-2-oxoglutarate aldolase (AHRD V3.3 A0A2G3CF74_CAPCH)
Solyc01g014363.1	0	0	0	0	0	0	0	0	0	-	-	-	-	-	-	-	-	-	-	Retrovirus-related Pol polyprotein from transposon TNT 1-94 (AHRD V3.3 POLX_TOBAC)
Solyc01g014367.1	0	0	0	0	0	0	0	0	0	-	-	-	-	-	-	-	-	-	-	Unknown protein
Solyc01g014370.2	0	0	0	0	0	0	0	0	0	-	-	-	-	-	-	-	-	-	-	Synaptotagmin-4 (AHRD V3.3 A0A2G2YVG9_CAPAN)
Solyc01g014373.1	2.34545	2.57591	1.42515	2.47844	2.40443	2.07328	3.26194	2.90818	1.78031	-	-	-	-	-	-	-	-	-	-	IRK-interacting protein (AHRD V3.3 A0A2I4FH54_9ROSI)
Solyc01g014377.1	0	0	0	0	0	0	0	0	0	-	-	-	-	-	-	-	-	-	-	Unknown protein
Solyc01g014390.3	0.147103	0.656017	0	0	0	0	0	0	0	-	-	virNOG10279	J	sp|Q7XJJ7|FAAH_ARATH Fatty acid amide hydrolase OS=Arabidopsis thaliana GN=FAAH PE=1 SV=1	gi|971544008|ref|XP_015162551.1| PREDICTED: fatty acid amide hydrolase-like isoform X1 [Solanum tuberosum]	-	-	-	-	Unknown protein
Solyc01g014400.2	0	0	0	0	0	0	0	0	0	-	-	-	-	-	-	-	-	-	-	Endoribonuclease Dicer-like protein 2 (AHRD V3.3 A0A2G2Y661_CAPAN)
Solyc01g014410.1	0	0	0	0	0	0	0	0	0	GO:0004525;GO:0006396	-	virNOG04285;KOG0701	A	sp|Q3EBC8|DCL2_ARATH Endoribonuclease Dicer homolog 2 OS=Arabidopsis thaliana GN=At3g03300 PE=1 SV=2	gi|315258243|gb|ADT91700.1| dicer-like protein 2 [Nicotiana attenuata]	GO:0006396//RNA processing;	-	GO:0004525//ribonuclease III activity;	-	Dicer-like protein 2 (AHRD V3.3 F8SXT7_NICAT)
Solyc01g014420.1	0	0	0	0	0	0	0	0	0	-	-	KOG0701	A	sp|Q3EBC8|DCL2_ARATH Endoribonuclease Dicer homolog 2 OS=Arabidopsis thaliana GN=At3g03300 PE=1 SV=2	gi|971560684|ref|XP_015166742.1| PREDICTED: endoribonuclease Dicer homolog 2-like [Solanum tuberosum]	-	-	-	-	Endoribonuclease Dicer-like protein 2 (AHRD V3.3 A0A2G2Y661_CAPAN)
Solyc01g014430.1	0	0	0	0	0	0	0	0	0	-	-	KOG0701	A	sp|Q3EBC8|DCL2_ARATH Endoribonuclease Dicer homolog 2 OS=Arabidopsis thaliana GN=At3g03300 PE=1 SV=2	gi|1012377191|gb|AMS34007.1| endoribonuclease Dicer 2c [Solanum lycopersicum]	-	-	-	-	Endoribonuclease Dicer-like protein 2 (AHRD V3.3 A0A2G2Y661_CAPAN)
Solyc01g014440.2	0	0	0	0	0	0	0	0	0	-	-	-	-	-	-	-	-	-	-	Endoribonuclease Dicer-like protein 2 (AHRD V3.3 A0A2G2Y661_CAPAN)
Solyc01g014450.1	0	0	0	0	0	0	0	0	0	GO:0004525;GO:0006396	-	virNOG04285;KOG0701	A	sp|Q3EBC8|DCL2_ARATH Endoribonuclease Dicer homolog 2 OS=Arabidopsis thaliana GN=At3g03300 PE=1 SV=2	gi|1012377191|gb|AMS34007.1| endoribonuclease Dicer 2c [Solanum lycopersicum]	GO:0006396//RNA processing;	-	GO:0004525//ribonuclease III activity;	-	Dicer-like 2 protein (AHRD V3.3 H9N4C7_NICAT)
Solyc01g014470.1	0.768204	0.142745	0.422622	0.82406	0.139587	0	0.453047	0.147728	1.32884	-	-	-	-	-	-	-	-	-	-	Unknown protein
Solyc01g014480.3	10.3543	11.1832	12.2383	11.1072	11.5753	13.4514	10.3762	10.3603	11.3132	GO:0005634	K14514	virNOG05631	K	sp|O23116|EIL3_ARATH ETHYLENE INSENSITIVE 3-like 3 protein OS=Arabidopsis thaliana GN=EIL3 PE=1 SV=1	gi|969995358|ref|XP_015071039.1| PREDICTED: ETHYLENE INSENSITIVE 3-like 3 protein isoform X1 [Solanum pennellii]	-	GO:0005634//nucleus;	-	ko04075(Plant hormone signal transduction);ko04016(MAPK signaling pathway - plant)	ETHYLENE INSENSITIVE 3-like 3 protein (AHRD V3.3 A0A2G3AJ97_CAPAN)
Solyc01g014490.4	12.9074	13.9374	10.0991	14.128	13.6812	13.9113	16.493	12.3003	13.2723	GO:0003677;GO:0003918;GO:0006265	K03167	-	-	-	-	GO:0006265//DNA topological change;	-	GO:0003677//DNA binding;GO:0003918//DNA topoisomerase type II (double strand cut, ATP-hydrolyzing) activity;	-	DNA topoisomerase 6 subunit B (AHRD V3.3 A0A2I4GDF3_9ROSI)
Solyc01g014510.2	0	0	0	0	0	0	0	0	0	-	-	-	-	-	-	-	-	-	-	G-type lectin S-receptor-like serine/threonine-protein kinase (AHRD V3.3 A0A2K3NIX6_TRIPR)
Solyc01g014520.1	0	0	0	0	0	0	0	0	0	GO:0004672;GO:0005524;GO:0006468	-	COG0515;virNOG06319	T	sp|Q0JEU6|LERK3_ORYSJ G-type lectin S-receptor-like serine/threonine-protein kinase LECRK3 OS=Oryza sativa subsp. japonica GN=LECRK3 PE=3 SV=2	gi|723656354|ref|XP_010317381.1| PREDICTED: uncharacterized protein LOC101262243 [Solanum lycopersicum]	GO:0006468//protein phosphorylation;	-	GO:0004672//protein kinase activity;GO:0005524//ATP binding;	-	Receptor-like protein kinase (AHRD V3.3 A0A2U1PPA0_ARTAN)
Solyc01g014530.2	0	0	0	0	0	0	0	0	0	-	-	virNOG06319	T	sp|Q39202|RLK1_ARATH G-type lectin S-receptor-like serine/threonine-protein kinase RLK1 OS=Arabidopsis thaliana GN=RLK1 PE=2 SV=2	gi|460365870|ref|XP_004228819.1| PREDICTED: G-type lectin S-receptor-like serine/threonine-protein kinase RLK1 [Solanum lycopersicum]	-	-	-	-	G-type lectin S-receptor-like serine/threonine-protein kinase (AHRD V3.3 A0A2K3PIJ6_TRIPR)
Solyc01g014533.1	0	0	0	0	0	0	0	0	0	-	-	-	-	-	-	-	-	-	-	Retrovirus-related Pol polyprotein from transposon TNT 1-94 (AHRD V3.3 A0A2I0WSF9_9ASPA)
Solyc01g014540.3	0	0	0	0	0	0	0	0	0	-	-	-	-	-	-	-	-	-	-	G-type lectin S-receptor-like serine/threonine-protein kinase (AHRD V3.3 A0A2K3NTH2_TRIPR)
Solyc01g014550.3	0	0	0	0	0.046601	0.0973658	0	0	0	GO:0004672;GO:0005524;GO:0006468	-	-	-	-	-	GO:0006468//protein phosphorylation;	-	GO:0004672//protein kinase activity;GO:0005524//ATP binding;	-	Receptor-like protein kinase (AHRD V3.3 A0A2U1PPA0_ARTAN)
Solyc01g014560.4	0.216226	0.24107	0.0475822	0.185558	0.235738	0.0492539	0	0.249485	0	-	-	-	-	-	-	-	-	-	-	G-type lectin S-receptor-like serine/threonine-protein kinase (AHRD V3.3 A0A2K3PIJ6_TRIPR)
Solyc01g014620.1	5.30982	11.3465	3.89489	7.75276	5.14574	8.23144	9.04645	7.14765	8.26644	-	-	-	-	-	gi|723654508|ref|XP_010319065.1| PREDICTED: uncharacterized protein LOC104646630 [Solanum lycopersicum]	-	-	-	-	Unknown protein
Solyc01g014640.1	0	0	0	0	0	0	0	0	0	-	-	virNOG06319	T	sp|Q7FAZ2|LERK2_ORYSJ G-type lectin S-receptor-like serine/threonine-protein kinase LECRK2 OS=Oryza sativa subsp. japonica GN=LECRK2 PE=3 SV=1	gi|565391155|ref|XP_006361290.1| PREDICTED: G-type lectin S-receptor-like serine/threonine-protein kinase RLK1 [Solanum tuberosum]	-	-	-	-	G-type lectin S-receptor-like serine/threonine-protein kinase (AHRD V3.3 A0A2K3NIX6_TRIPR)
Solyc01g014650.1	0	0	0	0	0	0	0	0	0	GO:0004672;GO:0006468	-	COG0515;virNOG06319	T	sp|Q7FAZ0|LERK4_ORYSJ G-type lectin S-receptor-like serine/threonine-protein kinase LECRK4 OS=Oryza sativa subsp. japonica GN=LECRK4 PE=3 SV=1	gi|723656354|ref|XP_010317381.1| PREDICTED: uncharacterized protein LOC101262243 [Solanum lycopersicum]	GO:0006468//protein phosphorylation;	-	GO:0004672//protein kinase activity;	-	Receptor-like protein kinase (AHRD V3.3 A0A2U1PPA0_ARTAN)
Solyc01g014660.1	0	0	0	0	0	0	0	0	0	-	-	-	-	sp|Q0JEU6|LERK3_ORYSJ G-type lectin S-receptor-like serine/threonine-protein kinase LECRK3 OS=Oryza sativa subsp. japonica GN=LECRK3 PE=3 SV=2	gi|565391157|ref|XP_006361291.1| PREDICTED: G-type lectin S-receptor-like serine/threonine-protein kinase RLK1 [Solanum tuberosum]	-	-	-	-	G-type lectin S-receptor-like serine/threonine-protein kinase (AHRD V3.3 A0A2K3PIJ6_TRIPR)
Solyc01g014680.1	0	0	0	0	0	0	0	0	0	-	-	COG0515;virNOG06319	T	sp|Q39202|RLK1_ARATH G-type lectin S-receptor-like serine/threonine-protein kinase RLK1 OS=Arabidopsis thaliana GN=RLK1 PE=2 SV=2	gi|565391155|ref|XP_006361290.1| PREDICTED: G-type lectin S-receptor-like serine/threonine-protein kinase RLK1 [Solanum tuberosum]	-	-	-	-	G-type lectin S-receptor-like serine/threonine-protein kinase (AHRD V3.3 A0A2K3PIJ6_TRIPR)
Solyc01g014690.2	0	0	0	0	0	0.322229	0	0	0	GO:0004672;GO:0005524;GO:0006468	-	COG0515;virNOG06319	T	sp|Q7FAZ0|LERK4_ORYSJ G-type lectin S-receptor-like serine/threonine-protein kinase LECRK4 OS=Oryza sativa subsp. japonica GN=LECRK4 PE=3 SV=1	gi|565391155|ref|XP_006361290.1| PREDICTED: G-type lectin S-receptor-like serine/threonine-protein kinase RLK1 [Solanum tuberosum]	GO:0006468//protein phosphorylation;	-	GO:0004672//protein kinase activity;GO:0005524//ATP binding;	-	Receptor-like protein kinase (AHRD V3.3 A0A2U1PPA0_ARTAN)
Solyc01g014700.2	0.100565	0	0	0.0539385	0	0.0572688	0	0	0	-	-	virNOG06319	T	sp|A0A075F7E9|LERK1_ORYSI G-type lectin S-receptor-like serine/threonine-protein kinase LECRK1 OS=Oryza sativa subsp. indica GN=LECRK1 PE=1 SV=2	gi|460365870|ref|XP_004228819.1| PREDICTED: G-type lectin S-receptor-like serine/threonine-protein kinase RLK1 [Solanum lycopersicum]	-	-	-	-	G-type lectin S-receptor-like serine/threonine-protein kinase (AHRD V3.3 A0A2K3PJV0_TRIPR)
Solyc01g014710.1	0	0	0	0	0	0	0	0	0	-	-	virNOG20655	S	-	gi|969998472|ref|XP_015073509.1| PREDICTED: uncharacterized protein LOC107017765 [Solanum pennellii] gi|969998474|ref|XP_015073595.1| PREDICTED: uncharacterized protein LOC107017834 [Solanum pennellii]	-	-	-	-	DUF1677 family protein (DUF1677) (AHRD V3.3 AT1G72510.2)
Solyc01g014720.3	0	0	0	0	0	0	0	0	0	GO:0003700;GO:0006355	-	-	-	-	-	GO:0006355//regulation of transcription, DNA-templated;	-	GO:0003700//DNA-binding transcription factor activity;	-	Solanum lycopersicum Cytokinin Response Factor 7
Solyc01g014725.2	0	0	0	0	0	0	0	0	0	GO:0005515	-	-	-	-	-	-	-	GO:0005515//protein binding;	-	Leucine-rich repeat protein kinase family protein, putative (AHRD V3.3 A0A061F7S3_THECC)
Solyc01g014730.2	0	0	0	0	0	0	0	0	0	-	-	-	-	-	-	-	-	-	-	Unknown protein
Solyc01g014740.1	0	0	0	0	0	0	0	0	0	-	-	-	-	-	-	-	-	-	-	Unknown protein
Solyc01g014745.1	0	0.146474	0	0	0	0	0	0	0	-	-	-	-	-	-	-	-	-	-	Unknown protein
Solyc01g014760.1	0	0	0	0	0	0	0	0	0	-	-	-	-	-	-	-	-	-	-	Unknown protein
Solyc01g014800.1	0	0	0	0	0	0	0	0	0	GO:0004525;GO:0006396	-	KOG0701;NOG165090	AS	sp|Q3EBC8|DCL2_ARATH Endoribonuclease Dicer homolog 2 OS=Arabidopsis thaliana GN=At3g03300 PE=1 SV=2	gi|1026102487|ref|XP_016550310.1| PREDICTED: endoribonuclease Dicer homolog 2-like [Capsicum annuum]	GO:0006396//RNA processing;	-	GO:0004525//ribonuclease III activity;	-	Endoribonuclease Dicer-like protein 2 (AHRD V3.3 A0A2G2Y661_CAPAN)
Solyc01g014820.2	0	0	0	0	0	0	0	0	0	-	-	KOG2938;NOG124409;virNOG11099	FR	-	gi|971582779|ref|XP_006365268.2| PREDICTED: uncharacterized protein LOC102590399 [Solanum tuberosum]	-	-	-	-	Inosine-uridine preferring nucleoside hydrolase family protein (AHRD V3.3 A0A2U1LEG5_ARTAN)
Solyc01g014830.1	0	0.241826	0	0.116338	0	0.247042	0.127919	0.125134	0.11256	-	-	virNOG38190	R	-	gi|971562255|ref|XP_015167153.1| PREDICTED: extensin-2-like [Solanum tuberosum]	-	-	-	-	Extensin-like protein Dif10 (AHRD V3.3 Q43504_SOLLC)
Solyc01g014840.3	6.58015	7.03857	9.97161	6.14227	6.67917	9.27301	4.8016	5.00505	7.95148	GO:0043531	-	COG4886;virNOG10093	ST	sp|Q40392|TMVRN_NICGU TMV resistance protein N OS=Nicotiana glutinosa GN=N PE=1 SV=1	gi|460365849|ref|XP_004228809.1| PREDICTED: TMV resistance protein N-like [Solanum lycopersicum]	-	-	GO:0043531//ADP binding;	-	Disease resistance protein (TIR-NBS-LRR class) (AHRD V3.3 A0A2U1PW75_ARTAN)
Solyc01g014850.4	34.8141	29.4046	27.9414	29.5853	25.9609	27.6357	28.9753	26.6054	27.4516	GO:0003723	-	-	-	-	-	-	-	GO:0003723//RNA binding;	-	Zinc finger transcription factor 7
Solyc01g014860.3	88.052	103.839	82.1928	93.0904	79.016	97.7519	77.9866	72.2541	106.564	-	-	-	-	-	-	-	-	-	-	Unknown protein
Solyc01g014910.2	0	0	0	0	0	0	0	0	0	GO:0046983	-	virNOG19830	K	sp|Q9FXA3|BH095_ARATH Transcription factor bHLH95 OS=Arabidopsis thaliana GN=BHLH95 PE=2 SV=2	gi|970000659|ref|XP_015089698.1| PREDICTED: transcription factor bHLH95-like [Solanum pennellii]	-	-	GO:0046983//protein dimerization activity;	-	transcription factor bHLH95-like (AHRD V3.3 A0A2I4FIQ6_9ROSI)
Solyc01g014930.2	0	0	0	0	0	0	0	0	0	GO:0005515	-	-	-	-	-	-	-	GO:0005515//protein binding;	-	Hcr9-OR2C (AHRD V3.3 Q4VSU3_SOLPI)
Solyc01g014940.2	0	0	0	0	0	0	0	0	0	-	-	-	-	-	-	-	-	-	-	Hcr9-OR2A (AHRD V3.3 Q4VSU5_SOLPI)
Solyc01g014960.1	0	0	0	0	0	0	0	0	0	-	-	virNOG19830	K	sp|Q9FXA3|BH095_ARATH Transcription factor bHLH95 OS=Arabidopsis thaliana GN=BHLH95 PE=2 SV=2	gi|969998514|ref|XP_015074396.1| PREDICTED: transcription factor bHLH95-like [Solanum pennellii]	-	-	-	-	transcription factor bHLH95-like (AHRD V3.3 A0A2I4EEI6_9ROSI)
Solyc01g014963.1	0	0	0	0	0	0	0	0	0	-	-	-	-	-	-	-	-	-	-	Retrovirus-related Pol polyprotein from transposon TNT 1-94 (AHRD V3.3 A0A2K3MX29_TRIPR)
Solyc01g014967.1	0	0	0	0	0	0	0	0	0	-	-	-	-	-	-	-	-	-	-	Retrovirus-related Pol polyprotein from transposon TNT 1-94 (AHRD V3.3 POLX_TOBAC)
Solyc01g014970.1	0	0	0	0	0	0	0	0	0	-	-	-	-	-	gi|971553670|ref|XP_015164998.1| PREDICTED: zinc-finger homeodomain protein 7-like [Solanum tuberosum]	-	-	-	-	Zinc-finger homeodomain protein 4 (AHRD V3.3 ZHD4_ARATH)
Solyc01g014980.4	0	0	0	0	0	0	0	0	0	-	-	-	-	-	-	-	-	-	-	Unknown protein
Solyc01g014990.3	0	0	0	0	0	0	0	0	0	-	-	-	-	-	-	-	-	-	-	Unknown protein
Solyc01g015000.3	0	0	0	0	0	0	0	0	0	GO:0006808;GO:0030234	-	virNOG05889;COG0347;virNOG17917	HKE	sp|Q6AUR2|GLNB_ORYSJ Nitrogen regulatory protein P-II homolog OS=Oryza sativa subsp. japonica GN=GLB PE=2 SV=1	gi|723654462|ref|XP_010318392.1| PREDICTED: nitrogen regulatory protein P-II homolog [Solanum lycopersicum]	GO:0006808//regulation of nitrogen utilization;	-	GO:0030234//enzyme regulator activity;	-	Nitrogen regulatory protein P-II (AHRD V3.3 A0A2G2Z6U6_CAPAN)
Solyc01g015010.1	0	0	0	0	0	0	0	0	0	-	-	KOG2037	R	-	-	-	-	-	-	Unknown protein
Solyc01g015020.4	38.5888	49.85	45.874	49.8536	54.1435	64.4607	45.8123	49.5576	50.1793	-	-	-	-	-	-	-	-	-	-	PRLI-interacting factor (AHRD V3.3 AT5G19900.5)
Solyc01g015030.1	0	0	0	0	0	0	0	0	0	-	-	NOG199657	S	-	gi|971558005|ref|XP_015166083.1| PREDICTED: uncharacterized protein LOC102590321 [Solanum tuberosum]	-	-	-	-	Unknown protein
Solyc01g015035.1	0	0	0	0	0	0	0	0	0	-	-	-	-	-	-	-	-	-	-	Unknown protein
Solyc01g015050.1	0	0	0	0	0	0	0	0	0	-	-	virNOG16633	R	-	gi|970037656|ref|XP_015080174.1| PREDICTED: factor of DNA methylation 4-like [Solanum pennellii]	-	-	-	-	factor of DNA methylation 4-like (AHRD V3.3 XP_022844165.1)
Solyc01g015060.1	0	0	0	0	0	0	0	0	0	GO:0031047	-	virNOG16633	R	sp|Q8VZ79|IDN2_ARATH Protein INVOLVED IN DE NOVO 2 OS=Arabidopsis thaliana GN=IDN2 PE=1 SV=1	gi|565368276|ref|XP_006350773.1| PREDICTED: factor of DNA methylation 4 [Solanum tuberosum]	GO:0031047//gene silencing by RNA;	-	-	-	XH/XS domain protein (AHRD V3.3 A0A2K3NHW6_TRIPR)
Solyc01g015080.3	64.5677	103.877	131.901	36.8407	45.7687	56.5116	50.4987	34.072	54.9078	GO:0004601;GO:0006979;GO:0020037;GO:0055114	K00430	virNOG08514	G	sp|Q42517|PERN_ARMRU Peroxidase N OS=Armoracia rusticana GN=HRPN PE=2 SV=1	gi|460364898|ref|XP_004228346.1| PREDICTED: peroxidase N-like [Solanum lycopersicum]	GO:0006979//response to oxidative stress;GO:0055114//obsolete oxidation-reduction process;	-	GO:0004601//peroxidase activity;GO:0020037//heme binding;	ko00940(Phenylpropanoid biosynthesis)	Peroxidase (AHRD V3.3 K4AUE2_SOLLC)
Solyc01g015130.1	0	0	0	0	0	0	0	0	0	-	-	KOG1947	R	sp|Q9M2Z5|FBL53_ARATH F-box/LRR-repeat protein At3g48880 OS=Arabidopsis thaliana GN=At3g48880 PE=2 SV=1	gi|971569372|ref|XP_015169128.1| PREDICTED: F-box/LRR-repeat protein At3g48880-like [Solanum tuberosum]	-	-	-	-	F-box/LRR-repeat protein (AHRD V3.3 A0A2G2ZYX1_CAPAN)
Solyc01g015133.1	0	0	0	0	0	0	0	0	0	-	-	-	-	-	-	-	-	-	-	Retrovirus-related Pol polyprotein from transposon TNT 1-94 (AHRD V3.3 A0A2I0VJ33_9ASPA)
Solyc01g015137.1	0	0	0	0	0	0	0	0	0	-	-	-	-	-	-	-	-	-	-	Retrovirus-related Pol polyprotein from transposon TNT 1-94 (AHRD V3.3 A0A2I0VJ33_9ASPA)
Solyc01g015180.1	0	0	0	0	0	0	0	0	0	-	-	KOG1947;virNOG05319	R	-	gi|565373542|ref|XP_006353329.1| PREDICTED: F-box/LRR-repeat protein At3g48880-like [Solanum tuberosum] gi|971560804|ref|XP_015166783.1| PREDICTED: F-box/LRR-repeat protein At3g48880-like [Solanum tuberosum]	-	-	-	-	F-box/LRR-repeat protein (AHRD V3.3 A0A2G2X6L0_CAPBA)
Solyc01g015185.1	0	0	0	0	0	0	0	0	0	-	-	-	-	-	-	-	-	-	-	Retrovirus-related Pol polyprotein from transposon TNT 1-94 (AHRD V3.3 A0A2I0VJ33_9ASPA)
Solyc01g015200.1	0	0	0	0	0	0	0	0	0	-	-	-	-	-	-	-	-	-	-	Plastid transcriptionally active 3 (AHRD V3.3 F4J3M2_ARATH)
Solyc01g015210.1	0	0	0	0	0	0	0	0	0	GO:0003677	-	-	-	sp|Q9XIB4|Y1475_ARATH B3 domain-containing protein At1g49475 OS=Arabidopsis thaliana GN=At1g49475 PE=2 SV=2	gi|970009480|ref|XP_015065622.1| PREDICTED: B3 domain-containing transcription factor VRN1-like [Solanum pennellii]	-	-	GO:0003677//DNA binding;	-	B3 domain-containing protein (AHRD V3.3 A0A1Q3D9A6_CEPFO)
Solyc01g015230.3	0	0	0	0	0	0	0	0	0	-	-	-	-	-	-	-	-	-	-	Unknown protein
Solyc01g015250.1	0	0	0	0	0	0	0	0	0	-	-	-	-	-	-	-	-	-	-	Unknown protein
Solyc01g015280.1	0	0	0	0	0	0	0	0	0	-	-	-	-	-	-	-	-	-	-	Unknown protein
Solyc01g015290.1	0	0	0	0	0	0	0	0	0	-	-	virNOG23845	J	sp|P27484|GRP2_NICSY Glycine-rich protein 2 OS=Nicotiana sylvestris GN=GRP-2 PE=2 SV=1	gi|723751575|ref|XP_010314416.1| PREDICTED: glycine-rich protein 2-like [Solanum lycopersicum]	-	-	-	-	cold shock domain protein 1 (AHRD V3.3 AT4G36020.3)
Solyc01g015293.1	0	0	0	0	0	0	0	0	0	-	-	-	-	-	-	-	-	-	-	Unknown protein
Solyc01g015297.1	0	0	0	0	0	0	0	0	0	-	-	-	-	-	-	-	-	-	-	Unknown protein
Solyc01g016300.1	0	0	0	0	0	0	0	0	0	-	-	virNOG23838	S	-	gi|970007209|ref|XP_015064478.1| PREDICTED: uncharacterized protein LOC107009644 [Solanum pennellii]	-	-	-	-	Unknown protein
Solyc01g016305.1	0.536997	0.748369	0.147713	0.288021	0.292727	0.229353	0.23752	0.619595	0.0696673	-	-	-	-	-	-	-	-	-	-	Retrovirus-related Pol polyprotein from transposon TNT 1-94 (AHRD V3.3 A0A2K3NHV2_TRIPR)
Solyc01g016350.1	0	0	0	0	0	0	0	0	0	-	-	-	-	-	-	-	-	-	-	Unknown protein
Solyc01g016355.1	0	0	0	0	0	0	0	0	0	GO:0005515	-	-	-	-	-	-	-	GO:0005515//protein binding;	-	receptor-like protein 12 (AHRD V3.3 A0A1U8DTH8_CAPAN)
Solyc01g016380.4	0.216692	0.0603973	0	0.174336	0.177184	0.1234	0	0	0	-	-	-	-	-	-	-	-	-	-	protein trichome birefringence-like (AHRD V3.3 A0A2I4E1G4_9ROSI)
Solyc01g016390.4	0.119548	0.177711	0	0	0.043445	0.0453859	0	0.0459786	0.165435	-	-	-	-	-	-	-	-	-	-	protein trichome birefringence-like (AHRD V3.3 A0A2I4E1G4_9ROSI)
Solyc01g016400.1	0.562481	0.627108	0.412594	0.804506	1.22647	1.06772	1.32689	0.216333	0.583788	-	-	-	-	-	-	-	-	-	-	Unknown protein
Solyc01g016410.4	8.88921	9.39235	11.9542	11.0313	9.88137	8.80087	12.7462	12.2676	8.32143	-	K22378	-	-	-	-	-	-	-	-	RING/U-box superfamily protein (AHRD V3.3 A0A2U1PQW6_ARTAN)
Solyc01g016412.1	0	0	0	0	0	0	0	0	0	GO:0008270	-	-	-	-	-	-	-	GO:0008270//zinc ion binding;	-	Transposase (AHRD V3.3 F8UTT6_SOLDE)
Solyc01g016414.1	0	0	0	0	0	0	0	0	0	-	-	-	-	-	-	-	-	-	-	TCP transcription factor 1 (AHRD V3.3 G3BGU2_SOLLC)
Solyc01g016416.1	0	0	0	0	0	0	0	0	0	-	-	-	-	-	-	-	-	-	-	Transposase, Ptta/En/Spm (AHRD V3.3 A0A2U1MQN8_ARTAN)
Solyc01g016418.1	0	0	0	0	0	0	0	0	0	-	-	-	-	-	-	-	-	-	-	Unknown protein
Solyc01g016430.1	0	0	0	0	0	0	0	0	0	-	-	virNOG04372;NOG211140;KOG0800	OR	-	gi|460364892|ref|XP_004228343.1| PREDICTED: E3 ubiquitin-protein ligase AIP2 [Solanum lycopersicum] gi|460364894|ref|XP_004228344.1| PREDICTED: E3 ubiquitin-protein ligase AIP2 [Solanum lycopersicum] gi|460364896|ref|XP_004228345.1| PREDICTED: E3 ubiquitin-protein ligase AIP2 [Solanum lycopersicum]	-	-	-	-	Unknown protein
Solyc01g016450.1	0	0	0	0	0	0	0	0	0	-	-	NOG211140;KOG0800	OR	-	gi|460364892|ref|XP_004228343.1| PREDICTED: E3 ubiquitin-protein ligase AIP2 [Solanum lycopersicum] gi|460364894|ref|XP_004228344.1| PREDICTED: E3 ubiquitin-protein ligase AIP2 [Solanum lycopersicum] gi|460364896|ref|XP_004228345.1| PREDICTED: E3 ubiquitin-protein ligase AIP2 [Solanum lycopersicum]	-	-	-	-	E3 ubiquitin-protein ligase AIP2 (AHRD V3.3 XP_004228345.1)
Solyc01g016460.4	16.4962	23.368	17.7235	14.9892	14.3878	16.5778	19.2283	21.2728	18.1282	-	-	-	-	-	-	-	-	-	-	Unknown protein
Solyc01g016470.3	98.2811	81.1562	84.538	92.1109	65.6672	43.503	86.4653	82.718	81.8014	-	K02942	virNOG22966	J	sp|P52855|RLA1_MAIZE 60S acidic ribosomal protein P1 OS=Zea mays GN=RPP1A PE=1 SV=1	gi|460364889|ref|XP_004228342.1| PREDICTED: 60S acidic ribosomal protein P1 [Solanum lycopersicum] gi|723654407|ref|XP_010317491.1| PREDICTED: 60S acidic ribosomal protein P1 [Solanum lycopersicum]	-	-	-	ko03010(Ribosome)	60S acidic ribosomal protein P1 (AHRD V3.3 A0A2G2XN91_CAPBA),Pfam:PF00428
Solyc01g016510.1	0	0	0	0	0	0	0	0	0	-	-	-	-	-	-	-	-	-	-	Plant/protein (DUF789) (AHRD V3.3 A0A1P8AV44_ARATH)
Solyc01g016520.1	0	0	0	0	0	0	0	0	0	-	-	COG0086;virNOG09239;virNOG40516	K	sp|Q9BBS7|RPOC2_LOTJA DNA-directed RNA polymerase subunit beta&apos;&apos; OS=Lotus japonicus GN=rpoC2 PE=3 SV=1	gi|374413205|gb|AEZ49476.1| RNA polymerase beta&apos;&apos; subunit, partial (plastid) [Cyperus alternifolius]	-	-	-	-	DNA-directed RNA polymerase subunit beta'' (AHRD V3.3 A0A2Z5TZR0_9ASPA)
Solyc01g016530.1	0	0	0	0	0	0	0	0	0	-	-	-	-	-	-	-	-	-	-	hypothetical protein (DUF789) (AHRD V3.3 AT1G73210.3)
Solyc01g016540.3	0	0	0	0	0	0	0	0	0	-	-	-	-	-	-	-	-	-	-	Plant/protein (DUF789) (AHRD V3.3 Q8LF98_ARATH)
Solyc01g016545.1	0	0	0	0	0	0	0	0	0	-	-	-	-	-	-	-	-	-	-	Retrovirus-related Pol polyprotein from transposon TNT 1-94 (AHRD V3.3 A0A1J3EPT6_NOCCA)
Solyc01g016550.2	0	0	0	0	0	0	0	0	0	-	-	-	-	-	-	-	-	-	-	Unknown protein
Solyc01g016560.1	20.2211	18.2345	29.2836	17.8635	18.3174	29.2964	20.5187	18.0132	19.1353	-	-	-	-	-	-	-	-	-	-	Unknown protein
Solyc01g016565.1	0	0	0	0	0	0	0	0	0.134597	-	-	-	-	-	-	-	-	-	-	Retrovirus-related Pol polyprotein from transposon TNT 1-94 (AHRD V3.3 A0A1J3CN06_NOCCA)
Solyc01g016580.1	0	0	0	0	0	0	0	0	0	-	-	virNOG03292	S	sp|Q9SYZ7|U496A_ARATH UPF0496 protein At4g34320 OS=Arabidopsis thaliana GN=At4g34320 PE=2 SV=1	gi|460370188|ref|XP_004230936.1| PREDICTED: UPF0496 protein At4g34320-like [Solanum lycopersicum] gi|460370190|ref|XP_004230937.1| PREDICTED: UPF0496 protein At4g34320-like [Solanum lycopersicum] gi|723665782|ref|XP_010315295.1| PREDICTED: UPF0496 protein At4g34320-like [Solanum lycopersicum] gi|723665787|ref|XP_010315296.1| PREDICTED: UPF0496 protein At4g34320-like [Solanum lycopersicum] gi|7236…	-	-	-	-	UPF0496 protein 1 (AHRD V3.3 A0A1U8DXI0_CAPAN)
Solyc01g016590.1	0	0	0	0	0	0	0	0	0	-	-	-	-	-	gi|971554541|ref|XP_015165197.1| PREDICTED: uncharacterized protein LOC107061027 [Solanum tuberosum]	-	-	-	-	Unknown protein
Solyc01g016600.2	0	0	0	0	0	0	0	0	0	-	-	-	-	-	-	-	-	-	-	UPF0496 protein (AHRD V3.3 A0A2K3LR63_TRIPR)
Solyc01g016605.1	0	0	0	0	0	0	0	0	0	-	-	-	-	-	-	-	-	-	-	Unknown protein
Solyc01g016630.1	0	0	0	0	0	0	0	0	0	-	-	-	-	-	-	-	-	-	-	Unknown protein
Solyc01g016640.3	0	0	0	0	0	0	0	0	0	-	-	-	-	-	-	-	-	-	-	2-oxoglutarate (2OG) and Fe(II)-dependent oxygenase superfamily protein (AHRD V3.3 A0A2U1NJZ4_ARTAN)
Solyc01g016660.1	0	0	0	0	0	0	0	0	0	-	-	virNOG04124	M	sp|Q43847|SSY2_SOLTU Granule-bound starch synthase 2, chloroplastic/amyloplastic OS=Solanum tuberosum GN=SS2 PE=1 SV=3	gi|1025269481|ref|XP_016493243.1| PREDICTED: granule-bound starch synthase 2, chloroplastic/amyloplastic-like [Nicotiana tabacum]	-	-	-	-	Starch synthase, chloroplastic/amyloplastic (AHRD V3.3 A0A1J6I800_NICAT)
Solyc01g016665.1	0	0	0	0	0	0	0	0	0	-	-	-	-	-	-	-	-	-	-	protein FAR1-RELATED SEQUENCE 5-like (AHRD V3.3 A0A2I4FDV7_9ROSI)
Solyc01g016670.2	0	0	0	0	0	0	0	0	0	-	-	-	-	-	-	-	-	-	-	Unknown protein
Solyc01g016680.3	0	0	0	0	0	0	0	0	0	GO:0016491;GO:0055114	-	-	-	-	-	GO:0055114//obsolete oxidation-reduction process;	-	GO:0016491//oxidoreductase activity;	-	2-oxoglutarate (2OG) and Fe(II)-dependent oxygenase superfamily protein (AHRD V3.3 A0A2U1L2L8_ARTAN)
Solyc01g016685.1	0	0	0	0	0	0	0	0	0	-	-	-	-	-	-	-	-	-	-	Retrovirus-related Pol polyprotein from transposon TNT 1-94 (AHRD V3.3 A0A2I0VNR7_9ASPA)
Solyc01g016690.1	0	0	0	0	0	0	0	0	0	-	-	-	-	-	-	-	-	-	-	Unknown protein
Solyc01g016700.3	0	0	0	0	0	0	0	0	0	-	-	KOG0014	K	-	gi|460395756|ref|XP_004243447.1| PREDICTED: MADS-box protein FBP24 [Solanum lycopersicum] gi|723715642|ref|XP_010323805.1| PREDICTED: MADS-box protein FBP24 [Solanum lycopersicum]	-	-	-	-	Unknown protein
Solyc01g016720.2	0	0	0	0	0	0	0	0	0	-	-	-	-	-	-	-	-	-	-	Unknown protein
Solyc01g016725.1	0	0	0	0	0	0	0	0	0	-	-	-	-	-	-	-	-	-	-	Retrovirus-related Pol polyprotein from transposon TNT 1-94 (AHRD V3.3 A0A2K3LWA1_TRIPR)
Solyc01g016760.1	0	0	0	0	0	0	0	0	0	-	-	KOG1947;virNOG05319	R	-	gi|971569374|ref|XP_015169129.1| PREDICTED: F-box/LRR-repeat protein At3g48880-like [Solanum tuberosum]	-	-	-	-	F-box/LRR-repeat protein (AHRD V3.3 XP_004234380.1)
Solyc01g016770.1	0	0	0	0	0	0	0	0	0	-	-	virNOG12413;virNOG00179;KOG0048	K	sp|P20027|MYB3_HORVU Myb-related protein Hv33 OS=Hordeum vulgare GN=MYB2 PE=2 SV=3	gi|460373618|ref|XP_004232612.1| PREDICTED: transcription factor MYB86-like [Solanum lycopersicum]	-	-	-	-	MYB transcription factor (AHRD V3.3 C0PK93_MAIZE)
Solyc01g016780.1	0	0	0	0	0	0	0	0	0	-	-	virNOG00179	K	-	gi|565395039|ref|XP_006363156.1| PREDICTED: transcription factor MYB86-like [Solanum tuberosum]	-	-	-	-	transcription factor MYB86-like (AHRD V3.3 XP_004232612.1)
Solyc01g016790.1	0	0	0	0	0	0	0	0	0	-	-	virNOG22972;NOG209920	S	-	gi|971545162|ref|XP_015162838.1| PREDICTED: uncharacterized protein LOC107060045 isoform X1 [Solanum tuberosum] gi|971545164|ref|XP_015162839.1| PREDICTED: uncharacterized protein LOC107060045 isoform X1 [Solanum tuberosum]	-	-	-	-	Unknown protein
Solyc01g016800.2	0	0	0	0	0	0	0	0	0	-	-	-	-	-	-	-	-	-	-	Unknown protein
Solyc01g016830.1	0	0	0	0	0	0	0	0	0	-	-	-	-	-	-	-	-	-	-	Unknown protein
Solyc01g016840.1	0	0	0	0	0	0	0	0	0	-	-	-	-	-	-	-	-	-	-	Unknown protein
Solyc01g016850.2	0	0	0	0	0	0	0	0	0	-	-	-	-	-	-	-	-	-	-	Unknown protein
Solyc01g016870.1	0	0	0	0	0	0	0	0	0	-	-	-	-	-	-	-	-	-	-	Plastid transcriptionally active 3 (AHRD V3.3 F4J3M2_ARATH)
Solyc01g016880.1	0	0	0	0	0	0	0	0	0	-	-	-	-	-	-	-	-	-	-	Unknown protein
Solyc01g016890.1	0	0	0	0	0	0	0	0	0	-	-	-	-	-	-	-	-	-	-	Unknown protein
Solyc01g016900.1	0	0	0	0	0	0	0	0	0	-	-	virNOG10602;KOG1302	U	sp|Q94KJ7|VPS33_ARATH Vacuolar protein-sorting-associated protein 33 homolog OS=Arabidopsis thaliana GN=VPS33 PE=1 SV=1	gi|565358040|ref|XP_006345837.1| PREDICTED: vacuolar protein-sorting-associated protein 33 homolog isoform X2 [Solanum tuberosum]	-	-	-	-	Vacuolar protein-sorting-associated protein 33-like protein (AHRD V3.3 A0A1J6K8K8_NICAT)
Solyc01g016910.1	0	0	0	0	0	0	0	0	0	-	-	-	-	-	-	-	-	-	-	Unknown protein
Solyc01g016920.1	0	0	0	0	0	0	0	0	0	-	-	-	-	-	-	-	-	-	-	Plastid transcriptionally active 3 (AHRD V3.3 F4J3M2_ARATH)
Solyc01g016930.1	0	0	0	0	0	0	0	0	0	-	-	-	-	-	-	-	-	-	-	Plastid transcriptionally active 3 (AHRD V3.3 F4J3M2_ARATH)
Solyc01g016940.2	0	0	0	0	0	0	0	0	0	-	-	-	-	-	-	-	-	-	-	Unknown protein
Solyc01g016960.1	0	0	0	0	0	0	0	0	0	GO:0043531	-	KOG4658;virNOG15761	T	sp|Q6L403|R1B17_SOLDE Putative late blight resistance protein homolog R1B-17 OS=Solanum demissum GN=R1B-17 PE=3 SV=1	gi|698466509|ref|XP_009782925.1| PREDICTED: putative late blight resistance protein homolog R1B-17 [Nicotiana sylvestris]	-	-	GO:0043531//ADP binding;	-	NBS-coding resistance gene analog (AHRD V3.3 B3V7S0_TOBAC)
Solyc01g016970.2	0	0	0	0.768553	0	0	0	0	0	-	-	-	-	-	-	-	-	-	-	Unknown protein
Solyc01g016980.1	0	0	0	0	0	0	0	0	0	-	-	virNOG25609	R	-	gi|698539611|ref|XP_009765500.1| PREDICTED: uncharacterized protein LOC104217044 [Nicotiana sylvestris]	-	-	-	-	Unknown protein
Solyc01g017020.1	0	0	0	0	0	0	0	0	0	-	-	-	-	-	-	-	-	-	-	Unknown protein
Solyc01g017030.1	0	0	0	0	0	0	0	0	0	-	-	NOG56202;KOG2744	K	sp|Q0WNR6|ARID5_ARATH AT-rich interactive domain-containing protein 5 OS=Arabidopsis thaliana GN=ARID5 PE=1 SV=1	gi|970067721|ref|XP_015060965.1| PREDICTED: AT-rich interactive domain-containing protein 5-like [Solanum pennellii]	-	-	-	-	ARID/BRIGHT DNA-binding domain (AHRD V3.3 A0A200PS47_9MAGN)
Solyc01g017040.1	0	0	0	0	0	0	0	0	0	-	-	-	-	-	gi|723657193|ref|XP_010319338.1| PREDICTED: uncharacterized protein LOC104646718 [Solanum lycopersicum] gi|970000565|ref|XP_015088870.1| PREDICTED: uncharacterized protein LOC107031890 [Solanum pennellii]	-	-	-	-	Unknown protein
Solyc01g017050.1	0	0	0	0	0	0	0	0	0	-	-	virNOG22762;NOG79631	SJ	-	gi|1021021430|gb|KZM80280.1| hypothetical protein DCAR_032037 [Daucus carota subsp. sativus]	-	-	-	-	Carotenoid cleavage dioxygenase 1 (AHRD V3.3 A0A2U1PPW3_ARTAN)
Solyc01g017060.2	0	0	0	0	0	0	0	0	0	GO:0005524;GO:0009507	-	virNOG02782;virNOG26196	SR	sp|Q33BV3|YCF2_NICTO Protein Ycf2 OS=Nicotiana tomentosiformis GN=ycf2-A PE=3 SV=1	gi|81301612|ref|YP_398908.1| Ycf2 [Nicotiana tomentosiformis] gi|81301647|ref|YP_398942.1| Ycf2 [Nicotiana tomentosiformis] gi|109896303|sp|Q33BV3.1|YCF2_NICTO RecName: Full=Protein Ycf2 gi|80750971|dbj|BAE48047.1| Ycf2 protein [Nicotiana tomentosiformis] gi|80751006|dbj|BAE48082.1| Ycf2 protein [Nicotiana tomentosiformis]	-	GO:0009507//chloroplast;	GO:0005524//ATP binding;	-	Protein Ycf2 (AHRD V3.3 A0A167NIB9_9SOLA)
Solyc01g017070.1	0	0	0	0	0	0	0	0	0	GO:0005524;GO:0009507	-	virNOG02782;KOG4768	AR	sp|Q27RY7|YCF2_SOLTU Protein Ycf2 OS=Solanum tuberosum GN=ycf2-A PE=3 SV=1	gi|340806874|gb|AEK71511.1| hypothetical chloroplast RF2 [Lythrum flagellare]	-	GO:0009507//chloroplast;	GO:0005524//ATP binding;	-	Protein Ycf2 (AHRD V3.3 A0A1L2JIZ1_MURKO)
Solyc01g017080.2	0	0	0	0	0	0	0	0	0	-	-	-	-	-	-	-	-	-	-	Protein Ycf2 (AHRD V3.3 A0A2G2XPU4_CAPBA)
Solyc01g017085.1	0	0	0	0	0	0	0	0	0	GO:0003735;GO:0005622;GO:0005840;GO:0006412	-	-	-	-	-	GO:0006412//translation;	GO:0005622//intracellular anatomical structure;GO:0005840//ribosome;	GO:0003735//structural constituent of ribosome;	-	30S ribosomal protein S18, chloroplastic (AHRD V3.3 A0A1U8QD82_CAPAN)
Solyc01g017090.2	0	0	0	0	0	0	0	0	0	-	-	virNOG03913;COG1009;virNOG36252	C	sp|Q32516|NU5C_SOLLC NAD(P)H-quinone oxidoreductase subunit 5, chloroplastic OS=Solanum lycopersicum GN=ndhF PE=3 SV=2	gi|813424313|ref|YP_009132091.1| NADH dehydrogenase subunit 5 (chloroplast) [Solanum neorickii] gi|813559454|ref|YP_009131842.1| NADH dehydrogenase subunit 5 (chloroplast) [Solanum chilense] gi|813559622|ref|YP_009132174.1| NADH dehydrogenase subunit 5 (chloroplast) [Solanum peruvianum] gi|779776352|gb|AJY78820.1| NADH dehydrogenase subunit 5 (chloroplast) [Solanum chilense] gi|779776714|gb|AJY79…	-	-	-	-	NAD(P)H-quinone oxidoreductase subunit 5, chloroplastic (AHRD V3.3 I6N9A4_DATST)
Solyc01g017100.2	0	0	0	0	0	0	0	0	0	-	-	-	-	-	-	-	-	-	-	NAD(P)H-quinone oxidoreductase subunit 5, chloroplastic (AHRD V3.3 Q9MUA4_9SOLN)
Solyc01g017110.2	0	0	0	0	0	0	0	0	0	GO:0005524;GO:0009507	-	-	-	-	-	-	GO:0009507//chloroplast;	GO:0005524//ATP binding;	-	Protein Ycf2 (AHRD V3.3 A0A251UU76_HELAN)
Solyc01g017120.1	0	0	0	0	0	0	0	0	0	GO:0005524;GO:0009507	-	virNOG35393;virNOG02782	OR	sp|Q27RY7|YCF2_SOLTU Protein Ycf2 OS=Solanum tuberosum GN=ycf2-A PE=3 SV=1	gi|404474568|ref|YP_006666073.1| hypothetical protein RF2 (chloroplast) [Capsicum annuum] gi|404474587|ref|YP_006666092.1| hypothetical protein RF2 (chloroplast) [Capsicum annuum] gi|937546724|ref|YP_009169710.1| Ycf2 (chloroplast) [Capsicum frutescens] gi|937546744|ref|YP_009169730.1| Ycf2 (chloroplast) [Capsicum frutescens] gi|401065975|gb|AFP90819.1| hypothetical protein RF2 (chloroplast) [Cap…	-	GO:0009507//chloroplast;	GO:0005524//ATP binding;	-	Protein Ycf2 (AHRD V3.3 A0A2G3BUH1_CAPCH)
Solyc01g017130.1	0	0	0	0	0	0	0	0	0	-	-	virNOG35393;virNOG02782	OR	sp|Q8S8U1|YCF2B_ATRBE Protein Ycf2 B OS=Atropa belladonna GN=ycf2-B PE=3 SV=1	gi|28261781|ref|NP_783294.1| Ycf2 [Atropa belladonna] gi|47117596|sp|Q8S8U1.1|YCF2B_ATRBE RecName: Full=Protein Ycf2 B gi|20068395|emb|CAC88108.1| ycf2 protein [Atropa belladonna]	-	-	-	-	Protein Ycf2 (AHRD V3.3 A0A167NIB9_9SOLA)
Solyc01g017140.1	0	0	0	0	0	0	0	0	0	GO:0005524	-	virNOG35393;virNOG02782	OR	sp|Q8S8V2|YCF2A_ATRBE Protein Ycf2 A OS=Atropa belladonna GN=ycf2-A PE=3 SV=1	gi|821318374|ref|YP_009139509.1| hypothetical chloroplast RF21 (chloroplast) [Dunalia solanacea] gi|821318392|ref|YP_009139527.1| hypothetical chloroplast RF21 (chloroplast) [Dunalia solanacea] gi|817597892|gb|AKF78452.1| hypothetical chloroplast RF21 (chloroplast) [Dunalia solanacea] gi|817597910|gb|AKF78470.1| hypothetical chloroplast RF21 (chloroplast) [Dunalia solanacea]	-	-	GO:0005524//ATP binding;	-	Protein Ycf2 (AHRD V3.3 A0A0F7BHY0_9SOLA)
Solyc01g017145.1	0	0	0	0	0	0	0	0	0	-	-	-	-	-	-	-	-	-	-	Protein Ycf2 (AHRD V3.3 G0YEE9_CLAVI)
Solyc01g017150.1	0	0	0	0	0	0	0	0	0	-	-	virNOG37545;euNOG47969	S	sp|Q2MI39|YCF15_SOLLC Putative uncharacterized protein ycf15 OS=Solanum lycopersicum GN=ycf15-A PE=5 SV=1	gi|544163657|ref|YP_008563133.1| hypothetical chloroplast RF15 (chloroplast) [Solanum lycopersicum] gi|544163676|ref|YP_008563150.1| hypothetical chloroplast RF15 (chloroplast) [Solanum lycopersicum] gi|544170716|ref|AP_004972.1| Ycf15 protein (chloroplast) [Solanum lycopersicum] gi|544170734|ref|AP_004990.1| ycf15 protein (chloroplast) [Solanum lycopersicum] gi|122201759|sp|Q2MI39.1|YCF15_SOLLC …	-	-	-	-	Ycf15 protein (AHRD V3.3 J7H9P3_CAPAN)
Solyc01g017160.2	0	0	0	0	0	0	0	0	0	-	-	-	-	-	-	-	-	-	-	NAD(P)H-quinone oxidoreductase subunit 2, chloroplastic (AHRD V3.3 W8CPX8_PANGI)
Solyc01g017170.1	0	0	0	0	0	0	0	0	0	-	-	virNOG37863;virNOG11706;COG1007	SC	sp|P0CC48|NU2C1_COFAR NAD(P)H-quinone oxidoreductase subunit 2 A, chloroplastic OS=Coffea arabica GN=ndhB1 PE=3 SV=1	gi|552546135|ref|YP_008592685.1| NADH-plastoquinone oxidoreductase subunit 2 (chloroplast) [Berberis bealei] gi|1025806828|ref|YP_009251511.1| NdhB (chloroplast) [Berberis amurensis] gi|1025806939|ref|YP_009251605.1| NdhB (chloroplast) [Berberis koreana] gi|536462726|gb|AGU37091.1| NADH-plastoquinone oxidoreductase subunit 2 (chloroplast) [Berberis bealei] gi|723430463|gb|AIX89965.1| NdhB (chloro…	-	-	-	-	NAD(P)H-quinone oxidoreductase subunit 2, chloroplastic (AHRD V3.3 A0A2P1N7K1_9LAMI)
Solyc01g017180.3	0	0	0	0	0	0	0	0	0	-	-	-	-	-	-	-	-	-	-	NAD(P)H-quinone oxidoreductase subunit 2, chloroplastic (AHRD V3.3 A0A0U5ELY8_IONAC)
Solyc01g017200.2	0	0	0	0	0	0	0	0	0	-	-	KOG0540;virNOG11045	HIE	sp|Q2MI91|ACCD_SOLLC Acetyl-coenzyme A carboxylase carboxyl transferase subunit beta, chloroplastic OS=Solanum lycopersicum GN=accD PE=1 SV=2	gi|394831110|ref|YP_006503800.1| acetyl-CoA carboxylase beta subunit (chloroplast) [Datura stramonium] gi|350996435|gb|AEQ36947.1| acetyl-CoA carboxylase beta subunit (chloroplast) [Datura stramonium] gi|350996521|gb|AEQ37032.1| acetyl-CoA carboxylase beta subunit [Datura stramonium]	-	-	-	-	Acetyl-coenzyme A carboxylase carboxyl transferase subunit beta, chloroplastic (AHRD V3.3 ACCD_SOLLC)
Solyc01g017210.1	0	0	0	0	0	0	0	0	0	GO:0008137;GO:0055114	K05574	virNOG19303;COG0838	C	sp|Q2PMU8|NU3C_SOYBN NAD(P)H-quinone oxidoreductase subunit 3, chloroplastic OS=Glycine max GN=ndhC PE=3 SV=1	gi|372485518|gb|AEX96397.1| NADH-plastoquinone oxidoreductase subunit 3 (chloroplast) [Triteleia hyacinthina]	GO:0055114//obsolete oxidation-reduction process;	-	GO:0008137//NADH dehydrogenase (ubiquinone) activity;	ko00190(Oxidative phosphorylation)	NAD(P)H-quinone oxidoreductase subunit 3, chloroplastic (AHRD V3.3 A0A1L5JAF5_CHLPO)
Solyc01g017220.2	0	0	0	0	0	0	0	0	0	GO:0015986	-	-	-	-	-	GO:0015986//ATP synthesis coupled proton transport;	-	-	-	ATP synthase epsilon chain, chloroplastic (AHRD V3.3 A0A1U8QCD5_CAPAN)
Solyc01g017230.2	0	0	0	0	0	0	0	0	0	-	-	-	-	-	-	-	-	-	-	NAD(P)H-quinone oxidoreductase subunit 5, chloroplastic (AHRD V3.3 J7H711_CAPAN)
Solyc01g017240.1	0	0	0	0	0	0	0	0	0	GO:0016021	-	virNOG16826	S	sp|Q2VEC3|TI214_SOLTU Protein TIC 214 OS=Solanum tuberosum GN=TIC214 PE=3 SV=1	gi|1031917043|ref|YP_009254123.1| Ycf1 (plastid) [Solanum melongena] gi|1031917055|ref|YP_009254135.1| Ycf1 (plastid) [Solanum melongena] gi|1025812475|gb|ANC62809.1| Ycf1 (plastid) [Solanum melongena] gi|1025812487|gb|ANC62821.1| Ycf1 (plastid) [Solanum melongena]	-	GO:0016021//integral component of membrane;	-	-	Protein TIC 214 (AHRD V3.3 J7H3X3_CAPAN)
Solyc01g017250.1	0	0	0	0	0	0	0	0	0	GO:0016021	-	-	-	sp|Q2VEC3|TI214_SOLTU Protein TIC 214 OS=Solanum tuberosum GN=TIC214 PE=3 SV=1	gi|1011058271|ref|YP_009240645.1| hypothetical chloroplast RF19 (chloroplast) [Iochroma cardenasianum] gi|1004170795|gb|AMP19623.1| hypothetical chloroplast RF19 (chloroplast) [Iochroma cardenasianum]	-	GO:0016021//integral component of membrane;	-	-	Protein TIC 214 (AHRD V3.3 J7H3X3_CAPAN)
Solyc01g017260.1	0	0	0	0	0	0	0	0	0	-	-	virNOG11706;virNOG40422;COG1007	C	sp|P0CC99|NU2C2_TOBAC NAD(P)H-quinone oxidoreductase subunit 2 B, chloroplastic OS=Nicotiana tabacum GN=ndhB2 PE=2 SV=1	gi|765368316|gb|AJR32941.1| NADH-plastoquinone oxidoreductase subunit 2 (chloroplast) [Dunalia spinosa]	-	-	-	-	NAD(P)H-quinone oxidoreductase subunit 2, chloroplastic (AHRD V3.3 A0A125RTJ3_9ASTR)
Solyc01g017280.1	0	0	0	0	0	0	0	0	0	-	-	virNOG28303	R	sp|P61242|YCF2_SOLLC Protein Ycf2 OS=Solanum lycopersicum GN=ycf2-A PE=2 SV=2	gi|813424164|ref|YP_009132004.1| Ycf2 (chloroplast) [Solanum habrochaites] gi|813424184|ref|YP_009132022.1| Ycf2 (chloroplast) [Solanum habrochaites] gi|779776529|gb|AJY78982.1| Ycf2 (chloroplast) [Solanum habrochaites] gi|779776549|gb|AJY79002.1| Ycf2 (chloroplast) [Solanum habrochaites]	-	-	-	-	Protein Ycf2 (AHRD V3.3 A0A2K9RIX1_GALTE)
Solyc01g017290.1	0	0	0	0	0	0	0	0	0	-	-	virNOG35393;virNOG02782;virNOG28303	OR	sp|P61242|YCF2_SOLLC Protein Ycf2 OS=Solanum lycopersicum GN=ycf2-A PE=2 SV=2	gi|667751828|gb|AIG89915.1| hypothetical protein (mitochondrion) [Capsicum annuum]	-	-	-	-	Protein Ycf2 (AHRD V3.3 A0A172MBP1_9SOLA)
Solyc01g017300.2	0	0	0	0	0	0	0	0	0	GO:0009522;GO:0009579;GO:0015979;GO:0016021	-	-	-	-	-	GO:0015979//photosynthesis;	GO:0009522//photosystem I;GO:0009579//thylakoid;GO:0016021//integral component of membrane;	-	-	Photosystem I P700 chlorophyll a apoprotein A1 (AHRD V3.3 W6CLH8_9LILI)
Solyc01g017320.1	0	0	0	0	0	0	0	0	0	GO:0009522;GO:0009579;GO:0015979;GO:0016021	-	virNOG11124	R	sp|Q0ZJ20|PSAA_VITVI Photosystem I P700 chlorophyll a apoprotein A1 OS=Vitis vinifera GN=psaA PE=3 SV=1	gi|403065237|gb|AFR13040.1| photosystem I P700 apoprotein A1, partial (chloroplast) [Camellia sinensis]	GO:0015979//photosynthesis;	GO:0009522//photosystem I;GO:0009579//thylakoid;GO:0016021//integral component of membrane;	-	-	Photosystem I P700 chlorophyll a apoprotein A1 (AHRD V3.3 A0A1S6KJ48_POLSI)
Solyc01g017330.3	0	0	0	0	0	0	0	0	0	GO:0009522;GO:0009579;GO:0015979;GO:0016021	-	-	-	-	-	GO:0015979//photosynthesis;	GO:0009522//photosystem I;GO:0009579//thylakoid;GO:0016021//integral component of membrane;	-	-	Photosystem I P700 chlorophyll a apoprotein A1 (AHRD V3.3 A0A059P402_9GENT)
Solyc01g017360.3	0	0	0	0	0	0	0	0	0	GO:0003677;GO:0003899;GO:0006351	-	-	-	-	-	GO:0006351//transcription, DNA-templated;	-	GO:0003677//DNA binding;GO:0003899//DNA-directed 5'-3' RNA polymerase activity;	-	DNA-directed RNA polymerase subunit beta (AHRD V3.3 A0A1U8QD58_CAPAN)
Solyc01g017370.2	0	0	0	0	0	0	0	0	0	GO:0003677;GO:0003899;GO:0006351	-	-	-	-	-	GO:0006351//transcription, DNA-templated;	-	GO:0003677//DNA binding;GO:0003899//DNA-directed 5'-3' RNA polymerase activity;	-	DNA-directed RNA polymerase subunit beta' (AHRD V3.3 F6I9L3_9LAMI)
Solyc01g017380.1	0	0	0	0	0	0	0	0	0	GO:0003677;GO:0003899;GO:0006351	-	virNOG11291;COG0086	K	sp|A9L987|RPOC1_LEMMI DNA-directed RNA polymerase subunit beta&apos; OS=Lemna minor GN=rpoC1 PE=3 SV=1	gi|402238768|gb|AFQ39148.1| RNA polymerase beta subunit, partial [Fragaria chinensis]	GO:0006351//transcription, DNA-templated;	-	GO:0003677//DNA binding;GO:0003899//DNA-directed 5'-3' RNA polymerase activity;	-	DNA-directed RNA polymerase subunit beta' (AHRD V3.3 G1FB34_SPIPO)
Solyc01g017390.1	0	0	0	0	0	0	0	0	0	GO:0003677;GO:0003899;GO:0006351	-	virNOG11291;COG0086	K	sp|Q3BAQ1|RPOC1_PHAAO DNA-directed RNA polymerase subunit beta&apos; OS=Phalaenopsis aphrodite subsp. formosana GN=rpoC1 PE=3 SV=2	gi|240253458|gb|ACS49474.1| RpoC1 [Elaeocarpus alternifolius] gi|240253460|gb|ACS49475.1| RpoC1 [Elaeocarpus undulatus]	GO:0006351//transcription, DNA-templated;	-	GO:0003677//DNA binding;GO:0003899//DNA-directed 5'-3' RNA polymerase activity;	-	RNA polymerase C (AHRD V3.3 A0A023U9U5_9LILI)
Solyc01g017410.3	0	0	0	0	0	0	0	0	0	GO:0005524;GO:0009507	-	-	-	-	-	-	GO:0009507//chloroplast;	GO:0005524//ATP binding;	-	Protein Ycf2 (AHRD V3.3 A0A059Q6L0_HYONI)
Solyc01g017420.1	0	0	0	0	0	0	0	0	0	GO:0003677;GO:0003899;GO:0006351	-	virNOG39820;virNOG40516;virNOG09239	K	sp|Q2MIB0|RPOC2_SOLLC DNA-directed RNA polymerase subunit beta&apos;&apos; OS=Solanum lycopersicum GN=rpoC2 PE=3 SV=1	gi|544163603|ref|YP_008563078.1| RNA polymerase beta&apos; subunit (chloroplast) [Solanum lycopersicum] gi|813424008|ref|YP_009131703.1| RNA polymerase beta&apos; subunit-2 (chloroplast) [Solanum cheesmaniae] gi|813424113|ref|YP_009131952.1| RNA polymerase beta&apos; subunit-2 (chloroplast) [Solanum habrochaites] gi|813424258|ref|YP_009132035.1| RNA polymerase beta&apos; subunit-2 (chloroplast) […	GO:0006351//transcription, DNA-templated;	-	GO:0003677//DNA binding;GO:0003899//DNA-directed 5'-3' RNA polymerase activity;	-	DNA-directed RNA polymerase subunit beta'' (AHRD V3.3 A0A2G2ZTM2_CAPAN)
Solyc01g017430.1	0	0	0	0	0	0	0	0	0	GO:0009055;GO:0016020;GO:0016491	-	virNOG15429;COG1290	C	sp|Q06GM9|PETD_PIPCE Cytochrome b6-f complex subunit 4 OS=Piper cenocladum GN=petD PE=3 SV=1	gi|1026355573|gb|ANC95087.1| cytochrome b6/f complex subunit IV (chloroplast) [Dunalia spathulata]	-	GO:0016020//membrane;	GO:0009055//electron transfer activity;GO:0016491//oxidoreductase activity;	-	Cytochrome b6-f complex subunit 4 (AHRD V3.3 A0A2G2XBM1_CAPBA)
Solyc01g017440.1	0	0	0	0	0	0	0	0	0	GO:0003899;GO:0006351	-	virNOG16377;COG0202	K	sp|Q2MI69|RPOA_SOLLC DNA-directed RNA polymerase subunit alpha OS=Solanum lycopersicum GN=rpoA PE=3 SV=1	gi|544163644|ref|YP_008563120.1| RNA polymerase alpha subunit (chloroplast) [Solanum lycopersicum] gi|813424048|ref|YP_009131744.1| RNA polymerase alpha subunit (chloroplast) [Solanum cheesmaniae] gi|813424153|ref|YP_009131993.1| RNA polymerase alpha subunit (chloroplast) [Solanum habrochaites] gi|813559439|ref|YP_009131827.1| RNA polymerase alpha subunit (chloroplast) [Solanum chilense] gi|81355…	GO:0006351//transcription, DNA-templated;	-	GO:0003899//DNA-directed 5'-3' RNA polymerase activity;	-	DNA-directed RNA polymerase subunit alpha (AHRD V3.3 A0A1U8QD90_CAPAN)
Solyc01g017450.1	0	0	0	0	0	0	0	0	0	GO:0003735;GO:0005840;GO:0006412	-	virNOG22059;COG0100	J	sp|Q33BZ9|RR11_NICTO 30S ribosomal protein S11, chloroplastic OS=Nicotiana tomentosiformis GN=rps11 PE=3 SV=1	gi|818229872|gb|AKG27061.1| ribosomal protein S11 (chloroplast) [Nerium oleander]	GO:0006412//translation;	GO:0005840//ribosome;	GO:0003735//structural constituent of ribosome;	-	30S ribosomal protein S11, chloroplastic (AHRD V3.3 A0A2S1H791_9ROSA)
Solyc01g017460.3	0	0	0	0	0	0	0	0	0	-	-	-	-	-	-	-	-	-	-	DNA-directed RNA polymerase subunit beta' (AHRD V3.3 A0A2D3C2T2_9LAMI)
Solyc01g017470.3	0	0	0	0	0	0	0	0	0	GO:0003677;GO:0003899;GO:0006351	-	-	-	-	-	GO:0006351//transcription, DNA-templated;	-	GO:0003677//DNA binding;GO:0003899//DNA-directed 5'-3' RNA polymerase activity;	-	DNA-directed RNA polymerase subunit beta' (AHRD V3.3 A0A1U8QCC2_CAPAN)
Solyc01g017480.1	0	0	0	0	0	0	0	0	0	GO:0016021	-	virNOG16826;NOG99270	S	sp|Q8S8U2|TI214_ATRBE Protein TIC 214 OS=Atropa belladonna GN=TIC214 PE=3 SV=1	gi|569533824|gb|AHE41708.1| Ycf1, partial (chloroplast) [Disanthus cercidifolius subsp. longipes]	-	GO:0016021//integral component of membrane;	-	-	Protein TIC 214 (AHRD V3.3 J7H3X3_CAPAN)
Solyc01g017510.1	0	0	0	0	0	0	0	0	0	-	-	COG0086;virNOG09239;virNOG40516	K	sp|P11704|RPOC2_SPIOL DNA-directed RNA polymerase subunit beta&apos;&apos; OS=Spinacia oleracea GN=rpoC2 PE=3 SV=1	gi|667751774|gb|AIG89861.1| hypothetical protein (mitochondrion) [Capsicum annuum]	-	-	-	-	DNA-directed RNA polymerase subunit beta'' (AHRD V3.3 A0A2P1M6S4_9LAMI)
Solyc01g017520.1	0	0	0	0	0	0	0	0	0	-	-	-	-	-	-	-	-	-	-	ATP synthase subunit a, chloroplastic (AHRD V3.3 A0A2G2ZQB4_CAPAN)
Solyc01g017530.1	0	0	0	0	0	0	0	0	0	GO:0003735;GO:0005622;GO:0005840;GO:0006412	-	virNOG14202	J	sp|P06355|RR2_TOBAC 30S ribosomal protein S2, chloroplastic OS=Nicotiana tabacum GN=rps2 PE=3 SV=1	gi|813424257|ref|YP_009132034.1| ribosomal protein S2 (chloroplast) [Solanum neorickii] gi|779776658|gb|AJY79096.1| ribosomal protein S2 (chloroplast) [Solanum neorickii]	GO:0006412//translation;	GO:0005622//intracellular anatomical structure;GO:0005840//ribosome;	GO:0003735//structural constituent of ribosome;	-	30S ribosomal protein S2 (AHRD V3.3 H2BC65_MOLVE)
Solyc01g017535.1	0	0	0	0	0	0	0	0	0	-	-	-	-	-	-	-	-	-	-	Unknown protein
Solyc01g017540.2	0	0	0	0	0	0	0	0	0	-	-	-	-	-	-	-	-	-	-	Dirigent protein (AHRD V3.3 K4AUT5_SOLLC)
Solyc01g017560.3	0	0.28951	0	0	0	0	0	0	0	-	-	-	-	-	-	-	-	-	-	Unknown protein
Solyc01g017565.1	0	0	0	0	0	0	0	0	0	-	-	-	-	-	-	-	-	-	-	Retrovirus-related Pol polyprotein from transposon TNT 1-94 (AHRD V3.3 A0A2K3NZR4_TRIPR)
Solyc01g017600.3	0	0.418861	1.33198	0	0.0455107	0	0.0984737	0	0	-	-	NOG209058;virNOG02717	S	-	gi|460364885|ref|XP_004228340.1| PREDICTED: transmembrane protein 45B-like [Solanum lycopersicum]	-	-	-	-	transmembrane protein 45B-like (AHRD V3.3 A0A2I4DQK0_9ROSI)
Solyc01g017610.1	0	0.112324	0	0	0	0	0	0	0	GO:0016846	-	virNOG15968	E	sp|Q9S7N2|TAA1_ARATH L-tryptophan--pyruvate aminotransferase 1 OS=Arabidopsis thaliana GN=TAA1 PE=1 SV=1	gi|969998640|ref|XP_015075655.1| PREDICTED: L-tryptophan--pyruvate aminotransferase 1-like [Solanum pennellii]	-	-	GO:0016846//carbon-sulfur lyase activity;	-	Tryptophan aminotransferase-related protein 2 (AHRD V3.3 A0A2G3ANV2_CAPAN)
Solyc01g017620.1	0	0	0	0	0	0	0	0	0	-	-	virNOG15968	E	-	gi|970030801|ref|XP_015076686.1| PREDICTED: L-tryptophan--pyruvate aminotransferase 1-like [Solanum pennellii]	-	-	-	-	Tryptophan aminotransferase-related protein 1 (AHRD V3.3 A0A2G2VMW5_CAPBA)
Solyc01g017640.3	0	0	0	0	0	0	0	0	0	-	-	-	-	-	-	-	-	-	-	Unknown protein
Solyc01g017670.2	0	0	0	0	0	0	0	0	0	-	-	-	-	-	-	-	-	-	-	Unknown protein
Solyc01g017675.1	0	0	0	0	0	0	0	0	0	-	-	-	-	-	-	-	-	-	-	Retrovirus-related Pol polyprotein from transposon TNT 1-94 (AHRD V3.3 A0A2K3MW90_TRIPR)
Solyc01g017690.1	0	0	0	0	0	0	0	0	0	GO:0043531	-	KOG4658;virNOG15761	T	sp|Q9M667|RPP13_ARATH Disease resistance protein RPP13 OS=Arabidopsis thaliana GN=RPP13 PE=2 SV=2	gi|971552482|ref|XP_015164736.1| PREDICTED: putative late blight resistance protein homolog R1B-14 [Solanum tuberosum]	-	-	GO:0043531//ADP binding;	-	NBS-coding resistance gene analog (AHRD V3.3 B3V7R7_TOBAC)
Solyc01g017700.1	0	0	0	0	0	0	0	0	0	-	-	KOG4658;virNOG15761	T	-	gi|1026075372|ref|XP_016582092.1| PREDICTED: putative late blight resistance protein homolog R1A-3 [Capsicum annuum]	-	-	-	-	NBS-LRR protein (AHRD V3.3 Q9SM52_SOLAC)
Solyc01g017720.2	2.88076	1.60588	6.97327	2.47218	4.08293	0.656205	3.39786	4.65342	1.79393	-	-	-	-	-	-	-	-	-	-	Unknown protein
Solyc01g017725.1	0	0	0	0	0	0	0	0	0	-	-	-	-	-	-	-	-	-	-	Unknown protein
Solyc01g017740.2	0	0	0	0	0	0	0	0	0	GO:0009055;GO:0016020;GO:0016491	-	-	-	-	-	-	GO:0016020//membrane;	GO:0009055//electron transfer activity;GO:0016491//oxidoreductase activity;	-	Cytochrome b6 (AHRD V3.3 A0A1U8QCH4_CAPAN)
Solyc01g017750.1	0	0	0	0	0	0	0	0	0	-	-	-	-	-	-	-	-	-	-	Unknown protein
Solyc01g017790.3	0	0	0.127317	0	0	0	0	0	0	-	-	-	-	-	-	-	-	-	-	ARID/BRIGHT DNA-binding domain-containing protein (AHRD V3.3 F4I2F0_ARATH)
Solyc01g017795.1	0	0	0.198881	0	0	0	0	0	0	-	-	-	-	-	-	-	-	-	-	Unknown protein
Solyc01g017820.3	0	0	0	0	0	0	0	0	0	-	-	-	-	-	-	-	-	-	-	F-box/LRR-repeat protein (AHRD V3.3 A0A1U8G7I8_CAPAN)
Solyc01g017825.1	0	0	0	0	0	0	0	0	0	-	-	-	-	-	-	-	-	-	-	Replication protein A 70 kDa DNA-binding subunit B (AHRD V3.3 RFA1B_ORYSJ)
Solyc01g017860.3	4.7438	4.08854	5.18252	4.25865	5.02514	5.47955	7.10325	5.27937	5.16792	-	-	virNOG07600;KOG0061;euNOG01515	QR	sp|Q8RXN0|AB11G_ARATH ABC transporter G family member 11 OS=Arabidopsis thaliana GN=ABCG11 PE=1 SV=1	gi|565355947|ref|XP_006344836.1| PREDICTED: probable linoleate 9S-lipoxygenase 5 [Solanum tuberosum]	-	-	-	-	Unknown protein
Solyc01g017870.2	0	0.187434	0	0	0	0	0	0	0	-	-	-	-	-	gi|697110956|ref|XP_009609352.1| PREDICTED: putative defensin-like protein 157 [Nicotiana tomentosiformis]	-	-	-	-	Unknown protein
Solyc01g017873.1	0	0	0	0	0	0	0	0	0	-	-	-	-	-	-	-	-	-	-	Unknown protein
Solyc01g017877.1	0	0	0	0	0	0	0	0	0	-	-	-	-	-	-	-	-	-	-	Ty3/gypsy retrotransposon protein (AHRD V3.3 A0A2K3NTW1_TRIPR)
Solyc01g017950.3	0	0	0	0	0	0	0	0	0	-	-	-	-	-	-	-	-	-	-	Unknown protein
Solyc01g017960.1	0	0	0	0	0	0	0	0	0	-	-	euNOG55757	S	-	-	-	-	-	-	Unknown protein
Solyc01g017970.1	0	0	0	0	0	0	0	0	0	-	-	euNOG55757	S	-	-	-	-	-	-	Unknown protein
Solyc01g018010.2	3.01197	4.57913	7.83316	6.46194	2.08966	2.49488	3.22965	2.52746	1.42094	-	-	-	-	-	-	-	-	-	-	Unknown protein
Solyc01g018015.1	0	0	0	0	0	0	0	0	0	-	-	-	-	-	-	-	-	-	-	acidic leucine-rich nuclear phosphoprotein 32 family member E-like (AHRD V3.3 XP_010327604.1)
Solyc01g018020.3	0.257586	0.0522148	0.0515306	0.0502391	0.0765898	0.053341	0.110481	0.0540375	0.0243039	-	K00615	-	-	-	-	-	-	-	ko00710(Carbon fixation in photosynthetic organisms);ko00030(Pentose phosphate pathway)	Transketolase (AHRD V3.3 A0A200R5S8_9MAGN)
Solyc01g018040.1	0	0	0	0	0	0	0	0	0	-	-	euNOG15560	S	sp|Q9SZL8|FRS5_ARATH Protein FAR1-RELATED SEQUENCE 5 OS=Arabidopsis thaliana GN=FRS5 PE=1 SV=1	gi|460371193|ref|XP_004231427.1| PREDICTED: protein FAR1-RELATED SEQUENCE 5-like [Solanum lycopersicum]	-	-	-	-	protein FAR1-RELATED SEQUENCE 5-like (AHRD V3.3 A0A2I4FDV7_9ROSI)
Solyc01g018045.1	0	0	0	0	0	0	0	0	0	-	-	-	-	-	-	-	-	-	-	Retrovirus-related Pol polyprotein from transposon TNT 1-94 (AHRD V3.3 A0A2I0X1H4_9ASPA)
Solyc01g018070.3	0	0	0	0	0	0	0	0	0	-	-	-	-	-	-	-	-	-	-	ARID/BRIGHT DNA-binding domain (AHRD V3.3 A0A200PS47_9MAGN)
Solyc01g018100.1	0	0	0	0	0	0	0	0	0	-	-	-	-	-	-	-	-	-	-	Unknown protein
Solyc01g019100.1	0	0	0	0	0	0	0	0	0	-	-	-	-	-	-	-	-	-	-	Unknown protein
Solyc01g020100.3	0	0	0	0	0	0	0	0	0	-	-	-	-	-	-	-	-	-	-	Unknown protein
Solyc01g020110.2	0	0	0	0	0	0	0	0	0	-	-	KOG2660	O	sp|Q94AY3|DRIP2_ARATH E3 ubiquitin protein ligase DRIP2 OS=Arabidopsis thaliana GN=DRIP2 PE=1 SV=1	gi|971541028|ref|XP_015161865.1| PREDICTED: probable E3 ubiquitin protein ligase DRIPH [Solanum tuberosum]	-	-	-	-	E3 ubiquitin protein ligase DRIP2 (AHRD V3.3 A0A2G2X5V3_CAPBA)
Solyc01g020113.1	0	0	0	0	0	0	0	0	0	-	-	-	-	-	-	-	-	-	-	DREB2A-interacting protein 1 (AHRD V3.3 AT1G06770.1)
Solyc01g020117.1	0	0	0	0	0	0	0	0	0	-	-	-	-	-	-	-	-	-	-	2-alkenal reductase (NADP(+)-dependent)-like (AHRD V3.3 A0A2I4GX13_9ROSI)
Solyc01g020120.3	0	0	0	0	0	0	0	0	0	-	-	-	-	-	-	-	-	-	-	DNA helicase (AHRD V3.3 A0A2G3A9H6_CAPAN)
Solyc01g020130.3	0.33291	0.424183	0.104656	0.102033	1.037	0.324999	0.448762	0.164622	0.493601	-	-	KOG1476;virNOG12528	O	sp|Q9FH90|IX14H_ARATH Probable beta-1,4-xylosyltransferase IRX14H OS=Arabidopsis thaliana GN=IRX14H PE=2 SV=1	gi|63087746|emb|CAI93188.1| glycosyltransferase [Solanum lycopersicum]	-	-	-	-	Glycosyltransferases (AHRD V3.3 K4D5Z0_SOLLC)
Solyc01g020150.3	0	0	0	0	0	0.787446	0	0.531819	0.478382	-	-	virNOG12528	O	sp|Q8L707|IRX14_ARATH Probable beta-1,4-xylosyltransferase IRX14 OS=Arabidopsis thaliana GN=IRX14 PE=2 SV=1	gi|973353034|ref|NP_001305483.1| probable beta-1,4-xylosyltransferase IRX14 [Solanum tuberosum] gi|63087752|emb|CAI93191.1| glycosyltransferase [Solanum tuberosum]	-	-	-	-	Glycosyltransferases (AHRD V3.3 K4D5Z0_SOLLC)
Solyc01g020160.1	0	0.533902	0	0.5137	0	0	0	0.27627	0	-	-	virNOG19830;euNOG14590	K	-	gi|970000681|ref|XP_015089798.1| PREDICTED: transcription factor bHLH95-like [Solanum pennellii]	-	-	-	-	transcription factor bHLH95-like (AHRD V3.3 XP_019067769.1)
Solyc01g020170.2	0	0	0	0	0	0	0	0	0	GO:0046983	-	-	-	-	-	-	-	GO:0046983//protein dimerization activity;	-	bHLH transcription factor 074
Solyc01g020180.1	0	0	0	0	0	0	0	0	0	-	-	virNOG19830;euNOG14590	K	sp|Q9FXA3|BH095_ARATH Transcription factor bHLH95 OS=Arabidopsis thaliana GN=BHLH95 PE=2 SV=2	gi|970000643|ref|XP_015089566.1| PREDICTED: transcription factor bHLH95-like [Solanum pennellii]	-	-	-	-	transcription factor bHLH95-like (AHRD V3.3 A0A2I4FIQ6_9ROSI)
Solyc01g020190.2	0.612295	0.79642	1.12283	0.875754	1.33509	0.697369	0.962935	0.941968	0.529574	GO:0008270	-	COG5183;virNOG06272	A	sp|F4JKK0|SUD1_ARATH Probable E3 ubiquitin ligase SUD1 OS=Arabidopsis thaliana GN=SUD1 PE=1 SV=1	gi|970001073|ref|XP_015056489.1| PREDICTED: probable E3 ubiquitin ligase SUD1 isoform X2 [Solanum pennellii]	-	-	GO:0008270//zinc ion binding;	-	RING/FYVE/PHD zinc finger superfamily protein (AHRD V3.3 F4JV39_ARATH)
Solyc01g020220.3	2.10107	3.45515	3.40988	2.0848	2.34793	2.75195	3.34558	2.84849	3.59809	-	-	-	-	-	-	-	-	-	-	Replication factor C subunit 3 (AHRD V3.3 A0A1U8E9Y1_CAPAN),Pfam:PF13177
Solyc01g020240.4	13.5152	13.3652	13.6484	14.2993	15.6936	12.7046	18.0157	13.6715	13.4027	GO:0003723	-	-	-	-	-	-	-	GO:0003723//RNA binding;	-	hypothetical protein (AHRD V3.3 AT1G09290.1)
Solyc01g020245.1	0	0	0	0	0	0	0	0	0	-	-	-	-	-	-	-	-	-	-	Unknown protein
Solyc01g020280.2	0	0	0	0	0	0	0	0	0	-	-	-	-	-	-	-	-	-	-	Unknown protein
Solyc01g020290.1	0	0	0	0	0	0	0	0	0	-	-	virNOG13089;KOG3166	J	sp|P49692|RL7A1_ARATH 60S ribosomal protein L7a-1 OS=Arabidopsis thaliana GN=RPL7AA PE=2 SV=2	gi|674930346|emb|CDY03061.1| BnaC07g21660D [Brassica napus]	-	-	-	-	60S ribosomal protein L7a (AHRD V3.3 A0A2G2XPX1_CAPBA)
Solyc01g020300.4	0	0	0	0	0	0	0	0	0	-	-	-	-	-	-	-	-	-	-	Unknown protein
Solyc01g020320.3	6.04836	6.03347	4.90364	4.26851	6.68091	3.80693	6.47695	4.95854	4.7907	-	-	virNOG26711	S	-	gi|723654332|ref|XP_010316220.1| PREDICTED: uncharacterized protein LOC101253610 [Solanum lycopersicum]	-	-	-	-	hypothetical protein (AHRD V3.3 AT2G20480.1)
Solyc01g020323.1	0.250501	0	0	0	0	0	0	0.173419	0.051998	-	-	-	-	-	-	-	-	-	-	Glucan endo-1,3-beta-glucosidase 6 (AHRD V3.3 A0A2G2XC72_CAPBA)
Solyc01g020327.1	0	0	0	0	0	0	0	0	0.109344	-	-	-	-	-	-	-	-	-	-	Pectate lyase (AHRD V3.3 A0A2G3B368_CAPCH)
Solyc01g020340.2	0.487319	0.588585	1.11706	0.958378	0.487018	0.323766	0.766389	0.749701	0.421482	-	-	KOG4197;virNOG14879	R	sp|A8MQA3|PP330_ARATH Pentatricopeptide repeat-containing protein At4g21065 OS=Arabidopsis thaliana GN=PCMP-H28 PE=2 SV=2	gi|723654294|ref|XP_010315818.1| PREDICTED: pentatricopeptide repeat-containing protein At4g21065-like [Solanum lycopersicum] gi|723654297|ref|XP_010315850.1| PREDICTED: pentatricopeptide repeat-containing protein At4g21065-like [Solanum lycopersicum] gi|723654300|ref|XP_004228769.2| PREDICTED: pentatricopeptide repeat-containing protein At4g21065-like [Solanum lycopersicum] gi|723654303|ref|XP_0…	-	-	-	-	Pentatricopeptide repeat-containing protein (AHRD V3.3 A0A2U1MY66_ARTAN)
Solyc01g020343.1	0.666394	1.23827	0.244408	0.238282	1.21088	1.26497	1.31002	0.256298	0.922182	-	-	-	-	-	-	-	-	-	-	Unknown protein
Solyc01g020347.1	1.82543	2.64572	0.803401	1.37071	1.59212	2.49488	1.93779	1.68497	3.22079	-	-	-	-	-	-	-	-	-	-	Unknown protein
Solyc01g020350.1	0.709111	0.395293	0	0	0	0	1.25459	0	0	-	-	-	-	-	-	-	-	-	-	pentatricopeptide repeat-containing protein At5g66520-like (AHRD V3.3 A0A2I4FSH7_9ROSI)
Solyc01g020353.1	1.14668	0.977626	1.18747	0.940634	1.25016	3.14978	0.636476	1.40089	0.980099	-	-	-	-	-	-	-	-	-	-	Retrovirus-related Pol polyprotein from transposon TNT 1-94 (AHRD V3.3 A0A2K3MQ97_TRIPR)
Solyc01g020357.1	0.995393	0.998784	0.474595	0.427107	0.180869	0.529058	0.821845	0.497683	0.482112	-	-	-	-	-	-	-	-	-	-	Unknown protein
Solyc01g020360.1	0	0	0	0	0	0	0	0	0	-	-	-	-	-	-	-	-	-	-	Unknown protein
Solyc01g020370.2	0	0	0	0	0	0	0	0	0	-	-	-	-	-	-	-	-	-	-	Unknown protein
Solyc01g020372.1	0	0	0	0	0	0	0	0	0	-	-	-	-	-	-	-	-	-	-	Transposase (AHRD V3.3 A0A0B4ULM0_ORYSJ)
Solyc01g020430.2	0	0	0	0	0	0	0	0	0	-	-	-	-	-	-	-	-	-	-	Unknown protein
Solyc01g020440.3	21.7708	18.0072	16.3713	20.8137	19.7281	18.6371	21.5934	20.5116	22.082	-	K10756	virNOG01729	L	sp|Q8VXX4|RFC3_ARATH Replication factor C subunit 3 OS=Arabidopsis thaliana GN=RFC3 PE=2 SV=1	gi|460364874|ref|XP_004228337.1| PREDICTED: replication factor C subunit 3 [Solanum lycopersicum]	-	-	-	ko03430(Mismatch repair);ko03420(Nucleotide excision repair);ko03030(DNA replication)	Replication factor C subunit 3 (AHRD V3.3 A0A1U8E9Y1_CAPAN)
Solyc01g020450.1	0	0	0	0	0	0	0	0	0	-	-	-	-	-	gi|548830281|gb|ERM93378.1| hypothetical protein AMTR_s05716p00004100, partial [Amborella trichopoda]	-	-	-	-	Unknown protein
Solyc01g020460.3	0	0	0	0	0	0	0	0	0	-	-	-	-	-	-	-	-	-	-	orf82 (chloroplast) (AHRD V3.3 YP_008994037.1)
Solyc01g020470.3	0	0	0	0	0	0	0	0	0	GO:0008137;GO:0055114	-	-	-	-	-	GO:0055114//obsolete oxidation-reduction process;	-	GO:0008137//NADH dehydrogenase (ubiquinone) activity;	-	NADH dehydrogenase subunit 9 (AHRD V3.3 A0A290WKX8_SOLLC)
Solyc01g020480.1	0	0	0	0	0	0	0	0	0	-	-	virNOG12997	S	-	gi|698434407|ref|XP_009798920.1| PREDICTED: uncharacterized protein LOC104245060 [Nicotiana sylvestris]	-	-	-	-	DUF659 domain-containing protein (AHRD V3.3 A0A1Q3DB12_CEPFO)
Solyc01g020490.1	0	0	0	0	0	0	0	0	0	-	-	NOG130545	S	-	gi|1025369461|ref|XP_016514317.1| PREDICTED: uncharacterized protein LOC107831102 [Nicotiana tabacum]	-	-	-	-	HAT transposon superfamily (AHRD V3.3 A0A2U1MJ98_ARTAN)
Solyc01g020495.1	1.00376	1.41494	1.35832	1.27477	1.27044	1.14323	1.36084	1.49096	1.66446	-	-	-	-	-	-	-	-	-	-	Unknown protein
Solyc01g020500.2	5.62481	7.57756	7.47827	4.02253	3.57722	5.60555	5.52871	5.67875	5.59463	-	-	-	-	-	-	-	-	-	-	Unknown protein
Solyc01g020510.1	0	0	0	0	0	0	0	0	0	GO:0005524;GO:0009507	-	virNOG02782;virNOG26196;NOG130860	SR	sp|Q27RY7|YCF2_SOLTU Protein Ycf2 OS=Solanum tuberosum GN=ycf2-A PE=3 SV=1	gi|164513682|emb|CAP11934.1| ycf2 protein [Hieracium leyianum] gi|164513684|emb|CAP11935.1| ycf2 protein, partial (chloroplast) [Hieracium pellucidum]	-	GO:0009507//chloroplast;	GO:0005524//ATP binding;	-	Protein Ycf2 (AHRD V3.3 A0A2G2Z199_CAPAN)
Solyc01g020520.4	2.78656	1.6706	1.93796	1.80479	2.1782	2.15575	2.44956	2.06257	2.04631	GO:0004222;GO:0006508	-	-	-	-	-	GO:0006508//proteolysis;	-	GO:0004222//metalloendopeptidase activity;	-	Membrane-bound transcription factor site-2 protease (AHRD V3.3 A0A200QAL7_9MAGN)
Solyc01g020521.1	0	0	0	0	0	0	0	0	0	-	-	-	-	-	-	-	-	-	-	Unknown protein
Solyc01g020522.1	0	0	0	0	0	0	0	0	0	-	-	-	-	-	-	-	-	-	-	Unknown protein
Solyc01g020524.1	0	0	0	0	0	0	0	0	0	-	-	-	-	-	-	-	-	-	-	4-hydroxy-3-methylbut-2-enyl diphosphate reductase, chloroplastic (AHRD V3.3 A0A2G2W0B0_CAPBA)
Solyc01g020526.1	0.116444	0	0	0	0	0	0	0	0	-	-	-	-	-	-	-	-	-	-	Pectate lyase (AHRD V3.3 A0A2G3B368_CAPCH)
Solyc01g020528.1	0	0	0	0	0	0	0	0	0	-	-	-	-	-	-	-	-	-	-	4-hydroxy-3-methylbut-2-enyl diphosphate reductase, chloroplastic (AHRD V3.3 A0A2G3CTC6_CAPCH)
Solyc01g020570.3	0	0	0	0	0	0	0	0	0	-	-	-	-	-	-	-	-	-	-	Calcium-transporting ATPase (AHRD V3.3 A0A2G2VW56_CAPBA)
Solyc01g020575.1	0	0	0	0	0	0	0	0	0	-	-	-	-	-	-	-	-	-	-	Unknown protein
Solyc01g021600.4	8.13816	13.0076	2.8527	5.09887	7.53771	7.62838	4.757	4.90271	6.42826	-	-	-	-	-	-	-	-	-	-	Dirigent protein (AHRD V3.3 K4AV41_SOLLC)
Solyc01g021610.1	0	0	0	0	0	0	0	0	0	-	-	KOG1075;virNOG40229	SR	-	gi|970066804|ref|XP_015060445.1| PREDICTED: uncharacterized protein LOC107006395 [Solanum pennellii]	-	-	-	-	Unknown protein
Solyc01g021620.3	0	0	0	0	0	0	0	0	0	-	-	-	-	-	-	-	-	-	-	Dirigent protein (AHRD V3.3 H8ZXA8_SOLTU)
Solyc01g021640.3	10.8003	9.97354	8.82256	8.36738	9.66373	9.8159	8.36395	9.3147	11.8888	-	K11799	virNOG06672	R	sp|Q58DC2|DCAF4_BOVIN DDB1- and CUL4-associated factor 4 OS=Bos taurus GN=DCAF4 PE=2 SV=1	gi|460364868|ref|XP_004228334.1| PREDICTED: uncharacterized protein LOC101252105 [Solanum lycopersicum]	-	-	-	-	Transducin/WD40 repeat-like superfamily protein (AHRD V3.3 AT5G17370.1)
Solyc01g021680.1	0.279347	0	0	0	0	0	0	0	0	-	-	-	-	-	-	-	-	-	-	DUF4371 domain-containing protein (AHRD V3.3 A0A1Q3C0Y0_CEPFO)
Solyc01g021685.1	0	0	0	0	0	0	0	0	0	-	-	-	-	-	-	-	-	-	-	E3 ubiquitin protein ligase DRIP2 (AHRD V3.3 A0A2G2X5V3_CAPBA)
Solyc01g021690.1	0	0	0	0	0	0	0	0	0	-	-	KOG2660	O	-	gi|971577044|ref|XP_015158345.1| PREDICTED: E3 ubiquitin protein ligase DRIP1-like [Solanum tuberosum]	-	-	-	-	E3 ubiquitin protein ligase DRIP1-like (AHRD V3.3 XP_025888788.1)
Solyc01g021695.1	0	0	0	0	0	0	0	0	0	-	-	-	-	-	-	-	-	-	-	Unknown protein
Solyc01g021700.3	0.144414	0	0.105931	0	0	0	0.0567788	0	0	-	-	-	-	-	-	-	-	-	-	Photosystem II CP43 reaction center protein (AHRD V3.3 A0A2G2WUM4_CAPBA)
Solyc01g021720.1	1.90726	3.78027	2.56488	4.54654	3.69665	1.20681	2.99949	2.68966	3.51913	-	-	-	-	-	-	-	-	-	-	Unknown protein
Solyc01g021730.2	0.0518862	0.231391	0.456718	0.0556588	0	0.0590954	0	0	0.0538516	GO:0003677;GO:0006355	-	-	-	sp|Q9SQY0|NAC52_ARATH NAC domain containing protein 52 OS=Arabidopsis thaliana GN=NAC052 PE=1 SV=1	gi|460365757|ref|XP_004228763.1| PREDICTED: NAC domain-containing protein 78-like [Solanum lycopersicum]	GO:0006355//regulation of transcription, DNA-templated;	-	GO:0003677//DNA binding;	-	NAC domain-containing protein (AHRD V3.3 A0A2U1NIJ0_ARTAN)
Solyc01g021740.1	0	0	0	0	0	0	0	0	0	-	-	KOG0759;virNOG03088	C	sp|Q9C5M0|DTC_ARATH Mitochondrial dicarboxylate/tricarboxylate transporter DTC OS=Arabidopsis thaliana GN=DTC PE=1 SV=1	gi|723656190|ref|XP_010316593.1| PREDICTED: mitochondrial dicarboxylate/tricarboxylate transporter DTC-like [Solanum lycopersicum]	-	-	-	-	Mitochondrial carrier domain-containing protein (AHRD V3.3 A0A2U1LMU6_ARTAN)
Solyc01g021745.1	0	0	0	0	0	0	0	0	0	-	-	-	-	-	-	-	-	-	-	Unknown protein
Solyc01g022740.3	3.39052	3.32647	3.38236	3.78253	4.04147	3.96458	3.51922	3.18179	4.3635	GO:0005515	-	virNOG05828;NOG07928	SR	sp|Q93W93|FBK22_ARATH F-box/kelch-repeat protein At1g55270 OS=Arabidopsis thaliana GN=At1g55270 PE=2 SV=1	gi|460364862|ref|XP_004228331.1| PREDICTED: F-box/kelch-repeat protein At1g55270-like [Solanum lycopersicum] gi|723654225|ref|XP_010314935.1| PREDICTED: F-box/kelch-repeat protein At1g55270-like [Solanum lycopersicum] gi|723654228|ref|XP_010315084.1| PREDICTED: F-box/kelch-repeat protein At1g55270-like [Solanum lycopersicum]	-	-	GO:0005515//protein binding;	-	F-box/kelch-repeat protein (AHRD V3.3 A0A2G3DG30_CAPCH)
Solyc01g022745.1	0	0	0	0	0	0	0	0	0	-	-	-	-	-	-	-	-	-	-	Retrovirus-related Pol polyprotein from transposon TNT 1-94 (AHRD V3.3 A0A2I0VJ33_9ASPA)
Solyc01g022750.3	132.614	114.289	84.252	113.413	96.7057	109.098	96.781	108.5	122.85	-	K03950	virNOG21578	C	sp|Q9LHI0|NDUA6_ARATH NADH dehydrogenase [ubiquinone] 1 alpha subcomplex subunit 6 OS=Arabidopsis thaliana GN=At3g12260 PE=2 SV=1	gi|460364860|ref|XP_004228330.1| PREDICTED: NADH dehydrogenase [ubiquinone] 1 alpha subcomplex subunit 6 [Solanum lycopersicum]	-	-	-	ko00190(Oxidative phosphorylation)	NADH dehydrogenase [ubiquinone] 1 alpha subcomplex subunit 6 (AHRD V3.3 A0A1U8GJI0_CAPAN)
Solyc01g022760.1	0	0	0	0	0	0	0	0	0	-	-	-	-	-	-	-	-	-	-	Unknown protein
Solyc01g022780.1	0	0	0	0	0	0	0	0	0	-	-	virNOG17874	K	-	gi|734312968|gb|KHN01092.1| hypothetical protein glysoja_048681, partial [Glycine soja]	-	-	-	-	fibril-forming collagen alpha chain-like (AHRD V3.3 XP_022866881.1)
Solyc01g022785.1	0	0	0	0	0	0	0	0	0	-	-	-	-	-	-	-	-	-	-	Unknown protein
Solyc01g028800.3	1.15017	0.75565	2.9604	0.572833	0.582192	0.725164	1.45352	1.0901	0.788717	GO:0003723	-	-	-	-	-	-	-	GO:0003723//RNA binding;	-	Pumilio-like protein 11 (AHRD V3.3 A0A2G2XPL6_CAPBA)
Solyc01g028803.1	0	0	0	0	0	0	0	0.0798727	0.0718471	GO:0005506;GO:0016705;GO:0020037;GO:0055114	-	-	-	-	-	GO:0055114//obsolete oxidation-reduction process;	-	GO:0005506//iron ion binding;GO:0016705//oxidoreductase activity, acting on paired donors, with incorporation or reduction of molecular oxygen;GO:0020037//heme binding;	-	Cytochrome P450 (AHRD V3.3 A0A200R9G0_9MAGN)
Solyc01g028807.1	3.72559	4.15364	5.36052	2.45937	2.29126	2.72002	7.09853	6.17241	1.68549	-	-	-	-	-	-	-	-	-	-	Unknown protein
Solyc01g028810.3	128.395	175.751	202.423	171.962	154.389	153.719	188.423	171.786	171.06	GO:0005524	K04077	virNOG08937	O	sp|P08927|RUBB_PEA RuBisCO large subunit-binding protein subunit beta, chloroplastic OS=Pisum sativum PE=1 SV=2	gi|460366131|ref|XP_004228946.1| PREDICTED: ruBisCO large subunit-binding protein subunit beta, chloroplastic [Solanum lycopersicum]	-	-	GO:0005524//ATP binding;	ko03018(RNA degradation)	Beta chaperonin 60 (AHRD V3.3 Q0W9E2_SOLCO)
Solyc01g028830.3	27.1361	25.4357	16.6981	26.5217	26.955	29.1894	34.3778	29.5319	26.8775	GO:0004672;GO:0006468	-	virNOG03310	T	sp|Q9FM85|PBL16_ARATH Probable serine/threonine-protein kinase PBL16 OS=Arabidopsis thaliana GN=PBL16 PE=2 SV=1	gi|460366133|ref|XP_004228947.1| PREDICTED: probable receptor-like protein kinase At5g56460 [Solanum lycopersicum]	GO:0006468//protein phosphorylation;	-	GO:0004672//protein kinase activity;	-	Protein kinase domain (AHRD V3.3 A0A200R109_9MAGN)
Solyc01g028860.3	131.23	131.238	192.297	133.474	124.862	113.876	138.099	129.589	139.638	GO:0003723	K20102	virNOG07736	R	sp|Q91YT7|YTHD2_MOUSE YTH domain-containing family protein 2 OS=Mus musculus GN=Ythdf2 PE=1 SV=1	gi|460366135|ref|XP_004228948.1| PREDICTED: uncharacterized protein LOC101253713 [Solanum lycopersicum]	-	-	GO:0003723//RNA binding;	-	Evolutionarily conserved C-terminal region 2 (AHRD V3.3 F4JDC2_ARATH)
Solyc01g028865.1	0	0	0	0	0	0	0	0	0	-	-	-	-	-	-	-	-	-	-	Unknown protein
Solyc01g028870.3	10.1945	8.14148	9.98383	9.34581	10.3262	10.9934	13.6874	11.5957	9.38004	GO:0003723;GO:0006355	-	virNOG06667	S	sp|Q18B61|NUSB_PEPD6 Transcription antitermination protein NusB OS=Peptoclostridium difficile (strain 630) GN=nusB PE=3 SV=1	gi|460366137|ref|XP_004228949.1| PREDICTED: uncharacterized protein LOC101254024 isoform X1 [Solanum lycopersicum]	GO:0006355//regulation of transcription, DNA-templated;	-	GO:0003723//RNA binding;	-	Antitermination NusB domain-containing protein (AHRD V3.3 Q93XY7_ARATH)
Solyc01g028875.1	0	0	0	0	0	0	0	0	0	-	-	-	-	-	-	-	-	-	-	Retrovirus-related Pol polyprotein from transposon TNT 1-94 (AHRD V3.3 A0A2K3MN99_TRIPR)
Solyc01g028900.3	83.7074	92.0852	80.8444	85.7774	86.4109	81.278	94.5788	85.5473	83.7232	-	K00167	virNOG03359	C	sp|Q9LDY2|ODBB2_ARATH 2-oxoisovalerate dehydrogenase subunit beta 2, mitochondrial OS=Arabidopsis thaliana GN=DIN4 PE=1 SV=1	gi|460366139|ref|XP_004228950.1| PREDICTED: 2-oxoisovalerate dehydrogenase subunit beta 2, mitochondrial-like [Solanum lycopersicum]	-	-	-	ko00640(Propanoate metabolism);ko00280(Valine, leucine and isoleucine degradation)	2-oxoisovalerate dehydrogenase subunit beta, mitochondrial (AHRD V3.3 A0A2G3DFR9_CAPCH)
Solyc01g028910.2	0	0	0	0	0	0	0	0	0	-	-	virNOG06501;KOG1187	T	sp|Q0WRY5|PBL7_ARATH Probable serine/threonine-protein kinase PBL7 OS=Arabidopsis thaliana GN=PBL7 PE=1 SV=1	gi|565396124|ref|XP_006363681.1| PREDICTED: serine/threonine-protein kinase CDL1-like [Solanum tuberosum]	-	-	-	-	Protein kinase-like protein (AHRD V3.3 B6ZA83_HELAN)
Solyc01g028930.4	25.9995	25.0189	20.6122	26.0341	27.5372	23.5319	25.944	21.9571	20.4178	GO:0003677;GO:0006352	K03120	-	-	-	-	GO:0006352//DNA-templated transcription, initiation;	-	GO:0003677//DNA binding;	ko03022(Basal transcription factors)	TATA-box-binding protein (AHRD V3.3 A0A1U8HIY4_CAPAN)
Solyc01g028960.1	0	0	0	0	0	0	0	0	0	-	-	-	-	-	-	-	-	-	-	Unknown protein
Solyc01g028965.1	0	0	0	0	0	0	0	0	0	-	-	-	-	-	-	-	-	-	-	DEAD-box ATP-dependent RNA helicase (AHRD V3.3 A0A1Y1II36_KLENI)
Solyc01g028980.1	0	0	0	0	0	0	0	0	0	-	-	-	-	-	-	-	-	-	-	Unknown protein
Solyc01g028985.1	0	0	0	0	0	0	0	0	0	-	-	-	-	-	-	-	-	-	-	Retrovirus-related Pol polyprotein from transposon TNT 1-94 (AHRD V3.3 A0A2I0VJ33_9ASPA)
Solyc01g033990.1	0	0	0	0	0	0	0	0	0	-	-	euNOG05942;virNOG07696	R	-	gi|565358830|ref|XP_006346228.1| PREDICTED: uncharacterized protein LOC102585922 [Solanum tuberosum]	-	-	-	-	inositol-1%2C4%2C5-trisphosphate 5-phosphatase (AHRD V3.3 AT5G54870.1)
Solyc01g033995.1	0	0	0	0	0	0	0	0	0	GO:0004499;GO:0050660;GO:0050661;GO:0055114	-	-	-	-	-	GO:0055114//obsolete oxidation-reduction process;	-	GO:0004499//N,N-dimethylaniline monooxygenase activity;GO:0050660//flavin adenine dinucleotide binding;GO:0050661//NADP binding;	-	Flavin-containing monooxygenase (AHRD V3.3 A0A2G2V7T6_CAPBA)
Solyc01g034010.2	0	0	0	0	0	0	0	0	0	-	-	-	-	-	-	-	-	-	-	Serine/threonine-protein phosphatase 7 long form-like protein (AHRD V3.3 A0A1J3IZ43_NOCCA)
Solyc01g034020.3	41.8899	42.8338	34.2641	44.9687	40.4801	33.5441	41.7297	42.2739	40.9905	GO:0016787	K04382	virNOG00325;COG0639	T	sp|Q9XGH7|PP2A_TOBAC Serine/threonine-protein phosphatase PP2A catalytic subunit OS=Nicotiana tabacum PE=2 SV=1	gi|460366147|ref|XP_004228954.1| PREDICTED: serine/threonine-protein phosphatase PP2A catalytic subunit [Solanum lycopersicum] gi|970002957|ref|XP_015062242.1| PREDICTED: serine/threonine-protein phosphatase PP2A catalytic subunit-like [Solanum pennellii]	-	-	GO:0016787//hydrolase activity;	ko04136(Autophagy - other);ko03015(mRNA surveillance pathway)	Serine/threonine-protein phosphatase (AHRD V3.3 A0A2G3DEI1_CAPCH)
Solyc01g034040.1	0	0	0	0	0	0	0	0	0	-	-	-	-	-	-	-	-	-	-	Transposase, Ptta/En/Spm (AHRD V3.3 A0A2U1KQG6_ARTAN)
Solyc01g034050.1	0	0	0	0	0	0	0	0	0	-	-	KOG2084;virNOG09230	B	sp|Q7XJS0|ASHR1_ARATH Histone-lysine N-methyltransferase ASHR1 OS=Arabidopsis thaliana GN=ASHR1 PE=1 SV=2	gi|970036230|ref|XP_015079444.1| PREDICTED: histone-lysine N-methyltransferase ASHR1 isoform X2 [Solanum pennellii]	-	-	-	-	Histone-lysine N-methyltransferase ASHR1 (AHRD V3.3 A0A2G2WJX2_CAPBA)
Solyc01g034070.2	0	0	0	0	0	0	0	0	0	-	-	virNOG22591	S	-	gi|723656575|ref|XP_010318241.1| PREDICTED: uncharacterized protein LOC104646460 [Solanum lycopersicum]	-	-	-	-	replication factor-A carboxy-terminal domain protein (AHRD V3.3 AT2G28105.2)
Solyc01g034075.1	0	0	0	0	0	0	0	0	0	-	-	-	-	-	-	-	-	-	-	Retrovirus-related Pol polyprotein from transposon TNT 1-94 (AHRD V3.3 POLX_TOBAC)
Solyc01g034080.1	0.117432	0.26185	0.344558	0.251942	0.128029	0.133749	0.277023	0.316156	0.365642	GO:0016020;GO:0022857;GO:0055085	-	virNOG04429	E	sp|Q9LHN7|PHSC_ARATH Probable polyamine transporter At3g13620 OS=Arabidopsis thaliana GN=At3g13620 PE=2 SV=1	gi|460366154|ref|XP_004228957.1| PREDICTED: probable polyamine transporter At3g13620 [Solanum lycopersicum]	GO:0055085//transmembrane transport;	GO:0016020//membrane;	GO:0022857//transmembrane transporter activity;	-	Amino acid/polyamine transporter I (AHRD V3.3 A0A200RCI7_9MAGN)
Solyc01g034140.1	0	0	0	0	0	0	0	0	0	-	-	-	-	-	-	-	-	-	-	Unknown protein
Solyc01g034145.1	0	0	0	0	0	0	0	0	0	-	-	-	-	-	-	-	-	-	-	Retrovirus-related Pol polyprotein from transposon TNT 1-94 (AHRD V3.3 A0A2I0VJ33_9ASPA)
Solyc01g034150.4	10.3457	9.72555	8.55484	10.1713	10.5212	11.3032	10.7116	10.8187	10.344	GO:0006281	K03509	-	-	-	-	GO:0006281//DNA repair;	-	-	-	DNA polymerase eta (AHRD V3.3 A0A2G3AIQ2_CAPAN)
Solyc01g034190.1	0	0	0	0	0	0	0	0	0	-	-	-	-	-	gi|971545687|ref|XP_015162984.1| PREDICTED: B3 domain-containing transcription factor VRN1-like [Solanum tuberosum]	-	-	-	-	B3 DNA binding domain (AHRD V3.3 A0A200PVN0_9MAGN)
Solyc01g034210.1	0	0	0	0	0	0	0	0	0	-	-	KOG0017;virNOG39924;virNOG25357	R	sp|Q94HW2|POLR1_ARATH Retrovirus-related Pol polyprotein from transposon RE1 OS=Arabidopsis thaliana GN=RE1 PE=2 SV=1	gi|1026069683|ref|XP_016579317.1| PREDICTED: uncharacterized protein LOC107877052 [Capsicum annuum]	-	-	-	-	Retrovirus-related Pol polyprotein from transposon TNT 1-94 (AHRD V3.3 A0A2K3MPB2_TRIPR),Pfam:PF14223
Solyc01g034213.1	0	0	0	0	0	0	0	0	0	-	-	-	-	-	-	-	-	-	-	Unknown protein
Solyc01g034217.1	0	0	0	0	0	0	0	0	0	-	-	-	-	-	-	-	-	-	-	Unknown protein
Solyc01g038230.1	0	0	0	0	0	0	0	0	0	-	-	-	-	-	-	-	-	-	-	Unknown protein
Solyc01g038231.1	0	0	0	0	0	0	0	0	0	-	-	-	-	-	-	-	-	-	-	Unknown protein
Solyc01g038232.1	0	0	0	0	0	0	0	0	0	-	-	-	-	-	-	-	-	-	-	Unknown protein
Solyc01g038233.1	0	0	0	0	0	0	0	0	0	-	-	-	-	-	-	-	-	-	-	Unknown protein
Solyc01g038234.1	0	0	0	0	0	0	0	0	0	-	-	-	-	-	-	-	-	-	-	Unknown protein
Solyc01g038236.1	0	0	0	0	0	0	0	0	0	-	-	-	-	-	-	-	-	-	-	Unknown protein
Solyc01g038238.1	0	0	0	0	0	0	0	0	0	-	-	-	-	-	-	-	-	-	-	Unknown protein
Solyc01g044270.3	6.81517	9.07921	8.2824	7.41396	7.87091	7.38933	10.4455	8.75197	8.45202	-	-	virNOG00255	O	sp|Q24133|DNAJ1_DROME DnaJ protein homolog 1 OS=Drosophila melanogaster GN=DnaJ-1 PE=1 SV=3	gi|460366163|ref|XP_004228961.1| PREDICTED: uncharacterized protein LOC101261851 [Solanum lycopersicum] gi|723656687|ref|XP_010318360.1| PREDICTED: uncharacterized protein LOC101261851 [Solanum lycopersicum]	-	-	-	-	DnaJ domain (AHRD V3.3 A0A200QGM0_9MAGN)
Solyc01g044275.1	0	0	0	0	0	0	0	0	0	-	-	-	-	-	-	-	-	-	-	Unknown protein
Solyc01g044300.3	0	0	0	0	0	0	0	0	0	-	-	-	-	-	-	-	-	-	-	Unknown protein
Solyc01g044340.3	7.63248	8.84095	12.7605	10.314	8.3212	10.9509	8.18408	10.9795	12.1396	-	-	KOG1815;virNOG09905	O	sp|Q8W468|ARI8_ARATH Probable E3 ubiquitin-protein ligase ARI8 OS=Arabidopsis thaliana GN=ARI8 PE=2 SV=1	gi|460366165|ref|XP_004228962.1| PREDICTED: probable E3 ubiquitin-protein ligase ARI7 [Solanum lycopersicum]	-	-	-	-	RBR-type E3 ubiquitin transferase (AHRD V3.3 A0A2G3AIF0_CAPAN)
Solyc01g044350.3	6.94449	6.05034	6.37588	6.16675	6.11708	6.18084	6.09354	7.02214	6.9848	-	K11968	virNOG09905	O	sp|Q84RR0|ARI7_ARATH Probable E3 ubiquitin-protein ligase ARI7 OS=Arabidopsis thaliana GN=ARI7 PE=2 SV=1	gi|460366165|ref|XP_004228962.1| PREDICTED: probable E3 ubiquitin-protein ligase ARI7 [Solanum lycopersicum]	-	-	-	-	RBR-type E3 ubiquitin transferase (AHRD V3.3 A0A2G2XPJ0_CAPBA)
Solyc01g044360.4	74.9508	78.6506	83.0772	77.6717	69.1331	78.9712	74.1061	81.347	83.7193	GO:0005515	K20222	-	-	-	-	-	-	GO:0005515//protein binding;	ko03013(Nucleocytoplasmic transport)	importin-5-like (AHRD V3.3 A0A2I4FSB4_9ROSI)
Solyc01g044365.1	5.88249	11.9243	1.93332	16.636	11.3274	12.2685	5.22632	2.8207	4.44023	-	-	-	-	-	-	-	-	-	-	Alg9-like mannosyltransferase family (AHRD V3.3 AT5G14850.2)
Solyc01g044370.3	0.243302	0	0	0	0.0884189	0	0.478291	0	0.168346	GO:0003824;GO:0030151;GO:0030170	-	-	-	-	-	-	-	GO:0003824//catalytic activity;GO:0030151//molybdenum ion binding;GO:0030170//pyridoxal phosphate binding;	-	Molybdenum cofactor sulfurase family protein (AHRD V3.3 A0A2U1MM41_ARTAN)
Solyc01g044375.1	0.16863	0	0	0	0	0.38412	0	0	0	-	-	-	-	-	-	-	-	-	-	Molybdenum cofactor sulfurase (AHRD V3.3 A0A200QQK0_9MAGN)
Solyc01g044420.4	1.09263	1.97541	0.682333	0.791942	0.933662	1.10991	0.348312	1.32884	1.28726	-	-	-	-	-	-	-	-	-	-	Calmodulin binding protein (AHRD V3.3 A0A2K3N563_TRIPR)
Solyc01g044490.4	29.9002	31.4186	29.6931	31.0496	31.6089	35.0339	28.7321	30.7518	28.108	GO:0003746;GO:0006414	-	-	-	-	-	GO:0006414//translational elongation;	-	GO:0003746//translation elongation factor activity;	-	Elongation factor P (AHRD V3.3 B6TVD2_MAIZE)
Solyc01g044500.1	0	0	0	0	0	0	0	0	0	-	-	-	-	-	-	-	-	-	-	Unknown protein
Solyc01g044520.2	0	0	0	0	0	0	0	0	0	-	-	virNOG17604	S	sp|Q9LQR0|LBD1_ARATH LOB domain-containing protein 1 OS=Arabidopsis thaliana GN=LBD1 PE=2 SV=1	gi|723656814|ref|XP_010318580.1| PREDICTED: LOB domain-containing protein 1-like [Solanum lycopersicum]	-	-	-	-	LOB domain-containing protein (AHRD V3.3 A0A2U1QNF0_ARTAN)
Solyc01g044523.1	0	0	0	0	0	0	0	0	0	-	-	-	-	-	-	-	-	-	-	Unknown protein
Solyc01g044527.1	0	0	0	0	0	0	0	0	0	-	-	-	-	-	-	-	-	-	-	Retrovirus-related Pol polyprotein from transposon TNT 1-94 (AHRD V3.3 A0A2K3LF16_TRIPR)
Solyc01g044550.3	0	0	0	0	0	0	0	0	0	-	-	-	-	-	-	-	-	-	-	2-oxoglutarate (2OG) and Fe(II)-dependent oxygenase superfamily protein (AHRD V3.3 A0A2U1N5S2_ARTAN)
Solyc01g044551.1	0	0	0	0	0	0	0	0	0	-	-	-	-	-	-	-	-	-	-	Cytochrome P450 (AHRD V3.3 A0A200Q4B5_9MAGN)
Solyc01g044552.1	0	0	0	0	0	0	0	0	0	-	-	-	-	-	-	-	-	-	-	Unknown protein
Solyc01g044554.1	0	0	0	0	0	0	0	0	0	GO:0016491;GO:0055114	K06892	-	-	-	-	GO:0055114//obsolete oxidation-reduction process;	-	GO:0016491//oxidoreductase activity;	ko00940(Phenylpropanoid biosynthesis)	2-oxoglutarate (2OG) and Fe(II)-dependent oxygenase superfamily protein (AHRD V3.3 A0A2U1P7E5_ARTAN)
Solyc01g044556.1	3.09813	1.82864	3.70961	2.73691	4.56981	3.52859	5.91126	3.99521	2.74262	-	-	-	-	-	-	-	-	-	-	TPX2 (targeting protein for Xklp2) protein family (AHRD V3.3 AT4G32330.4)
Solyc01g044558.1	8.49414	9.76373	11.7368	12.149	9.40419	8.47442	13.8244	10.8643	13.1213	-	-	-	-	-	-	-	-	-	-	Cyclin-A1-1 (AHRD V3.3 A0A1U8GEH4_CAPAN)
Solyc01g047580.1	0	0	0	0	0	0	0	0	0	GO:0006614;GO:0008312;GO:0048500	-	KOG2376	U	-	gi|970063047|ref|XP_015058437.1| PREDICTED: signal recognition particle subunit SRP72 [Solanum pennellii]	GO:0006614//SRP-dependent cotranslational protein targeting to membrane;	GO:0048500//signal recognition particle;	GO:0008312//7S RNA binding;	-	Signal recognition particle subunit SRP72 (AHRD V3.3 A0A2G2YL73_CAPAN)
Solyc01g049650.3	42.1497	31.5762	33.4908	38.5287	37.8624	32.9836	41.0307	42.0104	40.4067	GO:0000287;GO:0004743;GO:0006096;GO:0030955	K00873	virNOG02106	G	sp|Q42954|KPYC_TOBAC Pyruvate kinase, cytosolic isozyme OS=Nicotiana tabacum PE=2 SV=1	gi|460366177|ref|XP_004228967.1| PREDICTED: pyruvate kinase, cytosolic isozyme [Solanum lycopersicum]	GO:0006096//glycolytic process;	-	GO:0000287//magnesium ion binding;GO:0004743//pyruvate kinase activity;GO:0030955//potassium ion binding;	ko00620(Pyruvate metabolism);ko00010(Glycolysis / Gluconeogenesis)	Pyruvate kinase (AHRD V3.3 A0A2G2XPN6_CAPBA)
Solyc01g049660.2	0	0	0	0	0	0	0	0	0	-	-	-	-	-	-	-	-	-	-	S2-locus F-box protein (AHRD V3.3 Q6JE34_PETIN)
Solyc01g049680.3	76.2244	62.0497	51.599	65.9307	78.3278	68.8805	72.1458	66.203	63.4835	-	K21772	virNOG04182	K	sp|Q9SKZ1|PUR_ARATH Transcription factor Pur-alpha 1 OS=Arabidopsis thaliana GN=PURA1 PE=1 SV=2	gi|460366179|ref|XP_004228968.1| PREDICTED: transcription factor Pur-alpha 1 isoform X1 [Solanum lycopersicum]	-	-	-	-	Transcription factor Pur-alpha 1 (AHRD V3.3 A0A2G2W459_CAPBA)
Solyc01g049690.4	110.621	99.4031	86.4695	106.065	126.191	91.818	112.72	109.28	101.07	-	-	-	-	-	-	-	-	-	-	transcription factor Pur-alpha 1 (AHRD V3.3 A0A2I4G155_9ROSI)
Solyc01g049720.1	0	0	0	0	0	0	0	0	0	-	-	-	-	-	-	-	-	-	-	Unknown protein
Solyc01g049740.1	0	0	0	0	0	0	0	0	0	-	-	KOG0390;virNOG04033	L	sp|F4I8S3|CLSY3_ARATH SNF2 domain-containing protein CLASSY 3 OS=Arabidopsis thaliana GN=CLSY3 PE=1 SV=1	gi|969999135|ref|XP_015081025.1| PREDICTED: SNF2 domain-containing protein CLASSY 3-like [Solanum pennellii]	-	-	-	-	SNF2 domain-containing protein CLASSY 4 (AHRD V3.3 A0A1J3JCP1_NOCCA)
Solyc01g049750.1	0	0	0	0	0	0	0	0	0	-	-	KOG1192	CG	-	gi|970000578|ref|XP_015088971.1| PREDICTED: crocetin glucosyltransferase, chloroplastic-like [Solanum pennellii]	-	-	-	-	Unknown protein
Solyc01g049760.1	0	0	0	0	0	0	0	0	0	-	-	KOG1192	CG	sp|F8WKW0|UGT1_GARJA Crocetin glucosyltransferase, chloroplastic OS=Gardenia jasminoides GN=UGT75L6 PE=1 SV=1	gi|971583279|ref|XP_015159972.1| PREDICTED: cinnamate beta-D-glucosyltransferase-like [Solanum tuberosum]	-	-	-	-	Glycosyltransferase (AHRD V3.3 A0A2I4GXB6_9ROSI)
Solyc01g049770.3	3.85361	8.21366	11.3485	4.86331	5.80774	4.25995	10.2938	5.49256	4.94066	-	-	-	-	-	-	-	-	-	-	Unknown protein
Solyc01g049790.1	0	0	0	0	0	0	0	0	0	-	-	KOG1192	CG	sp|Q9ZR25|5GT_VERHY Anthocyanidin 3-O-glucoside 5-O-glucosyltransferase OS=Verbena hybrida GN=HGT8 PE=2 SV=1	gi|970000578|ref|XP_015088971.1| PREDICTED: crocetin glucosyltransferase, chloroplastic-like [Solanum pennellii]	-	-	-	-	Glycosyltransferase (AHRD V3.3 I1WYF2_PAELC)
Solyc01g049810.4	0.764122	0.589788	0.808417	0.91426	0.640826	0.970709	0.727957	0.610377	0.793067	-	-	-	-	-	-	-	-	-	-	Pentatricopeptide repeat (AHRD V3.3 A0A200RCJ8_9MAGN)
Solyc01g049820.2	0.0436893	0.146127	0.0480708	0.093732	0.0952633	0.0995193	0.0515315	0.0504094	0.136033	-	-	virNOG09404	Z	sp|A2ZRG4|KN14B_ORYSJ Kinesin-like protein KIN-14B OS=Oryza sativa subsp. japonica GN=KIN14B PE=3 SV=2	gi|723656741|ref|XP_010318440.1| PREDICTED: LOW QUALITY PROTEIN: kinesin-like protein KIF15 [Solanum lycopersicum]	-	-	-	-	kinesin-like protein KIF3A isoform X3 (AHRD V3.3 A0A2I4G0Z7_9ROSI)
Solyc01g049830.2	0.283644	0.158117	0	0	0	0	0	0	0	GO:0003777;GO:0005524;GO:0007018;GO:0008017	-	-	-	-	-	GO:0007018//microtubule-based movement;	-	GO:0003777//microtubule motor activity;GO:0005524//ATP binding;GO:0008017//microtubule binding;	-	Kinesin (AHRD V3.3 A0A200Q0B0_9MAGN)
Solyc01g049840.1	0	0	0.0917913	0	0.454764	0	0	0	0.17317	GO:0003777;GO:0005524;GO:0007018;GO:0008017	-	virNOG09404;KOG0239;COG5059	Z	sp|F4I1T9|KN14T_ARATH Kinesin-like protein KIN-14T OS=Arabidopsis thaliana GN=KIN14T PE=3 SV=1	gi|970056168|ref|XP_015089735.1| PREDICTED: kinesin-like protein KIF22 [Solanum pennellii]	GO:0007018//microtubule-based movement;	-	GO:0003777//microtubule motor activity;GO:0005524//ATP binding;GO:0008017//microtubule binding;	-	Kinesin (AHRD V3.3 A0A200Q0B0_9MAGN)
Solyc01g049880.3	2.88873	5.68347	3.3654	2.36965	2.31573	2.80626	2.50533	2.54881	2.55725	-	-	virNOG20350	K	-	gi|460390052|ref|XP_004240656.1| PREDICTED: uncharacterized protein LOC101250021 [Solanum lycopersicum]	-	-	-	-	Unknown protein
Solyc01g049890.3	208.175	200.68	191.315	191.736	191.602	174.005	172.929	195.011	204.525	-	-	virNOG10843	S	-	gi|723656759|ref|XP_010318468.1| PREDICTED: uncharacterized protein LOC101267442 isoform X1 [Solanum lycopersicum]	-	-	-	-	2-C-methyl-D-erythritol 4-phosphate cytidylyltransferase (AHRD V3.3 Q93WB8_ARATH)
Solyc01g049910.4	1.19276	2.47405	1.46498	1.45802	0.907247	1.51645	1.27599	1.98432	0.863678	GO:0004222;GO:0006508	K07765	-	-	-	-	GO:0006508//proteolysis;	-	GO:0004222//metalloendopeptidase activity;	ko04141(Protein processing in endoplasmic reticulum)	Membrane-bound transcription factor site-2 protease (AHRD V3.3 A0A200QAL7_9MAGN)
Solyc01g049920.2	7.9381	13.1325	9.01595	16.4812	16.1921	10.4993	18.726	16.8409	12.7568	-	-	-	-	-	-	-	-	-	-	Unknown protein
Solyc01g049950.1	0	0	0	0	0	0	0	0	0	-	-	virNOG13520;euNOG05373	J	sp|P51409|RM05_SOLTU 60S ribosomal protein L5, mitochondrial OS=Solanum tuberosum GN=RPL5 PE=2 SV=2	gi|4106830|gb|AAD03034.1| ribosomal protein subunit 5 [Solanum tuberosum]	-	-	-	-	Ribosomal protein L5 (AHRD V3.3 A0A290WL59_SOLLC)
Solyc01g049960.4	73.8008	68.7946	55.8741	68.2493	63.0321	60.1433	69.8269	72.7947	75.1585	-	-	-	-	-	-	-	-	-	-	chromosome-associated kinesin (AHRD V3.3 AT4G26410.1)
Solyc01g050010.3	3.35634	3.12685	4.7047	2.4167	2.65668	3.1943	3.25381	3.18296	3.2926	GO:0046983	-	NOG07730;virNOG30570;KOG1121	SL	sp|Q9M2N5|DSLE_ARATH Zinc finger BED domain-containing protein DAYSLEEPER OS=Arabidopsis thaliana GN=HAT PE=1 SV=1	gi|969997130|ref|XP_015066272.1| PREDICTED: zinc finger BED domain-containing protein DAYSLEEPER-like [Solanum pennellii] gi|969997132|ref|XP_015066280.1| PREDICTED: zinc finger BED domain-containing protein DAYSLEEPER-like [Solanum pennellii]	-	-	GO:0046983//protein dimerization activity;	-	Zinc finger BED domain-containing protein DAYSLEEPER (AHRD V3.3 A0A1J3I687_NOCCA)
Solyc01g050040.4	3.74758	6.94682	7.94875	4.64972	5.9071	1.90273	6.71028	7.13723	6.98242	-	K11982	-	-	-	-	-	-	-	-	RING/U-box superfamily protein (AHRD V3.3 Q9FM98_ARATH)
Solyc01g050045.1	0	0.629241	1.86299	0.403621	0.615323	0.428542	1.99711	0.868276	0.976289	-	-	-	-	-	-	-	-	-	-	Unknown protein
Solyc01g050050.1	1.0387	0.57902	0.85715	1.94989	0.849319	1.47877	1.22514	2.69655	2.69511	-	-	-	-	-	-	-	-	-	-	Unknown protein
Solyc01g050070.4	10.7562	9.2966	9.93483	10.0034	10.382	7.86744	8.14758	8.93798	8.96166	-	-	-	-	-	-	-	-	-	-	Transmembrane protein (AHRD V3.3 A0A1P8AMQ6_ARATH)
Solyc01g055160.1	0	0	0	0	0	0	0	0	0	GO:0005515	-	virNOG15181;euNOG54140;virNOG23898	R	sp|Q9SU30|CPR1_ARATH F-box protein CPR1 OS=Arabidopsis thaliana GN=CPR1 PE=1 SV=2	gi|673921593|ref|NP_001288368.1| S-locus F-box protein type-1 [Solanum lycopersicum] gi|667673794|gb|AIG62957.1| S-locus F-box protein type-1 [Solanum lycopersicum] gi|667673818|gb|AIG62969.1| S-locus F-box protein type-1 [Solanum habrochaites]	-	-	GO:0005515//protein binding;	-	S3-locus SLFlike1 protein (AHRD V3.3 A0A076YJN5_PETIN)
Solyc01g055165.1	0	0	0	0	0	0	0	0	0	-	-	-	-	-	-	-	-	-	-	Retrovirus-related Pol polyprotein from transposon TNT 1-94 (AHRD V3.3 A0A2I0VJ33_9ASPA)
Solyc01g055200.1	0	0	0	0	0	0	0	0	0	GO:0003723;GO:0033897	K01166	virNOG07186;virNOG29605;KOG1642	A	sp|Q40875|RNS3_PETHY Ribonuclease S-3 OS=Petunia hybrida GN=S3 PE=3 SV=1	gi|460366387|ref|XP_004229063.1| PREDICTED: ribonuclease S-3 [Solanum lycopersicum] gi|667674247|gb|AIG63318.1| self-incompatibility ribonuclease [Solanum lycopersicum]	-	-	GO:0003723//RNA binding;GO:0033897//ribonuclease T2 activity;	-	S10-ribonuclease (AHRD V3.3 Q00591_PETHY)
Solyc01g056200.1	0	0	0	0	0	0	0	0	0	-	-	virNOG08837	S	-	gi|565358521|ref|XP_006346075.1| PREDICTED: WPP domain-interacting protein 2 [Solanum tuberosum]	-	-	-	-	cyclin-dependent kinase F-4 isoform X1 (AHRD V3.3 XP_019070805.1)
Solyc01g056220.2	0	0	0	0	0	0	0	0	0	-	-	virNOG15181;euNOG54140	R	sp|Q9SU30|CPR1_ARATH F-box protein CPR1 OS=Arabidopsis thaliana GN=CPR1 PE=1 SV=2	gi|667673698|gb|AIG62909.1| S-locus F-box protein type-2 [Solanum peruvianum]	-	-	-	-	S2-locus F-box type-11 protein (AHRD V3.3 A0A076YEX4_PETIN)
Solyc01g056240.1	0	0	0	0	0	0	0	0	0	-	-	virNOG15181	R	-	gi|723657685|ref|XP_010320529.1| PREDICTED: uncharacterized protein LOC101245878 [Solanum lycopersicum]	-	-	-	-	S-locus F-box-like protein a (AHRD V3.3 B0F0G2_PETIN)
Solyc01g056250.2	0	0	0	0	0	0	0	0	0	-	-	virNOG15181;euNOG54140	R	sp|Q9SU30|CPR1_ARATH F-box protein CPR1 OS=Arabidopsis thaliana GN=CPR1 PE=1 SV=2	gi|667673832|gb|AIG62976.1| S-locus F-box protein type-4 [Solanum habrochaites]	-	-	-	-	S2-locus F-box protein (AHRD V3.3 Q6JE34_PETIN)
Solyc01g056260.1	0	0	0	0	0	0	0	0	0	-	-	-	-	-	gi|698479817|ref|XP_009786979.1| PREDICTED: uncharacterized protein LOC104235009 [Nicotiana sylvestris]	-	-	-	-	Unknown protein
Solyc01g056280.3	0	0	0	0	0	0	0	0	0	GO:0005515	-	virNOG15181;euNOG54140	R	sp|Q9SU30|CPR1_ARATH F-box protein CPR1 OS=Arabidopsis thaliana GN=CPR1 PE=1 SV=2	gi|809279591|tpg|DAA64718.1| TPA_exp: S-locus F-box protein 10 [Solanum pennellii]	-	-	GO:0005515//protein binding;	-	S2-locus F-box protein (AHRD V3.3 Q6JE34_PETIN)
Solyc01g056285.1	0	0	0	0	0	0	0	0	0	-	-	-	-	-	-	-	-	-	-	S3-locus F-box type-4 protein (AHRD V3.3 A0A076YGV2_PETIN)
Solyc01g056290.2	0	0	0	0	0	0	0	0	0	-	-	-	-	-	-	-	-	-	-	mediator of RNA polymerase II transcription subunit 3-like (AHRD V3.3 XP_010321536.1)
Solyc01g056310.3	2.54396	0.548952	3.58163	0	3.54891	0	35.7813	0.284058	0.624593	GO:0005507;GO:0016491;GO:0055114	K00423	virNOG05512	Q	sp|P29162|ASOL_TOBAC L-ascorbate oxidase homolog OS=Nicotiana tabacum PE=2 SV=1	gi|460366385|ref|XP_004229062.1| PREDICTED: L-ascorbate oxidase homolog [Solanum lycopersicum]	GO:0055114//obsolete oxidation-reduction process;	-	GO:0005507//copper ion binding;GO:0016491//oxidoreductase activity;	ko00053(Ascorbate and aldarate metabolism)	anther-specific LAT51
Solyc01g056320.1	6.79254	11.5398	11.3886	11.1031	10.2266	11.0519	10.6824	10.4498	8.05696	-	-	-	-	-	-	-	-	-	-	Unknown protein
Solyc01g056330.2	0	0	0	0	0	0	0	0	0	-	-	NOG148519;NOG145405;virNOG09239	SK	sp|Q2MIJ7|RPOC2_SOLBU DNA-directed RNA polymerase subunit beta&apos;&apos; OS=Solanum bulbocastanum GN=rpoC2 PE=3 SV=1	gi|108773120|ref|YP_635629.1| RNA polymerase beta&apos;&apos; subunit [Solanum tuberosum] gi|88656794|gb|ABD47047.1| RNA polymerase beta&apos; subunit (chloroplast) [Solanum tuberosum] gi|833204874|gb|AKM22021.1| RpoC2 (chloroplast) [Solanum tuberosum]	-	-	-	-	DNA-directed RNA polymerase subunit beta (AHRD V3.3 A0A2G2V8P8_CAPBA)
Solyc01g056340.4	7.02436	7.03733	6.08036	6.69201	7.22978	8.92346	6.92366	8.30318	8.00419	-	K10571	-	-	-	-	-	-	-	ko04120(Ubiquitin mediated proteolysis)	de-etiolated 1
Solyc01g056360.4	0	0	0	0	0	0	0.154229	0	0	-	-	-	-	-	-	-	-	-	-	Unknown protein
Solyc01g056370.3	0	0	0	0	0	0	0	0	0	-	-	-	-	-	-	-	-	-	-	Unknown protein
Solyc01g056380.1	0	0	0	0	0	0	0	0	0	-	-	COG2159;KOG0683	RE	-	gi|723657660|ref|XP_010320459.1| PREDICTED: protein fluG-like [Solanum lycopersicum]	-	-	-	-	Nodulin/glutamine synthase-like protein (AHRD V3.3 F4J9A0_ARATH)
Solyc01g056390.1	0	0	0.184417	0	0	0	0	0	0	-	-	COG2159;KOG0683;NOG177303	SRE	-	gi|971550369|ref|XP_015164207.1| PREDICTED: protein fluG-like [Solanum tuberosum]	-	-	-	-	nodulin/glutamine synthase-like protein (AHRD V3.3 AT3G53180.1)
Solyc01g056400.1	0	0	0	0	0	0	0	0	0	-	-	virNOG11340;COG2159;KOG0683	RE	sp|P38094|FLUG_EMENI Protein fluG OS=Emericella nidulans (strain FGSC A4 / ATCC 38163 / CBS 112.46 / NRRL 194 / M139) GN=fluG PE=1 SV=1	gi|971550369|ref|XP_015164207.1| PREDICTED: protein fluG-like [Solanum tuberosum]	-	-	-	-	Glutamine synthetase (AHRD V3.3 I6WUR4_CAMSI)
Solyc01g056410.1	0	0	0	0	0	0	0	0	0	-	-	virNOG11340;KOG0683	E	-	gi|971540964|ref|XP_015161848.1| PREDICTED: protein fluG-like [Solanum tuberosum]	-	-	-	-	Nodulin/glutamine synthase-like protein (AHRD V3.3 F4J9A0_ARATH)
Solyc01g056420.1	0	0	0	0	0	0	0	0	0	GO:0003676;GO:0004523	-	KOG1075;euNOG44956	SR	-	gi|47825035|gb|AAT38805.1| hypothetical protein SDM1_47t00008 [Solanum demissum]	-	-	GO:0003676//nucleic acid binding;GO:0004523//RNA-DNA hybrid ribonuclease activity;	-	Ribonuclease H domain (AHRD V3.3 A0A200RDX4_9MAGN)
Solyc01g056430.2	0	0	0	0	0	0	0	0	0	GO:0016787	-	-	-	-	-	-	-	GO:0016787//hydrolase activity;	-	Glutamine synthetase (AHRD V3.3 I6WUR4_CAMSI)
Solyc01g056440.1	0	0	0	0	0	0	0	0	0	-	-	virNOG11340;KOG0683	E	-	gi|723657660|ref|XP_010320459.1| PREDICTED: protein fluG-like [Solanum lycopersicum]	-	-	-	-	Nodulin/glutamine synthase-like protein (AHRD V3.3 F4J9A0_ARATH)
Solyc01g056450.3	0	0	0	0	0	0	0	0	0	GO:0004356;GO:0006807	-	-	-	-	-	GO:0006807//nitrogen compound metabolic process;	-	GO:0004356//glutamate-ammonia ligase activity;	-	Glutamine synthetase (AHRD V3.3 I6WUR4_CAMSI)
Solyc01g056460.1	0	0	0	0	0	0	0	0	0	GO:0005524;GO:0009507	-	virNOG02782;NOG130860	R	sp|Q33BV3|YCF2_NICTO Protein Ycf2 OS=Nicotiana tomentosiformis GN=ycf2-A PE=3 SV=1	gi|675895298|ref|YP_009049772.1| hypothetical protein (mitochondrion) [Capsicum annuum] gi|667752044|gb|AIG90130.1| hypothetical protein (mitochondrion) [Capsicum annuum]	-	GO:0009507//chloroplast;	GO:0005524//ATP binding;	-	Protein Ycf2 (AHRD V3.3 A0A1B0VVX8_9LAMI)
Solyc01g056470.1	0	0	0	0	0	0	0	0	0	GO:0009521;GO:0009767;GO:0016020;GO:0016168;GO:0019684	-	KOG1713;virNOG07928	OC	sp|Q70Y07|PSBC_AMBTC Photosystem II CP43 reaction center protein OS=Amborella trichopoda GN=psbC PE=3 SV=1	gi|45386433|gb|AAS60070.1| photosystem II CP43 protein, partial (chloroplast) [Alstroemeria aurea]	GO:0009767//photosynthetic electron transport chain;GO:0019684//photosynthesis, light reaction;	GO:0009521//photosystem;GO:0016020//membrane;	GO:0016168//chlorophyll binding;	-	Photosystem II CP43 reaction center protein (AHRD V3.3 A0A2S0SUS0_9FABA)
Solyc01g056480.3	1.99232	4.23092	3.96671	5.39385	5.5854	3.7819	5.5951	3.1745	2.06779	-	-	-	-	-	-	-	-	-	-	Unknown protein
Solyc01g056520.3	12.1222	10.8358	14.3073	13.0752	12.5319	13.5936	10.881	12.1383	11.9162	GO:0006886;GO:0008536	K18460	virNOG02270	YU	sp|Q5ZLT0|XPO7_CHICK Exportin-7 OS=Gallus gallus GN=XPO7 PE=2 SV=1	gi|723657418|ref|XP_010319657.1| PREDICTED: exportin-7 isoform X1 [Solanum lycopersicum]	GO:0006886//intracellular protein transport;	-	-	ko03013(Nucleocytoplasmic transport)	ARM repeat superfamily protein (AHRD V3.3 AT5G06120.9)
Solyc01g056530.2	0	0	0	0	0	0	0	0	0	GO:0055085	-	virNOG04365;KOG2262	TP	sp|O82485|OPT7_ARATH Oligopeptide transporter 7 OS=Arabidopsis thaliana GN=OPT7 PE=2 SV=1	gi|970006962|ref|XP_015064349.1| PREDICTED: oligopeptide transporter 7-like [Solanum pennellii]	GO:0055085//transmembrane transport;	-	-	-	Oligopeptide transporter (AHRD V3.3 A0A200RAW0_9MAGN)
Solyc01g056570.3	16.7891	17.5015	14.0897	18.3483	18.1464	16.9805	18.8413	18.8558	16.8383	-	K24810	virNOG06377	R	sp|Q6NRS1|IBTK_XENLA Inhibitor of Bruton tyrosine kinase OS=Xenopus laevis GN=ibtk PE=2 SV=1	gi|460366377|ref|XP_004229059.1| PREDICTED: uncharacterized protein LOC101261550 isoform X1 [Solanum lycopersicum]	-	-	-	-	Regulator of chromosome condensation (AHRD V3.3 A0A200PRS6_9MAGN)
Solyc01g056575.1	0	0	0	0	0	0	0	0	0	-	-	-	-	-	-	-	-	-	-	Reverse transcriptase (AHRD V3.3 Q8W452_BRANA)
Solyc01g056580.4	0.342481	0.0477288	0.329724	0.0459229	0.280039	0	0.100989	0.246975	0.133295	GO:0016491;GO:0055114	K00278	-	-	-	-	GO:0055114//obsolete oxidation-reduction process;	-	GO:0016491//oxidoreductase activity;	ko00760(Nicotinate and nicotinamide metabolism);ko00250(Alanine, aspartate and glutamate metabolism)	L-aspartate oxidase (AHRD V3.3 A0A2G3CUJ1_CAPCH)
Solyc01g056590.2	0	0	0	0	0	0	0	0	0	-	-	virNOG02196	S	-	gi|970026784|ref|XP_015074706.1| PREDICTED: uncharacterized protein LOC107018677 isoform X2 [Solanum pennellii]	-	-	-	-	transcription initiation factor TFIID subunit (AHRD V3.3 AT5G65540.1)
Solyc01g056600.2	4.79359	4.38511	4.59813	3.69179	10.3183	17.9188	6.08896	5.95637	5.48544	-	-	-	-	-	-	-	-	-	-	Double-stranded RNA-binding protein 1 (AHRD V3.3 A0A2G2XPY3_CAPBA)
Solyc01g056610.1	0	0	0	0	0	0	0	0	0.25178	-	-	-	-	-	-	-	-	-	-	Unknown protein
Solyc01g056620.4	6.63728	6.35025	6.88857	6.9179	6.46639	6.11192	6.88478	7.16937	5.12988	-	-	-	-	-	-	-	-	-	-	Double-stranded RNA-binding protein 1 (AHRD V3.3 A0A2G2XPY3_CAPBA)
Solyc01g056640.1	0	0	0	0	0	0	0	0	0	-	-	-	-	-	-	-	-	-	-	Unknown protein
Solyc01g056650.1	0	0	0	0	0	0	0	0	0	-	-	virNOG04124	M	sp|Q43847|SSY2_SOLTU Granule-bound starch synthase 2, chloroplastic/amyloplastic OS=Solanum tuberosum GN=SS2 PE=1 SV=3	gi|568215282|ref|NP_001274977.1| granule-bound starch synthase 2, chloroplastic/amyloplastic precursor [Solanum tuberosum] gi|57015403|sp|Q43847.3|SSY2_SOLTU RecName: Full=Granule-bound starch synthase 2, chloroplastic/amyloplastic; AltName: Full=Granule-bound starch synthase II; Short=GBSS-II; Short=SS II; Flags: Precursor gi|48927500|emb|CAA61241.2| soluble starch synthase II precursor [Solanum…	-	-	-	-	Starch synthase, chloroplastic/amyloplastic (AHRD V3.3 A0A2G2XJF0_CAPBA)
Solyc01g056653.1	1.23933	1.17702	1.66664	0.93553	1.50129	1.35924	1.73248	1.6418	1.33391	-	-	-	-	-	-	-	-	-	-	Unknown protein
Solyc01g056657.1	18.7534	22.496	24.552	25.4645	24.5865	17.0332	29.3995	18.6251	14.2899	-	-	-	-	-	-	-	-	-	-	Unknown protein
Solyc01g056660.2	0	0	0	0	0	0	0	0	0	GO:0005515	-	virNOG15181;euNOG54140	R	sp|Q8GXC7|FBK50_ARATH F-box/kelch-repeat protein At3g06240 OS=Arabidopsis thaliana GN=At3g06240 PE=2 SV=1	gi|667673800|gb|AIG62960.1| S-locus F-box protein type-9 [Solanum lycopersicum]	-	-	GO:0005515//protein binding;	-	S3 putative F-box protein SLF-S3B (AHRD V3.3 Q64HD2_PETHY)
Solyc01g056665.1	0	0	0	0	0	0	0	0	0	-	-	-	-	-	-	-	-	-	-	Unknown protein
Solyc01g056690.4	7.596	8.11246	7.14063	8.54386	7.58461	8.45542	8.23459	7.54474	7.96027	GO:0003824	-	-	-	-	-	-	-	GO:0003824//catalytic activity;	-	Protein kinase and PP2C-like domain-containing protein (AHRD V3.3 A0A2G3AJ12_CAPAN)
Solyc01g056695.1	0	0	0	0	0	0	0	0	0	-	-	-	-	-	-	-	-	-	-	Ty3/gypsy retrotransposon protein (AHRD V3.3 A0A2K3MZI3_TRIPR)
Solyc01g056720.4	51.5242	52.5814	31.8527	49.1523	53.6654	55.0257	48.2225	51.2095	46.8101	GO:0015267;GO:0016020;GO:0055085	K09875	-	-	-	-	GO:0055085//transmembrane transport;	GO:0016020//membrane;	GO:0015267//channel activity;	-	small basic intrinsic protein 2.1
Solyc01g056730.3	5.88113	10.4597	10.1686	9.46313	8.39644	11.3233	9.24905	8.4014	9.88252	-	-	-	-	-	-	-	-	-	-	Unknown protein
Solyc01g056750.1	3.23301	4.8709	3.65338	2.90569	4.00106	3.0851	4.43171	2.82293	3.08341	-	-	virNOG02504;NOG170051	OR	-	gi|723657356|ref|XP_010319586.1| PREDICTED: uncharacterized protein LOC101259478 isoform X3 [Solanum lycopersicum]	-	-	-	-	Zinc finger, CCHC-type (AHRD V3.3 A0A2U1PD96_ARTAN)
[truncated: 32,483 more rows]
