# Supplementary material for: The SlERF4-9-SlCDF1/3-SlAEC2/SlPIN5 module regulates tomato root morphogenesis
Source: Front Plant Sci. 2025 Mar 28;16:1546092. doi: 10.3389/fpls.2025.1546092 (PMC11985770; doi:10.3389/fpls.2025.1546092)
Supplement: Supplementary file 5 [file Table3.xlsx]

## Sheet: Sheet1
Table S3. 331 up-regulation DEGs in WT_vs_E2. WT, young roots of wild type tomato; E2, young roots of slerf4-9 mutant line #2
Gene ID	baseMean_WT	baseMean_E2	foldChange(E2/WT)	log2FoldChange	pval	padj	GO	KEGG	eggNOG	eggNOG_Category	Swissprot	NR	BP	CC	MF	Pathway	Description
Solyc09g066030.2	0.333378	158.224	474.608	8.89059	1.00597e-26	2.62056e-22	GO:0008289	K09338	euNOG49719;NOG177947	SR	sp|Q69T58|ROC8_ORYSJ Homeobox-leucine zipper protein ROC8 OS=Oryza sativa subsp. japonica GN=ROC8 PE=2 SV=2	gi|970052007|ref|XP_015087599.1| PREDICTED: homeobox-leucine zipper protein HDG8-like [Solanum pennellii]	-	-	GO:0008289//lipid binding;	-	homeobox-leucine zipper protein ROC8 (AHRD V3.3 A0A2I4EBE3_9ROSI)
Solyc07g042335.1	24.1753	249.966	10.3397	3.37012	2.19698e-17	2.86157e-13	-	-	-	-	-	-	-	-	-	-	Peroxisome biogenesis protein 2 (AHRD V3.3 A0A2G2X6N8_CAPBA)
Solyc09g066085.1	2.71499	78.9786	29.0898	4.86244	9.63419e-13	8.36569e-09	-	-	-	-	-	-	-	-	-	-	Unknown protein
Solyc07g064370.1	23.9134	171.665	7.17864	2.84371	1.69096e-11	1.10124e-07	-	-	virNOG15785;virNOG06009	S	-	gi|723718362|ref|XP_010324319.1| PREDICTED: uncharacterized protein LOC101267913 [Solanum lycopersicum]	-	-	-	-	Aminotransferase-like, plant mobile domain-containing protein (AHRD V3.3 A0A124SHR6_CYNCS)
Solyc07g042317.1	13.1722	108.473	8.23498	3.04176	2.32931e-09	1.21357e-05	-	-	virNOG10114	R	sp|Q9LNG5|PPP7L_ARATH Serine/threonine-protein phosphatase 7 long form homolog OS=Arabidopsis thaliana GN=MAIL3 PE=2 SV=1	gi|970034291|ref|XP_015078463.1| PREDICTED: serine/threonine-protein phosphatase 7 long form homolog [Solanum pennellii]	-	-	-	-	Serine/threonine-protein phosphatase 7 long form-like protein (AHRD V3.3 A0A1J3DHF8_NOCCA)
Solyc07g064380.4	28.4626	150.908	5.30199	2.40653	1.54865e-08	5.76318e-05	-	-	-	-	-	-	-	-	-	-	Aminotransferase-like, plant mobile domain-containing protein (AHRD V3.3 A0A124SHR6_CYNCS)
Solyc02g069450.3	11.8806	90.58	7.62419	2.93058	8.95231e-08	0.000233208	GO:0009522;GO:0009538;GO:0015979	K02694	virNOG08484	G	sp|P46486|PSAF_FLATR Photosystem I reaction center subunit III, chloroplastic OS=Flaveria trinervia GN=PSAF PE=2 SV=1	gi|970009539|ref|XP_015065654.1| PREDICTED: photosystem I reaction center subunit III, chloroplastic-like [Solanum pennellii]	GO:0015979//photosynthesis;	GO:0009522//photosystem I;GO:0009538//photosystem I reaction center;	-	ko00195(Photosynthesis)	Photosystem I reaction center subunit III, chloroplastic (AHRD V3.3 A0A1U8FJA0_CAPAN)
Solyc08g007770.4	16.3903	269.152	16.4214	4.0375	9.86285e-08	0.00023357	-	-	-	-	-	-	-	-	-	-	PGRL1A transmembrane protein (AHRD V3.3 A0A0F7GZ28_9ROSI)
Solyc04g009030.3	29.1002	249.733	8.58182	3.10128	1.20328e-07	0.000261212	GO:0016620;GO:0055114	K05298	virNOG04721	G	sp|P09043|G3PA_TOBAC Glyceraldehyde-3-phosphate dehydrogenase A, chloroplastic (Fragment) OS=Nicotiana tabacum GN=GAPA PE=2 SV=1	gi|460382243|ref|XP_004236849.1| PREDICTED: glyceraldehyde-3-phosphate dehydrogenase A, chloroplastic [Solanum lycopersicum]	GO:0055114//obsolete oxidation-reduction process;	-	GO:0016620//oxidoreductase activity, acting on the aldehyde or oxo group of donors, NAD or NADP as acceptor;	ko00710(Carbon fixation in photosynthetic organisms)	Glyceraldehyde-3-phosphate dehydrogenase (AHRD V3.3 A0A0A8IBT8_NICBE)
Solyc05g024190.3	19.4453	102.574	5.27499	2.39917	5.38247e-07	0.00085054	-	-	-	-	-	-	-	-	-	-	Chlorophyll synthase, chloroplastic (AHRD V3.3 A0A2G2YSE5_CAPAN)
Solyc06g082950.4	45.9154	200.796	4.37317	2.12868	5.4848e-07	0.00085054	GO:0009522;GO:0009538;GO:0015979	K02699	-	-	-	-	GO:0015979//photosynthesis;	GO:0009522//photosystem I;GO:0009538//photosystem I reaction center;	-	ko00195(Photosynthesis)	Photosystem I reaction center subunit XI protein (AHRD V3.3 A0A2U1MVK5_ARTAN)
Solyc08g068230.4	34.2245	149.714	4.37446	2.12911	7.51152e-07	0.00108708	-	K17710	-	-	-	-	-	-	-	-	Pentatricopeptide repeat-containing protein (AHRD V3.3 A0A2G2YYD7_CAPAN)
Solyc02g014150.4	50.4796	205.532	4.07158	2.02559	1.56806e-06	0.00206734	-	-	-	-	-	-	-	-	-	-	Photosystem II stability/assembly factor HCF136 (AHRD V3.3 A0A1Y1IDD9_KLENI)
Solyc04g076640.3	2.16631	37.7699	17.4352	4.12393	1.58721e-06	0.00206734	-	K18195	-	-	-	-	-	-	-	-	Rhamnogalacturonate lyase (AHRD V3.3 A0A200QXQ6_9MAGN)
Solyc06g061070.3	235.205	664.218	2.82399	1.49774	1.78822e-06	0.00221824	-	K02437	virNOG11449	E	sp|Q39732|GCSH_FLAAN Glycine cleavage system H protein, mitochondrial OS=Flaveria anomala GN=GDCSH PE=2 SV=1	gi|460392743|ref|XP_004241973.1| PREDICTED: glycine cleavage system H protein, mitochondrial [Solanum lycopersicum] gi|970036518|ref|XP_015079597.1| PREDICTED: glycine cleavage system H protein, mitochondrial-like [Solanum pennellii]	-	-	-	ko00630(Glyoxylate and dicarboxylate metabolism);ko00260(Glycine, serine and threonine metabolism)	Glycine cleavage system H protein (AHRD V3.3 A0A1U8GUW6_CAPAN)
Solyc02g080540.1	72.6799	319.782	4.39986	2.13746	2.03063e-06	0.00237982	GO:0015986;GO:0045261;GO:0046933	K02115	virNOG10272	C	sp|P29790|ATPG_TOBAC ATP synthase gamma chain, chloroplastic OS=Nicotiana tabacum GN=ATPC PE=1 SV=1	gi|970010004|ref|XP_015065901.1| PREDICTED: ATP synthase gamma chain, chloroplastic [Solanum pennellii]	GO:0015986//ATP synthesis coupled proton transport;	GO:0045261//proton-transporting ATP synthase complex, catalytic core F(1);	GO:0046933//proton-transporting ATP synthase activity, rotational mechanism;	ko00195(Photosynthesis);ko00190(Oxidative phosphorylation)	ATP synthase gamma chain, chloroplastic (AHRD V3.3 A0A2G3D743_CAPCH)
Solyc06g051960.3	391.359	1008.62	2.57721	1.36581	2.13378e-06	0.00237982	GO:0030599;GO:0042545	-	virNOG02192	S	sp|Q9M3B0|PME34_ARATH Probable pectinesterase/pectinesterase inhibitor 34 OS=Arabidopsis thaliana GN=PME34 PE=2 SV=1	gi|460390681|ref|XP_004240956.1| PREDICTED: probable pectinesterase/pectinesterase inhibitor 34 [Solanum lycopersicum]	GO:0042545//cell wall modification;	-	GO:0030599//pectinesterase activity;	-	Pectinesterase (AHRD V3.3 A0A2G2WIV2_CAPBA)
Solyc01g103920.3	31.1003	163.158	5.24619	2.39127	2.20207e-06	0.00237982	GO:0009055;GO:0051536	K02639	virNOG19287;virNOG20113	C	sp|Q9ZTS2|FER_CAPAN Ferredoxin, chloroplastic OS=Capsicum annuum GN=AP1 PE=1 SV=1	gi|460369244|ref|XP_004230473.1| PREDICTED: ferredoxin-like [Solanum lycopersicum]	-	-	GO:0009055//electron transfer activity;GO:0051536//iron-sulfur cluster binding;	ko00195(Photosynthesis)	Ferredoxin (AHRD V3.3 K4B1W7_SOLLC)
Solyc06g071580.3	84.1641	257.132	3.05512	1.61123	2.42974e-06	0.00243441	-	-	NOG00664;virNOG05768	DR	sp|Q56Y74|MORC6_ARATH Protein MICRORCHIDIA 6 OS=Arabidopsis thaliana GN=MORC6 PE=1 SV=1	gi|460391773|ref|XP_004241493.1| PREDICTED: MORC family CW-type zinc finger protein 3-like isoform X1 [Solanum lycopersicum] gi|723708394|ref|XP_010322543.1| PREDICTED: MORC family CW-type zinc finger protein 3-like isoform X1 [Solanum lycopersicum] gi|723708400|ref|XP_010322544.1| PREDICTED: MORC family CW-type zinc finger protein 3-like isoform X1 [Solanum lycopersicum] gi|723708403|ref|XP_0103…	-	-	-	-	ATPase, histidine kinase, DNA gyrase B-, and HSP90-like domain containing protein, expressed (AHRD V3.3 Q33AG5_ORYSJ)
Solyc07g045180.4	167.833	455.3	2.71282	1.43979	5.00375e-06	0.00482769	GO:0005515	-	-	-	-	-	-	-	GO:0005515//protein binding;	-	Zinc finger protein CONSTANS-LIKE 9 (AHRD V3.3 A0A2G2WC44_CAPBA)
Solyc08g007250.3	68.0366	219.118	3.22058	1.68732	5.26437e-06	0.00489774	GO:0005515	K13459	-	-	-	-	-	-	GO:0005515//protein binding;	ko04626(Plant-pathogen interaction)	Disease resistance protein (AHRD V3.3 A0A1J3HCC1_NOCCA)
Solyc02g089630.3	128.636	357.407	2.77844	1.47428	6.04634e-06	0.00526908	-	K00318	virNOG03559	E	sp|Q6NKX1|PROD2_ARATH Proline dehydrogenase 2, mitochondrial OS=Arabidopsis thaliana GN=POX2 PE=2 SV=1	gi|460372589|ref|XP_004232111.1| PREDICTED: proline dehydrogenase 2, mitochondrial-like [Solanum lycopersicum]	-	-	-	ko00330(Arginine and proline metabolism)	Proline dehydrogenase (AHRD V3.3 A0A2G2XIU2_CAPBA)
Solyc03g093390.4	1101.06	5537.32	5.0291	2.3303	6.06804e-06	0.00526908	-	-	-	-	-	-	-	-	-	-	beta expansin precursor 2
Solyc04g056580.3	31.3925	133.737	4.26016	2.09091	7.46636e-06	0.00599984	-	-	virNOG00198	S	-	gi|460383319|ref|XP_004237375.1| PREDICTED: uncharacterized protein LOC101253079 [Solanum lycopersicum]	-	-	-	-	Transmembrane protein, putative (DUF2358) (AHRD V3.3 Q8L604_ARATH)
Solyc11g072990.1	30.1281	123.706	4.10602	2.03774	7.51598e-06	0.00599984	GO:0006633;GO:0016020;GO:0016747	K15397	virNOG03069	R	sp|Q9LQP8|KCS3_ARATH 3-ketoacyl-CoA synthase 3 OS=Arabidopsis thaliana GN=KCS3 PE=2 SV=3	gi|460411820|ref|XP_004251303.1| PREDICTED: 3-ketoacyl-CoA synthase 3-like [Solanum lycopersicum]	GO:0006633//fatty acid biosynthetic process;	GO:0016020//membrane;	GO:0016747//acyltransferase activity, transferring groups other than amino-acyl groups;	ko04626(Plant-pathogen interaction);ko00062(Fatty acid elongation)	3-ketoacyl-CoA synthase (AHRD V3.3 A0A2G3BA46_CAPCH)
Solyc10g086580.2	84.4633	389.943	4.61672	2.20687	7.60057e-06	0.00599984	GO:0005524	-	virNOG01517	O	sp|O49074|RCA_SOLPN Ribulose bisphosphate carboxylase/oxygenase activase, chloroplastic OS=Solanum pennellii PE=2 SV=1	gi|970057853|ref|XP_015055597.1| PREDICTED: ribulose bisphosphate carboxylase/oxygenase activase, chloroplastic [Solanum pennellii]	-	-	GO:0005524//ATP binding;	-	Ribulose bisphosphate carboxylase/oxygenase activase, chloroplastic (AHRD V3.3 RCA_SOLPN)
Solyc06g006000.3	108.171	357.002	3.30035	1.72262	9.25752e-06	0.00689024	-	-	virNOG17918	S	-	gi|460389514|ref|XP_004240397.1| PREDICTED: uncharacterized protein LOC101264428 [Solanum lycopersicum]	-	-	-	-	Maternal effect embryo arrest 59 (AHRD V3.3 B6T4K8_MAIZE)
Solyc07g008210.4	10.1233	65.2895	6.44941	2.68917	1.13815e-05	0.0082358	-	-	-	-	-	-	-	-	-	-	Tetratricopeptide repeat (TPR)-like superfamily protein (AHRD V3.3 F4K464_ARATH)
Solyc05g009080.4	2.51021	36.0201	14.3495	3.84292	1.39927e-05	0.00959233	-	-	-	-	-	-	-	-	-	-	Cyclase/dehydrase family protein (AHRD V3.3 A0A2K3P6S6_TRIPR)
Solyc04g015850.3	492.855	1163.38	2.36049	1.23908	1.59407e-05	0.0104346	-	-	-	-	-	-	-	-	-	-	Transmembrane protein (AHRD V3.3 Q9M2K7_ARATH)
Solyc06g082940.3	81.9789	353.953	4.31761	2.11023	1.60224e-05	0.0104346	GO:0009522;GO:0009538;GO:0015979	K02699	virNOG03549	G	sp|Q9SUI4|PSAL_ARATH Photosystem I reaction center subunit XI, chloroplastic OS=Arabidopsis thaliana GN=PSAL PE=1 SV=2	gi|460393734|ref|XP_004242464.1| PREDICTED: photosystem I reaction center subunit XI, chloroplastic [Solanum lycopersicum]	GO:0015979//photosynthesis;	GO:0009522//photosystem I;GO:0009538//photosystem I reaction center;	-	ko00195(Photosynthesis)	Photosystem I reaction center subunit XI protein (AHRD V3.3 A0A2U1MVK5_ARTAN)
Solyc10g018300.3	100.624	455.747	4.52919	2.17925	1.81234e-05	0.0112419	-	K00615	-	-	-	-	-	-	-	ko00710(Carbon fixation in photosynthetic organisms);ko00030(Pentose phosphate pathway)	Transketolase (AHRD V3.3 A0A200R9X0_9MAGN)
Solyc02g062770.2	3.60074	39.1159	10.8633	3.44139	1.81251e-05	0.0112419	-	-	virNOG24805	S	-	gi|723677680|ref|XP_010317214.1| PREDICTED: uncharacterized protein LOC104645973 [Solanum lycopersicum]	-	-	-	-	late embryogenesis abundant protein (AHRD V3.3 AT5G66780.1)
Solyc01g096240.4	249.927	616.599	2.46712	1.30283	2.09268e-05	0.0126777	-	-	-	-	-	-	-	-	-	-	plant/protein (AHRD V3.3 AT3G61870.1)
Solyc06g068230.4	293.692	730.32	2.48669	1.31422	3.66149e-05	0.020294	-	K03255	-	-	-	-	-	-	-	-	Tetratricopeptide repeat (TPR)-like superfamily protein (AHRD V3.3 A0A2U1MYN5_ARTAN)
Solyc12g005630.2	29.4299	182.125	6.18844	2.62958	3.94608e-05	0.0214157	GO:0016491;GO:0051537;GO:0055114	K02636	virNOG05349	C	sp|Q69GY7|UCRIA_SOLTU Cytochrome b6-f complex iron-sulfur subunit, chloroplastic OS=Solanum tuberosum GN=petC PE=2 SV=1	gi|964749655|ref|NP_001304899.1| cytochrome b6-f complex iron-sulfur subunit, chloroplastic [Solanum lycopersicum]	GO:0055114//obsolete oxidation-reduction process;	-	GO:0016491//oxidoreductase activity;GO:0051537//2 iron, 2 sulfur cluster binding;	ko00195(Photosynthesis)	Cytochrome b6-f complex iron-sulfur subunit (AHRD V3.3 A0A1U8G0H9_CAPAN)
Solyc04g077755.1	38.6655	126.252	3.26523	1.70718	4.17385e-05	0.0221896	GO:0016651;GO:0022900	-	-	-	-	-	GO:0022900//electron transport chain;	-	GO:0016651//oxidoreductase activity, acting on NAD(P)H;	-	NADH dehydrogenase [ubiquinone] iron-sulfur protein 4, mitochondrial-like (AHRD V3.3 A0A2I4GIJ5_9ROSI)
Solyc03g112760.3	100.286	413.314	4.12135	2.04312	4.79097e-05	0.0249609	-	-	virNOG06367	T	-	gi|460380963|ref|XP_004236222.1| PREDICTED: uncharacterized protein LOC101255285 isoform X1 [Solanum lycopersicum]	-	-	-	-	transmembrane protein (AHRD V3.3 AT3G48200.1)
Solyc03g080100.4	1082.28	2252.59	2.08134	1.05751	5.1279e-05	0.0261925	GO:0030001;GO:0046872	-	-	-	-	-	GO:0030001//metal ion transport;	-	GO:0046872//metal ion binding;	-	Heavy metal-associated isoprenylated plant protein (AHRD V3.3 A0A2R6RSC8_ACTCH)
Solyc06g060340.3	9.96336	90.7773	9.11112	3.18763	5.92674e-05	0.0296907	-	K03542	virNOG10593	R	sp|P54773|PSBS_SOLLC Photosystem II 22 kDa protein, chloroplastic OS=Solanum lycopersicum GN=PSBS PE=3 SV=1	gi|970036410|ref|XP_015079539.1| PREDICTED: photosystem II 22 kDa protein, chloroplastic [Solanum pennellii]	-	-	-	ko00195(Photosynthesis)	Photosystem II 22 kDa protein, chloroplastic (AHRD V3.3 A0A1U8GV91_CAPAN)
Solyc09g059240.3	153.461	396.598	2.58436	1.36981	6.7455e-05	0.0325408	GO:0005506;GO:0016705;GO:0020037;GO:0055114	K17961	virNOG09201	Q	sp|Q9SZ46|C82C4_ARATH Cytochrome P450 82C4 OS=Arabidopsis thaliana GN=CYP82C4 PE=2 SV=1	gi|460403149|ref|XP_004247061.1| PREDICTED: cytochrome P450 82C4-like [Solanum lycopersicum]	GO:0055114//obsolete oxidation-reduction process;	-	GO:0005506//iron ion binding;GO:0016705//oxidoreductase activity, acting on paired donors, with incorporation or reduction of molecular oxygen;GO:0020037//heme binding;	ko00904(Diterpenoid biosynthesis)	Cytochrome P450 (AHRD V3.3 A0A2U1Q1Z2_ARTAN)
Solyc01g086920.3	556.531	1296.72	2.33001	1.22033	7.41426e-05	0.0351166	GO:0005515	-	virNOG06808	R	sp|Q00874|DR100_ARATH DNA damage-repair/toleration protein DRT100 OS=Arabidopsis thaliana GN=DRT100 PE=2 SV=2	gi|460367497|ref|XP_004229610.1| PREDICTED: DNA-damage-repair/toleration protein DRT100-like [Solanum lycopersicum]	-	-	GO:0005515//protein binding;	-	Leucine-rich repeat receptor-like protein (AHRD V3.3 H6V789_MALDO)
Solyc04g050930.3	48.5447	191.258	3.93984	1.97814	8.10522e-05	0.0364686	GO:0009507;GO:0046422;GO:0055114	K09839	virNOG05583	H	sp|Q40593|VDE_TOBAC Violaxanthin de-epoxidase, chloroplastic OS=Nicotiana tabacum GN=VDE1 PE=2 SV=1	gi|806776481|ref|NP_001234610.2| violaxanthin de-epoxidase [Solanum lycopersicum] gi|223587500|gb|ACM92036.1| violaxanthin de-epoxidase [Solanum lycopersicum]	GO:0055114//obsolete oxidation-reduction process;	GO:0009507//chloroplast;	GO:0046422//violaxanthin de-epoxidase activity;	ko00906(Carotenoid biosynthesis)	violaxanthin de-epoxidase
Solyc05g013870.4	141.637	389.33	2.7488	1.4588	8.11969e-05	0.0364686	-	-	-	-	-	-	-	-	-	-	Sieve element occlusion b (AHRD V3.3 E2FKJ9_9SOLN)
Solyc02g083810.4	236.938	544.239	2.29697	1.19973	9.08304e-05	0.0394355	GO:0016491;GO:0055114	K02641	-	-	-	-	GO:0055114//obsolete oxidation-reduction process;	-	GO:0016491//oxidoreductase activity;	ko00195(Photosynthesis)	Ferredoxin--NADP reductase, chloroplastic (AHRD V3.3 K4BAP9_SOLLC)
Solyc02g093590.3	54.5379	200.457	3.67556	1.87796	0.000106082	0.0453021	GO:0005515	-	virNOG22842	K	sp|Q9C9A9|COL7_ARATH Zinc finger protein CONSTANS-LIKE 7 OS=Arabidopsis thaliana GN=COL7 PE=2 SV=1	gi|460372010|ref|XP_004231827.1| PREDICTED: zinc finger protein CONSTANS-LIKE 16 [Solanum lycopersicum]	-	-	GO:0005515//protein binding;	-	zinc finger protein CONSTANS-LIKE 16-like (AHRD V3.3 A0A2I4E4H9_9ROSI)
Solyc03g096850.4	47.1058	165.907	3.522	1.8164	0.000117205	0.0492448	-	-	-	-	-	-	-	-	-	-	Rubredoxin family protein (AHRD V3.3 Q9FFJ2_ARATH)
Solyc09g091010.3	51.9647	150.447	2.89518	1.53365	0.000133609	0.0552464	-	-	virNOG21563	S	-	gi|460404656|ref|XP_004247797.1| PREDICTED: uncharacterized protein LOC101246964 [Solanum lycopersicum]	-	-	-	-	transmembrane protein (AHRD V3.3 AT3G04310.2)
Solyc05g012600.3	12.8586	77.9377	6.06114	2.59959	0.000143577	0.0584403	-	-	virNOG19572	S	-	gi|460386784|ref|XP_004239076.1| PREDICTED: uncharacterized protein LOC101250301 [Solanum lycopersicum]	-	-	-	-	hypothetical protein (AHRD V3.3 AT2G03420.1)
Solyc02g090030.2	172.168	570.256	3.3122	1.72779	0.000147241	0.0590097	GO:0009654;GO:0010207;GO:0010242;GO:0042549	K02716	-	-	-	-	GO:0010207//photosystem II assembly;GO:0042549//photosystem II stabilization;	GO:0009654//photosystem II oxygen evolving complex;	GO:0010242//oxygen evolving activity;	ko00195(Photosynthesis)	33 kDa oxygen-evolving protein
Solyc10g054420.2	0	15.5198	Inf	Inf	0.000151082	0.0596314	GO:0005509;GO:0009523;GO:0009654;GO:0015979;GO:0019898	-	virNOG03188	R	sp|O80634|PNSL1_ARATH Photosynthetic NDH subunit of lumenal location 1, chloroplastic OS=Arabidopsis thaliana GN=PNSL1 PE=1 SV=2	gi|460406466|ref|XP_004248685.1| PREDICTED: psbP-like protein 2, chloroplastic [Solanum lycopersicum]	GO:0015979//photosynthesis;	GO:0009523//photosystem II;GO:0009654//photosystem II oxygen evolving complex;GO:0019898//extrinsic component of membrane;	GO:0005509//calcium ion binding;	-	PsbP-like protein 2 (AHRD V3.3 A0A2U1K9X2_ARTAN)
Solyc05g005180.3	92.0489	231.221	2.51193	1.3288	0.00016646	0.0647205	GO:0003824	K01661	virNOG06850	H	sp|Q8GYN9|MENB_ARATH 1,4-dihydroxy-2-naphthoyl-CoA synthase, peroxisomal OS=Arabidopsis thaliana GN=MENB PE=1 SV=2	gi|460385924|ref|XP_004238650.1| PREDICTED: 1,4-Dihydroxy-2-naphthoyl-CoA synthase, peroxisomal [Solanum lycopersicum]	-	-	GO:0003824//catalytic activity;	ko00130(Ubiquinone and other terpenoid-quinone biosynthesis)	1,4-dihydroxy-2-naphthoyl-CoA synthase (AHRD V3.3 A0A2G2XZJ4_CAPAN)
Solyc10g007960.1	460.08	1265.75	2.75115	1.46003	0.000173027	0.0653238	GO:0005506;GO:0016705;GO:0020037;GO:0055114	K01723	virNOG07555	Q	sp|Q8GZP5|AOS3_SOLLC Allene oxide synthase 3 OS=Solanum lycopersicum GN=AOS3 PE=1 SV=1	gi|525314098|ref|NP_001265949.1| allene oxide synthase 3 [Solanum lycopersicum] gi|75329024|sp|Q8GZP5.1|AOS3_SOLLC RecName: Full=Allene oxide synthase 3; Short=LeAOS3; AltName: Full=Allene oxide cyclase; AltName: Full=Cytochrome P450 CYP74C3; AltName: Full=Cytochrome P450 CYP74D1 gi|25991603|gb|AAN76867.1|AF454634_1 cytochrome P450 CYP74C3 [Solanum lycopersicum]	GO:0055114//obsolete oxidation-reduction process;	-	GO:0005506//iron ion binding;GO:0016705//oxidoreductase activity, acting on paired donors, with incorporation or reduction of molecular oxygen;GO:0020037//heme binding;	ko00592(alpha-Linolenic acid metabolism)	cytochrome P450 CYP74C3
Solyc12g044840.2	97.6933	244.1	2.49864	1.32114	0.000200959	0.0747854	GO:0004672;GO:0006468	-	KOG1187;virNOG01817	T	sp|Q9LV48|PERK1_ARATH Proline-rich receptor-like protein kinase PERK1 OS=Arabidopsis thaliana GN=PERK1 PE=2 SV=1	gi|460414023|ref|XP_004252374.1| PREDICTED: inactive protein kinase SELMODRAFT_444075 [Solanum lycopersicum]	GO:0006468//protein phosphorylation;	-	GO:0004672//protein kinase activity;	-	Proline-rich receptor-like protein kinase PERK13 (AHRD V3.3 A0A2G2XXB3_CAPAN)
Solyc04g007470.3	6.12756	42.0854	6.86822	2.77994	0.000234168	0.0847231	-	-	virNOG15784	R	sp|Q9C9F4|COLX_ARATH Putative zinc finger protein At1g68190 OS=Arabidopsis thaliana GN=At1g68190 PE=2 SV=1	gi|460382506|ref|XP_004236980.1| PREDICTED: putative zinc finger protein At1g68190 isoform X2 [Solanum lycopersicum]	-	-	-	-	Drought responsive Zinc finger protein
Solyc02g071100.3	15.902	66.0221	4.15182	2.05374	0.000256264	0.0910184	-	-	-	-	sp|O49726|PUP21_ARATH Purine permease 21 OS=Arabidopsis thaliana GN=PUP21 PE=2 SV=2	gi|460374576|ref|XP_004233086.1| PREDICTED: probable purine permease 10 [Solanum lycopersicum]	-	-	-	-	Purine permease (AHRD V3.3 A0A2U1LZ22_ARTAN),Pfam:PF16913
Solyc02g090630.4	577.666	1282.47	2.22008	1.15061	0.000258555	0.0910184	GO:0006629	-	-	-	-	-	GO:0006629//lipid metabolic process;	-	-	-	Patatin (AHRD V3.3 A0A2G3D8S9_CAPCH)
Solyc02g065520.1	129.233	358.229	2.77197	1.47091	0.000274858	0.0954672	GO:0004672;GO:0006468	-	virNOG02678	T	sp|Q0GXS4|NFP_MEDTR Serine/threonine receptor-like kinase NFP OS=Medicago truncatula GN=NFP PE=1 SV=1	gi|350539565|ref|NP_001233936.1| Lyk10 precursor [Solanum lycopersicum] gi|345843154|gb|AEO18233.1| Lyk10 [Solanum lycopersicum]	GO:0006468//protein phosphorylation;	-	GO:0004672//protein kinase activity;	-	Lyk10 (AHRD V3.3 G3KGB1_SOLLC)
Solyc02g062690.3	76.646	195.654	2.5527	1.35202	0.000279759	0.0958911	GO:0046983	-	virNOG15161	K	sp|Q93VJ4|BEE2_ARATH Transcription factor BEE 2 OS=Arabidopsis thaliana GN=BEE2 PE=1 SV=1	gi|460375455|ref|XP_004233521.1| PREDICTED: transcription factor HBI1 [Solanum lycopersicum]	-	-	GO:0046983//protein dimerization activity;	-	bHLH transcription factor 012
Solyc11g007990.2	124.473	460.26	3.69765	1.88661	0.000287969	0.0962331	GO:0016491;GO:0055114	-	virNOG05480;COG0039	C	sp|O48902|MDHP_MEDSA Malate dehydrogenase [NADP], chloroplastic OS=Medicago sativa GN=MDH1 PE=2 SV=1	gi|350537825|ref|NP_001234056.1| malate dehydrogenase [Solanum lycopersicum] gi|56562183|emb|CAH60894.1| malate dehydrogenase [Solanum lycopersicum]	GO:0055114//obsolete oxidation-reduction process;	-	GO:0016491//oxidoreductase activity;	-	chloroplast malate dehydrogenase (mdh)
Solyc02g075620.4	57.4433	177.563	3.0911	1.62812	0.000288145	0.0962331	GO:0030599;GO:0042545	K01051	-	-	-	-	GO:0042545//cell wall modification;	-	GO:0030599//pectinesterase activity;	ko00040(Pentose and glucuronate interconversions)	Pectinesterase (AHRD V3.3 A0A2G3D7Y1_CAPCH)
Solyc01g057830.3	208.621	454.644	2.17928	1.12385	0.000306834	0.100853	GO:0003676	K02945	virNOG00603	J	sp|P29344|RR1_SPIOL 30S ribosomal protein S1, chloroplastic OS=Spinacia oleracea GN=RPS1 PE=1 SV=1	gi|970002073|ref|XP_015060504.1| PREDICTED: 30S ribosomal protein S1, chloroplastic [Solanum pennellii]	-	-	GO:0003676//nucleic acid binding;	ko03010(Ribosome)	30S ribosomal protein S1 protein (AHRD V3.3 A0A2U1PM45_ARTAN)
Solyc05g009570.3	6.79746	49.1033	7.22377	2.85275	0.000314772	0.101232	GO:0003735;GO:0005840;GO:0006412	K19032	virNOG21843	J	sp|Q9SX22|RRP31_ARATH 30S ribosomal protein 3-1, chloroplastic OS=Arabidopsis thaliana GN=At1g68590 PE=2 SV=1	gi|460386514|ref|XP_004238943.1| PREDICTED: 30S ribosomal protein 3, chloroplastic-like [Solanum lycopersicum]	GO:0006412//translation;	GO:0005840//ribosome;	GO:0003735//structural constituent of ribosome;	-	30S ribosomal protein 3, chloroplastic (AHRD V3.3 A0A2G2VK36_CAPBA)
Solyc03g123490.1	402.857	829.965	2.0602	1.04278	0.00033472	0.10589	GO:0004252;GO:0006508	-	virNOG03883	O	sp|Q9LUM3|SBT15_ARATH Subtilisin-like protease SBT1.5 OS=Arabidopsis thaliana GN=SBT1.5 PE=2 SV=1	gi|460379575|ref|XP_004235537.1| PREDICTED: subtilisin-like protease [Solanum lycopersicum]	GO:0006508//proteolysis;	-	GO:0004252//serine-type endopeptidase activity;	-	Subtilisin-like protease-like protein (AHRD V3.3 A0A2K3N1H7_TRIPR)
Solyc01g111900.4	48.4836	169.121	3.48821	1.80248	0.000337386	0.10589	GO:0008171	-	-	-	-	-	-	-	GO:0008171//O-methyltransferase activity;	-	O-methyltransferase (AHRD V3.3 A0A2S1PVB6_CAMAC)
Solyc02g083490.3	116.157	267.693	2.30458	1.20451	0.000358693	0.111238	GO:0004601;GO:0006979;GO:0020037;GO:0055114	K00430	virNOG01540	G	sp|Q43872|PER64_ARATH Peroxidase 64 OS=Arabidopsis thaliana GN=PER64 PE=1 SV=1	gi|460373414|ref|XP_004232514.1| PREDICTED: peroxidase 64-like isoform X1 [Solanum lycopersicum] gi|970006964|ref|XP_015064350.1| PREDICTED: peroxidase 64-like [Solanum pennellii]	GO:0006979//response to oxidative stress;GO:0055114//obsolete oxidation-reduction process;	-	GO:0004601//peroxidase activity;GO:0020037//heme binding;	ko00940(Phenylpropanoid biosynthesis)	Peroxidase (AHRD V3.3 K4BAL7_SOLLC)
Solyc08g014490.1	2695.38	10243	3.8002	1.92607	0.000428162	0.129693	GO:0016747	K13065	-	-	sp|K4D9Y4|ASAT3_SOLLC Acylsugar acyltransferase 3 OS=Solanum lycopersicum GN=ASAT3 PE=2 SV=1	gi|460398557|ref|XP_004244824.1| PREDICTED: deacetylvindoline O-acetyltransferase-like [Solanum lycopersicum]	-	-	GO:0016747//acyltransferase activity, transferring groups other than amino-acyl groups;	ko00945(Stilbenoid, diarylheptanoid and gingerol biosynthesis);ko00941(Flavonoid biosynthesis);ko00940(Phenylpropanoid biosynthesis)	HXXXD-type acyl-transferase family protein (AHRD V3.3 F4JBC7_ARATH)
Solyc07g062543.1	92.3634	259.192	2.80623	1.48863	0.000456423	0.136665	GO:0016765	-	-	-	-	-	-	-	GO:0016765//transferase activity, transferring alkyl or aryl (other than methyl) groups;	-	UDP-N-acetylglucosamine 1-carboxyvinyltransferase (AHRD V3.3 A0A318R3I0_9STAP)
Solyc06g073580.4	3769.5	17977	4.76905	2.2537	0.000470784	0.139363	GO:0016491;GO:0055114	-	-	-	-	-	GO:0055114//obsolete oxidation-reduction process;	-	GO:0016491//oxidoreductase activity;	-	1-aminocyclopropane-1-carboxylate oxidase1
Solyc01g110360.3	9.23496	46.0693	4.98858	2.31863	0.00048127	0.140866	GO:0004332;GO:0006096	K01623	virNOG10404	G	sp|Q944G9|ALFP2_ARATH Fructose-bisphosphate aldolase 2, chloroplastic OS=Arabidopsis thaliana GN=FBA2 PE=1 SV=2	gi|460370090|ref|XP_004230887.1| PREDICTED: fructose-bisphosphate aldolase 1, chloroplastic [Solanum lycopersicum] gi|970000709|ref|XP_015054818.1| PREDICTED: fructose-bisphosphate aldolase 1, chloroplastic [Solanum pennellii]	GO:0006096//glycolytic process;	-	GO:0004332//fructose-bisphosphate aldolase activity;	ko00710(Carbon fixation in photosynthetic organisms);ko00051(Fructose and mannose metabolism);ko00030(Pentose phosphate pathway);ko00010(Glycolysis / Gluconeogenesis)	Fructose-bisphosphate aldolase (AHRD V3.3 Q9SXX5_NICPA)
Solyc08g076220.3	34.0996	127.035	3.7254	1.8974	0.000516452	0.148389	GO:0005524;GO:0016301	K00855	virNOG05206	ZT	sp|P26302|KPPR_WHEAT Phosphoribulokinase, chloroplastic OS=Triticum aestivum PE=2 SV=1	gi|460400830|ref|XP_004245935.1| PREDICTED: phosphoribulokinase, chloroplastic [Solanum lycopersicum]	-	-	GO:0005524//ATP binding;GO:0016301//kinase activity;	ko00710(Carbon fixation in photosynthetic organisms)	Phosphoribulokinase (AHRD V3.3 A0A1U8GUA7_CAPAN)
Solyc04g011940.3	232.491	475.481	2.04516	1.03221	0.000518364	0.148389	GO:0005506;GO:0016705;GO:0020037;GO:0055114	-	-	-	-	-	GO:0055114//obsolete oxidation-reduction process;	-	GO:0005506//iron ion binding;GO:0016705//oxidoreductase activity, acting on paired donors, with incorporation or reduction of molecular oxygen;GO:0020037//heme binding;	-	Cytochrome P450 (AHRD V3.3 A0A2U1MQD4_ARTAN)
Solyc03g118240.4	114.749	264.299	2.30329	1.20369	0.000537147	0.15168	GO:0015995;GO:0046406	K03428	-	-	-	-	GO:0015995//chlorophyll biosynthetic process;	-	GO:0046406//magnesium protoporphyrin IX methyltransferase activity;	ko00860(Porphyrin metabolism)	Magnesium-protoporphyrin IX methyltransferase (AHRD V3.3 A0A1P8B4G1_ARATH)
Solyc02g089700.4	612.597	1375.41	2.24521	1.16685	0.000541506	0.15168	-	-	-	-	-	-	-	-	-	-	Protein trichome birefringence-like 19 (AHRD V3.3 A0A1U8FI69_CAPAN)
Solyc02g071610.3	1.23942	20.8112	16.791	4.06962	0.000568305	0.157493	GO:0016788	-	virNOG07082	R	sp|Q9FK75|GDL82_ARATH GDSL esterase/lipase At5g45670 OS=Arabidopsis thaliana GN=At5g45670 PE=2 SV=1	gi|460374383|ref|XP_004232990.1| PREDICTED: GDSL esterase/lipase At5g45670 [Solanum lycopersicum]	-	-	GO:0016788//hydrolase activity, acting on ester bonds;	-	GDSL esterase/lipase (AHRD V3.3 A0A2G2XF69_CAPBA)
Solyc10g074540.1	53.9776	143.515	2.65879	1.41077	0.000629243	0.171917	-	-	virNOG04158	R	sp|Q9SII5|EXOL5_ARATH Protein EXORDIUM-like 5 OS=Arabidopsis thaliana GN=EXL5 PE=2 SV=1	gi|460407118|ref|XP_004249003.1| PREDICTED: protein EXORDIUM-like 5 [Solanum lycopersicum]	-	-	-	-	Protein EXORDIUM-like 3 (AHRD V3.3 A0A1U8DVK9_CAPAN)
Solyc03g113240.3	88.0396	206.087	2.34084	1.22703	0.000639722	0.171917	-	-	virNOG15516;virNOG19210	SR	-	gi|460380892|ref|XP_004236187.1| PREDICTED: uncharacterized protein LOC101245045 [Solanum lycopersicum] gi|970019273|ref|XP_015070833.1| PREDICTED: uncharacterized protein LOC107015164 [Solanum pennellii]	-	-	-	-	Transmembrane protein, putative (DUF1118) (AHRD V3.3 Q94F10_ARATH)
Solyc08g014330.3	407.683	2461.21	6.03706	2.59385	0.000640153	0.171917	GO:0005507;GO:0008131;GO:0009308;GO:0048038;GO:0055114	K00276	virNOG01461	Q	sp|Q07121|AMO1_ARTS1 Primary amine oxidase OS=Arthrobacter sp. (strain P1) GN=maoI PE=1 SV=1	gi|460398432|ref|XP_004244763.1| PREDICTED: copper amine oxidase 1-like [Solanum lycopersicum]	GO:0009308//amine metabolic process;GO:0055114//obsolete oxidation-reduction process;	-	GO:0005507//copper ion binding;GO:0008131//primary amine oxidase activity;GO:0048038//quinone binding;	ko00960(Tropane, piperidine and pyridine alkaloid biosynthesis);ko00950(Isoquinoline alkaloid biosynthesis);ko00410(beta-Alanine metabolism);ko00360(Phenylalanine metabolism);ko00350(Tyrosine metabolism);ko00260(Glycine, serine and threonine metabolism)	Amine oxidase (AHRD V3.3 A4GZ88_TOBAC)
Solyc11g069630.1	34.2588	101.131	2.95197	1.56168	0.00066414	0.17643	GO:0004672;GO:0006468	-	virNOG17112	T	sp|O64825|LYK4_ARATH LysM domain receptor-like kinase 4 OS=Arabidopsis thaliana GN=LYK4 PE=1 SV=1	gi|460412021|ref|XP_004251402.1| PREDICTED: lysM domain receptor-like kinase 4 [Solanum lycopersicum]	GO:0006468//protein phosphorylation;	-	GO:0004672//protein kinase activity;	-	Peptidoglycan-binding lysin domain-containing protein (AHRD V3.3 A0A2U1NKN6_ARTAN)
Solyc07g044860.3	309.213	801.84	2.59317	1.37471	0.000670502	0.17643	GO:0005509;GO:0009523;GO:0009654;GO:0015979;GO:0019898	K02717	virNOG10974	R	sp|P29795|PSBP_SOLLC Oxygen-evolving enhancer protein 2, chloroplastic OS=Solanum lycopersicum GN=PSBP PE=2 SV=1	gi|929045135|ref|NP_001234109.2| oxygen-evolving enhancer protein 2, chloroplastic [Solanum lycopersicum]	GO:0015979//photosynthesis;	GO:0009523//photosystem II;GO:0009654//photosystem II oxygen evolving complex;GO:0019898//extrinsic component of membrane;	GO:0005509//calcium ion binding;	ko00195(Photosynthesis)	psbXphotosystem II 23 kDa protein
Solyc03g118130.3	77.7684	185.763	2.38867	1.25621	0.000691607	0.180132	GO:0005506	-	virNOG19220	S	sp|P24297|RUBR_PYRFU Rubredoxin OS=Pyrococcus furiosus (strain ATCC 43587 / DSM 3638 / JCM 8422 / Vc1) GN=rub PE=1 SV=2	gi|460380221|ref|XP_004235856.1| PREDICTED: uncharacterized protein LOC101245339 [Solanum lycopersicum]	-	-	GO:0005506//iron ion binding;	-	Rubredoxin (AHRD V3.3 A0A2K3LH61_TRIPR)
Solyc06g050900.3	63.1024	182.564	2.89315	1.53264	0.000734339	0.182523	GO:0016020;GO:0022857;GO:0055085	-	virNOG04084	P	sp|Q8VZR7|PTR30_ARATH Protein NRT1/ PTR FAMILY 5.1 OS=Arabidopsis thaliana GN=NPF5.1 PE=2 SV=2	gi|460390580|ref|XP_004240906.1| PREDICTED: protein NRT1/ PTR FAMILY 5.1 isoform X1 [Solanum lycopersicum]	GO:0055085//transmembrane transport;	GO:0016020//membrane;	GO:0022857//transmembrane transporter activity;	-	Protein NRT1/ PTR FAMILY 5.1 (AHRD V3.3 A0A1U8H5B7_CAPAN)
Solyc09g005180.4	197.386	408.521	2.06965	1.04939	0.000735697	0.182523	GO:0003885;GO:0016020;GO:0055114	K00103	-	-	-	-	GO:0055114//obsolete oxidation-reduction process;	GO:0016020//membrane;	GO:0003885//D-arabinono-1,4-lactone oxidase activity;	ko00053(Ascorbate and aldarate metabolism)	L-gulonolactone oxidase (AHRD V3.3 A0A2R6RCF4_ACTCH)
Solyc11g045520.2	26.8188	85.5129	3.18854	1.6729	0.000834636	0.201317	GO:0016491;GO:0055114	K23145	virNOG12712	Q	sp|Q9LHN8|F6H1_ARATH Feruloyl CoA ortho-hydroxylase 1 OS=Arabidopsis thaliana GN=F6&apos;H1 PE=1 SV=1	gi|460410745|ref|XP_004250780.1| PREDICTED: feruloyl CoA ortho-hydroxylase 1 [Solanum lycopersicum]	GO:0055114//obsolete oxidation-reduction process;	-	GO:0016491//oxidoreductase activity;	-	2-oxoglutarate (2OG) and Fe(II)-dependent oxygenase superfamily protein (AHRD V3.3 A0A2U1QIJ9_ARTAN)
Solyc01g103390.3	5858.58	12229.3	2.08742	1.06172	0.000861771	0.202244	GO:0010181;GO:0016491;GO:0055114	K05894	virNOG00484;COG1902	C	sp|Q9FEX0|OPRL_SOLLC 12-oxophytodienoate reductase-like protein OS=Solanum lycopersicum GN=OPR2 PE=2 SV=1	gi|723659619|ref|XP_010323930.1| PREDICTED: 12-oxophytodienoate reductase-like protein isoform X1 [Solanum lycopersicum] gi|723659622|ref|XP_010323936.1| PREDICTED: 12-oxophytodienoate reductase-like protein isoform X1 [Solanum lycopersicum]	GO:0055114//obsolete oxidation-reduction process;	-	GO:0010181//FMN binding;GO:0016491//oxidoreductase activity;	ko00592(alpha-Linolenic acid metabolism)	12-oxophytodienoate reductase 2
Solyc01g109700.3	518.23	1059.78	2.04499	1.0321	0.000910964	0.206353	GO:0046983	-	virNOG15161	K	sp|Q8GY61|BH063_ARATH Transcription factor bHLH63 OS=Arabidopsis thaliana GN=BHLH63 PE=1 SV=1	gi|460370132|ref|XP_004230908.1| PREDICTED: transcription factor bHLH63-like isoform X2 [Solanum lycopersicum]	-	-	GO:0046983//protein dimerization activity;	-	bHLH transcription factor 010
Solyc02g063150.3	55.9124	192.32	3.43966	1.78226	0.000935419	0.209399	-	K01602	virNOG17005	G	sp|P08706|RBS1_SOLLC Ribulose bisphosphate carboxylase small chain 1, chloroplastic OS=Solanum lycopersicum GN=RBCS-1 PE=2 SV=2	gi|822092500|ref|NP_001295872.1| ribulose bisphosphate carboxylase small chain 1, chloroplastic [Solanum lycopersicum] gi|132079|sp|P08706.2|RBS1_SOLLC RecName: Full=Ribulose bisphosphate carboxylase small chain 1, chloroplastic; Short=RuBisCO small subunit 1; AltName: Full=LESS 17; Flags: Precursor gi|170496|gb|AAA34188.1| ribulose-1,5-bisphophate carboxylase/ oxygenase small subunit [Solanum ly…	-	-	-	ko00710(Carbon fixation in photosynthetic organisms);ko00630(Glyoxylate and dicarboxylate metabolism)	RuBP carboxylase small subunit
Solyc10g076940.3	316.81	1376.32	4.3443	2.11913	0.000940486	0.209399	GO:0016021;GO:0055085	-	-	-	-	-	GO:0055085//transmembrane transport;	GO:0016021//integral component of membrane;	-	-	Protein ZINC INDUCED FACILITATOR 1 (AHRD V3.3 A0A2G2VW12_CAPBA)
Solyc12g010910.2	2.02425	22.2578	10.9956	3.45885	0.000957397	0.20965	GO:0006629	-	virNOG10005	I	sp|Q9SJI7|PLA20_ARATH Phospholipase A1-IIdelta OS=Arabidopsis thaliana GN=At2g42690 PE=1 SV=1	gi|460412843|ref|XP_004251807.1| PREDICTED: phospholipase A1-IIdelta-like [Solanum lycopersicum]	GO:0006629//lipid metabolic process;	-	-	-	Phospholipase A1-IIdelta (AHRD V3.3 A0A2G2YTM0_CAPAN)
Solyc12g007010.2	71.6532	179.193	2.50083	1.32241	0.0010037	0.216086	-	-	virNOG09245	D	sp|Q6STH5|HF101_ARATH Fe-S cluster assembly factor HCF101, chloroplastic OS=Arabidopsis thaliana GN=HCF101 PE=1 SV=1	gi|1022943232|ref|NP_001311103.1| fe-S cluster assembly factor HCF101 isoform 2 [Solanum lycopersicum]	-	-	-	-	Iron-sulfur cluster carrier protein (AHRD V3.3 A0A2T0U724_9SPHI)
Solyc05g014000.4	102.26	313.402	3.06476	1.61577	0.00118945	0.24592	-	K01728	-	-	-	-	-	-	-	ko00040(Pentose and glucuronate interconversions)	Pectate lyase (AHRD V3.3 A0A2G3B8Z4_CAPCH)
Solyc08g008630.4	8.22506	41.4646	5.04125	2.33378	0.00118948	0.24592	-	-	-	-	-	-	-	-	-	-	beta-carotene isomerase D27, chloroplastic (AHRD V3.3 A0A2I4EYC2_9ROSI)
Solyc09g083190.3	0	11.8347	Inf	Inf	0.00125585	0.255585	-	-	virNOG17593	S	sp|Q9FG89|PNSB5_ARATH Photosynthetic NDH subunit of subcomplex B 5, chloroplastic OS=Arabidopsis thaliana GN=PNSB5 PE=2 SV=1	gi|460404325|ref|XP_004247633.1| PREDICTED: uncharacterized protein LOC101266364 [Solanum lycopersicum]	-	-	-	-	NAD(P)H dehydrogenase 18 (AHRD V3.3 A0A0F7CYQ9_9ROSI)
Solyc08g079920.2	81.4305	192.941	2.36939	1.24452	0.00127595	0.257663	GO:0004252;GO:0006508	-	virNOG04394	O	sp|O65351|SBT17_ARATH Subtilisin-like protease SBT1.7 OS=Arabidopsis thaliana GN=SBT1.7 PE=1 SV=1	gi|1007363464|ref|NP_001308000.1| subtilisin-like protease precursor [Solanum lycopersicum] gi|6723683|emb|CAB67120.1| subtilisin-like protease [Solanum lycopersicum]	GO:0006508//proteolysis;	-	GO:0004252//serine-type endopeptidase activity;	-	Subtilisin-like protease (AHRD V3.3 Q9LWA3_SOLLC)
Solyc02g083480.3	54.8146	137.725	2.51257	1.32916	0.00130311	0.261124	GO:0004601;GO:0006979;GO:0020037;GO:0055114	K00430	virNOG01540	G	sp|Q43872|PER64_ARATH Peroxidase 64 OS=Arabidopsis thaliana GN=PER64 PE=1 SV=1	gi|460373416|ref|XP_004232515.1| PREDICTED: peroxidase 64-like [Solanum lycopersicum]	GO:0006979//response to oxidative stress;GO:0055114//obsolete oxidation-reduction process;	-	GO:0004601//peroxidase activity;GO:0020037//heme binding;	ko00940(Phenylpropanoid biosynthesis)	Peroxidase (AHRD V3.3 K4BAL6_SOLLC)
Solyc06g035760.4	3687.52	9482.99	2.57164	1.36269	0.00135262	0.267588	GO:0005506;GO:0016705;GO:0020037;GO:0055114	-	-	-	-	-	GO:0055114//obsolete oxidation-reduction process;	-	GO:0005506//iron ion binding;GO:0016705//oxidoreductase activity, acting on paired donors, with incorporation or reduction of molecular oxygen;GO:0020037//heme binding;	-	Cytochrome P450 (AHRD V3.3 A0A200R0H9_9MAGN)
Solyc01g111630.3	164.873	428.845	2.60107	1.3791	0.00141795	0.275654	GO:0016616;GO:0051287;GO:0055114	K15893	virNOG00685	E	sp|Q9C9W5|HPR1_ARATH Glycerate dehydrogenase HPR, peroxisomal OS=Arabidopsis thaliana GN=HPR PE=1 SV=1	gi|460370413|ref|XP_004231047.1| PREDICTED: glycerate dehydrogenase [Solanum lycopersicum]	GO:0055114//obsolete oxidation-reduction process;	-	GO:0016616//oxidoreductase activity, acting on the CH-OH group of donors, NAD or NADP as acceptor;GO:0051287//NAD binding;	ko00630(Glyoxylate and dicarboxylate metabolism);ko00260(Glycine, serine and threonine metabolism)	glycerate dehydrogenase (AHRD V3.3 A0A2I4EWU8_9ROSI)
Solyc06g061040.4	42.4301	110.347	2.60068	1.37889	0.0015452	0.291369	GO:0000287;GO:0004749;GO:0009165	K00948	-	-	-	-	GO:0009165//nucleotide biosynthetic process;	-	GO:0000287//magnesium ion binding;GO:0004749//ribose phosphate diphosphokinase activity;	ko00230(Purine metabolism);ko00030(Pentose phosphate pathway)	Ribose-phosphate pyrophosphokinase (AHRD V3.3 A0A0U9HNH5_KLENI)
Solyc06g010010.3	453.033	1255.09	2.77042	1.47011	0.00155471	0.291369	GO:0006952;GO:0016021	K08472	-	-	-	-	GO:0006952//defense response;	GO:0016021//integral component of membrane;	-	-	MLO-like protein (AHRD V3.3 K4C428_SOLLC)
Solyc02g072570.2	24.3845	73.2328	3.00325	1.58652	0.00156783	0.291729	GO:0006351;GO:0043565	-	virNOG22284;virNOG22224	S	sp|Q58FV0|DOGL3_ARATH Protein DOG1-like 3 OS=Arabidopsis thaliana GN=DOGL3 PE=2 SV=1	gi|723678260|ref|XP_010317335.1| PREDICTED: transcription factor HBP-1b(c38)-like [Solanum lycopersicum]	GO:0006351//transcription, DNA-templated;	-	GO:0043565//sequence-specific DNA binding;	-	Transcription factor TGA like domain (AHRD V3.3 A0A200Q9U0_9MAGN)
Solyc01g105350.3	87.8171	251.992	2.86952	1.52081	0.00161846	0.295941	GO:0016758	-	-	-	-	-	-	-	GO:0016758//hexosyltransferase activity;	-	Glycosyltransferase (AHRD V3.3 A0A1Q3B719_CEPFO)
Solyc12g021360.3	167.295	341.109	2.03897	1.02784	0.00162455	0.295941	GO:0005515	-	-	-	-	-	-	-	GO:0005515//protein binding;	-	UVR domain, ApaG domain protein (AHRD V3.3 A0A2U1KA81_ARTAN)
Solyc10g006330.3	8.51655	39.3909	4.62522	2.20952	0.00175642	0.313389	-	-	virNOG02637	S	sp|Q9C8E6|PMI1_ARATH Protein PLASTID MOVEMENT IMPAIRED 1 OS=Arabidopsis thaliana GN=PMI1 PE=1 SV=1	gi|723734743|ref|XP_010327172.1| PREDICTED: uncharacterized protein LOC101255738 [Solanum lycopersicum]	-	-	-	-	protein PLASTID MOVEMENT IMPAIRED 1 (AHRD V3.3 A0A2I4GWL2_9ROSI)
Solyc11g011590.2	8.36765	38.5398	4.60581	2.20345	0.00180138	0.317067	-	-	virNOG17986	S	sp|Q9FMW4|GEML8_ARATH Putative GEM-like protein 8 OS=Arabidopsis thaliana GN=At5g23370 PE=3 SV=1	gi|970021679|ref|XP_015072112.1| PREDICTED: putative GEM-like protein 8 [Solanum pennellii]	-	-	-	-	GEM-like protein 6 (AHRD V3.3 A0A2G2ZGW1_CAPAN)
Solyc08g079240.4	35.8767	126.548	3.52731	1.81857	0.00184538	0.321101	-	-	-	-	-	-	-	-	-	-	dimethylallyl%2C adenosine tRNA methylthiotransferase (AHRD V3.3 AT1G62780.1)
Solyc02g065190.3	861.265	2522.46	2.92878	1.5503	0.00184895	0.321101	GO:0005506;GO:0016705;GO:0020037;GO:0055114	-	virNOG06071	Q	sp|Q8VWZ7|C76B6_CATRO Geraniol 8-hydroxylase OS=Catharanthus roseus GN=CYP76B6 PE=1 SV=1	gi|460375265|ref|XP_004233427.1| PREDICTED: geraniol 8-hydroxylase-like [Solanum lycopersicum]	GO:0055114//obsolete oxidation-reduction process;	-	GO:0005506//iron ion binding;GO:0016705//oxidoreductase activity, acting on paired donors, with incorporation or reduction of molecular oxygen;GO:0020037//heme binding;	-	Cytochrome P450 (AHRD V3.3 A0A1U9X5Y9_THAGA)
Solyc04g074880.2	497.179	1730.52	3.48067	1.79937	0.0021147	0.3543	-	-	virNOG10208	G	sp|Q9FZ95|PUP3_ARATH Purine permease 3 OS=Arabidopsis thaliana GN=PUP3 PE=2 SV=1	gi|460384527|ref|XP_004237962.1| PREDICTED: purine permease 3-like [Solanum lycopersicum]	-	-	-	-	purine permease 3-like (AHRD V3.3 A0A2G2ZQS5_CAPAN),Pfam:PF16913
Solyc08g005650.3	22.7384	92.8623	4.08394	2.02996	0.00220951	0.366003	GO:0005506;GO:0016705;GO:0020037;GO:0055114	-	COG2124;NOG24749	OQ	sp|A6YIH8|C7D55_HYOMU Premnaspirodiene oxygenase OS=Hyoscyamus muticus GN=CYP71D55 PE=1 SV=1	gi|460397773|ref|XP_004244441.1| PREDICTED: premnaspirodiene oxygenase [Solanum lycopersicum] gi|485451271|gb|AGK82807.1| cytochrome P450-1 [Solanum lycopersicum]	GO:0055114//obsolete oxidation-reduction process;	-	GO:0005506//iron ion binding;GO:0016705//oxidoreductase activity, acting on paired donors, with incorporation or reduction of molecular oxygen;GO:0020037//heme binding;	-	Cytochrome P450-1 (AHRD V3.3 K4CI56_SOLLC)
Solyc03g093330.4	207.387	430.759	2.07708	1.05456	0.00230095	0.375312	GO:0004672;GO:0005524;GO:0006468	-	-	-	-	-	GO:0006468//protein phosphorylation;	-	GO:0004672//protein kinase activity;GO:0005524//ATP binding;	-	Leucine-rich repeat receptor-like protein kinase (AHRD V3.3 A0A2R6PLW3_ACTCH)
Solyc10g052490.2	139.604	306.965	2.19883	1.13674	0.00230518	0.375312	-	K23050	virNOG12758;euNOG02074	R	sp|P52578|IFRH_SOLTU Isoflavone reductase homolog OS=Solanum tuberosum PE=2 SV=1	gi|460406525|ref|XP_004248713.1| PREDICTED: isoflavone reductase homolog [Solanum lycopersicum]	-	-	-	-	Isoflavone reductase homolog (AHRD V3.3 IFRH_SOLTU)
Solyc05g050700.1	4.83279	29.1073	6.02289	2.59045	0.00238482	0.381658	GO:0005515	-	virNOG06247	R	sp|Q0JA29|FLS2_ORYSJ LRR receptor-like serine/threonine-protein kinase FLS2 OS=Oryza sativa subsp. japonica GN=FLS2 PE=1 SV=1	gi|460389246|ref|XP_004240268.1| PREDICTED: LRR receptor-like serine/threonine-protein kinase FLS2 [Solanum lycopersicum]	-	-	GO:0005515//protein binding;	-	Leucine-rich repeat protein (AHRD V3.3 A0A0A6ZKK7_PETHY)
Solyc12g013820.3	65.1875	148.851	2.28343	1.19121	0.00245509	0.387004	-	K10581	-	-	-	-	-	-	-	ko04120(Ubiquitin mediated proteolysis)	Ubiquitin-conjugating enzyme (AHRD V3.3 A0A200QWS6_9MAGN)
Solyc10g017510.3	3733.58	13095.3	3.50745	1.81042	0.00246613	0.387004	GO:0005506;GO:0016705;GO:0020037;GO:0055114	-	virNOG00331	Q	sp|A6YIH8|C7D55_HYOMU Premnaspirodiene oxygenase OS=Hyoscyamus muticus GN=CYP71D55 PE=1 SV=1	gi|460406255|ref|XP_004248582.1| PREDICTED: premnaspirodiene oxygenase-like isoform X1 [Solanum lycopersicum]	GO:0055114//obsolete oxidation-reduction process;	-	GO:0005506//iron ion binding;GO:0016705//oxidoreductase activity, acting on paired donors, with incorporation or reduction of molecular oxygen;GO:0020037//heme binding;	-	Cytochrome (AHRD V3.3 A0A1U8EF26_CAPAN)
Solyc09g008860.4	360.246	924.624	2.56665	1.35989	0.00250322	0.390472	GO:0004672;GO:0006468	-	-	-	-	-	GO:0006468//protein phosphorylation;	-	GO:0004672//protein kinase activity;	-	leucine-rich repeat receptor-like protein kinase PXC1 (AHRD V3.3 A0A1S4B9J1_TOBAC)
Solyc05g053120.1	194.204	422.412	2.1751	1.12108	0.00268169	0.412243	GO:0016758	K13495	virNOG03646;KOG1192	CG	sp|P56725|ZOX_PHAVU Zeatin O-xylosyltransferase OS=Phaseolus vulgaris GN=ZOX1 PE=2 SV=1	gi|460389145|ref|XP_004240219.1| PREDICTED: zeatin O-xylosyltransferase-like [Solanum lycopersicum]	-	-	GO:0016758//hexosyltransferase activity;	ko00908(Zeatin biosynthesis)	Glycosyltransferase (AHRD V3.3 A0A0A1WC49_NICAT)
Solyc01g010350.4	857.72	1815.73	2.11693	1.08197	0.00271296	0.412243	-	K15283	-	-	-	-	-	-	-	-	triose phosphate/phosphate translocator, chloroplastic-like (AHRD V3.3 A0A2I4H880_9ROSI)
Solyc06g054260.1	368.338	876.807	2.38044	1.25123	0.0027269	0.412243	GO:0009522;GO:0009538;GO:0015979	K02692	virNOG08713	H	sp|P12372|PSAD_SOLLC Photosystem I reaction center subunit II, chloroplastic OS=Solanum lycopersicum GN=psaD PE=2 SV=1	gi|822092552|ref|NP_001295880.1| photosystem I reaction center subunit II, chloroplastic [Solanum lycopersicum] gi|131166|sp|P12372.1|PSAD_SOLLC RecName: Full=Photosystem I reaction center subunit II, chloroplastic; AltName: Full=Photosystem I 20 kDa subunit; Short=PSI-D; Flags: Precursor gi|170492|gb|AAA34185.1| photosystem I subunit II protein precursor [Solanum lycopersicum] gi|226544|prf||160…	GO:0015979//photosynthesis;	GO:0009522//photosystem I;GO:0009538//photosystem I reaction center;	-	ko00195(Photosynthesis)	photosystem 1 reaction center protein subunit 2
Solyc02g071620.3	23.3833	69.4881	2.9717	1.57129	0.00276263	0.412243	GO:0016788	-	virNOG07082	R	sp|Q9C7N4|GDL15_ARATH GDSL esterase/lipase At1g29670 OS=Arabidopsis thaliana GN=At1g29670 PE=2 SV=1	gi|460374407|ref|XP_004233002.1| PREDICTED: GDSL esterase/lipase At1g29670-like [Solanum lycopersicum]	-	-	GO:0016788//hydrolase activity, acting on ester bonds;	-	GDSL-motif lipase/hydrolase family protein 1
Solyc06g073290.1	38.4846	116.538	3.02817	1.59845	0.002788	0.412243	-	-	virNOG17482	S	sp|Q9LX31|GUN4C_ARATH Tetrapyrrole-binding protein, chloroplastic OS=Arabidopsis thaliana GN=GUN4 PE=1 SV=1	gi|460391603|ref|XP_004241410.1| PREDICTED: tetrapyrrole-binding protein, chloroplastic [Solanum lycopersicum]	-	-	-	-	Tetrapyrrole-binding protein, chloroplastic (AHRD V3.3 A0A2G2ZDA2_CAPAN)
Solyc06g082300.4	16.5774	56.3197	3.39737	1.76442	0.00280103	0.412243	GO:0016758	-	-	-	-	-	-	-	GO:0016758//hexosyltransferase activity;	-	UDP-glycosyltransferase 87A1-like (AHRD V3.3 A0A2I4FAC3_9ROSI)
Solyc05g055290.3	178.833	414.621	2.31848	1.21318	0.00286122	0.415492	-	-	euNOG29203;virNOG12164;NOG53798;NOG208934;NOG22326	R	-	gi|460388133|ref|XP_004239724.1| PREDICTED: uncharacterized protein LOC101244873 [Solanum lycopersicum]	-	-	-	-	Alpha/beta-Hydrolases superfamily protein (AHRD V3.3 A0A2U1MAY4_ARTAN)
Solyc03g005960.3	126.078	344.079	2.72909	1.44842	0.00287058	0.415492	GO:0004672;GO:0005524;GO:0006468	-	virNOG10541;COG4886;COG0515	ST	sp|C0LGG9|Y5344_ARATH Probable LRR receptor-like serine/threonine-protein kinase At1g53440 OS=Arabidopsis thaliana GN=At1g53440 PE=2 SV=2	gi|723678720|ref|XP_010317417.1| PREDICTED: probable LRR receptor-like serine/threonine-protein kinase At1g53420 isoform X1 [Solanum lycopersicum]	GO:0006468//protein phosphorylation;	-	GO:0004672//protein kinase activity;GO:0005524//ATP binding;	-	protein kinase LESK1
Solyc06g069380.4	224.853	483.583	2.15066	1.10478	0.00287096	0.415492	-	K23280	-	-	-	-	-	-	-	-	O-fucosyltransferase (AHRD V3.3 A0A2P5EBU6_TREOI)
Solyc03g053110.3	11.9913	46.4136	3.87061	1.95256	0.00309937	0.437249	-	-	virNOG00378	P	sp|O48529|STR9_ARATH Rhodanese-like domain-containing protein 9, chloroplastic OS=Arabidopsis thaliana GN=STR9 PE=2 SV=1	gi|460377975|ref|XP_004234761.1| PREDICTED: rhodanese-like domain-containing protein 9, chloroplastic isoform X1 [Solanum lycopersicum]	-	-	-	-	Rhodanese-like domain-containing protein 9, chloroplastic (AHRD V3.3 A0A1U8G2H7_CAPAN)
Solyc06g073570.4	870.222	3610.31	4.14872	2.05267	0.00311652	0.437249	GO:0005506;GO:0016705;GO:0020037;GO:0055114	-	-	-	-	-	GO:0055114//obsolete oxidation-reduction process;	-	GO:0005506//iron ion binding;GO:0016705//oxidoreductase activity, acting on paired donors, with incorporation or reduction of molecular oxygen;GO:0020037//heme binding;	-	Cytochrome P450 (AHRD V3.3 A0A2U1Q1Z2_ARTAN)
Solyc10g081550.2	720.684	3545.74	4.91997	2.29865	0.00317002	0.4416	GO:0005506;GO:0016705;GO:0020037;GO:0055114	-	COG2124;virNOG00971;NOG24749	QO	sp|Q9SZ46|C82C4_ARATH Cytochrome P450 82C4 OS=Arabidopsis thaliana GN=CYP82C4 PE=2 SV=1	gi|460407880|ref|XP_004249377.1| PREDICTED: cytochrome P450 82C4-like [Solanum lycopersicum]	GO:0055114//obsolete oxidation-reduction process;	-	GO:0005506//iron ion binding;GO:0016705//oxidoreductase activity, acting on paired donors, with incorporation or reduction of molecular oxygen;GO:0020037//heme binding;	-	Cytochrome P450 (AHRD V3.3 A0A2U1Q1Z2_ARTAN)
Solyc06g059850.2	260.569	753.425	2.89146	1.5318	0.00325605	0.451171	GO:0016624	K00166	virNOG07319	C	sp|Q9LPL5|ODBA1_ARATH 2-oxoisovalerate dehydrogenase subunit alpha 1, mitochondrial OS=Arabidopsis thaliana GN=At1g21400 PE=2 SV=1	gi|723710734|ref|XP_004242055.2| PREDICTED: 2-oxoisovalerate dehydrogenase subunit alpha 1, mitochondrial-like [Solanum lycopersicum]	-	-	GO:0016624//oxidoreductase activity, acting on the aldehyde or oxo group of donors, disulfide as acceptor;	ko00640(Propanoate metabolism);ko00280(Valine, leucine and isoleucine degradation)	2-oxoisovalerate dehydrogenase subunit alpha 2, mitochondrial (AHRD V3.3 A0A2G2WJC6_CAPBA)
Solyc10g005050.3	121.481	246.732	2.03103	1.02221	0.00339485	0.467529	-	-	virNOG20938	S	sp|Q8LCA1|CUT1B_ARATH Protein CURVATURE THYLAKOID 1B, chloroplastic OS=Arabidopsis thaliana GN=CURT1B PE=1 SV=2	gi|460405912|ref|XP_004248418.1| PREDICTED: protein CURVATURE THYLAKOID 1B, chloroplastic [Solanum lycopersicum] gi|970058851|ref|XP_015056139.1| PREDICTED: protein CURVATURE THYLAKOID 1B, chloroplastic [Solanum pennellii]	-	-	-	-	Protein CURVATURE THYLAKOID 1B, chloroplastic (AHRD V3.3 A0A2G3BDB1_CAPCH)
Solyc04g079520.3	859.259	1798.28	2.09283	1.06545	0.00342795	0.467529	GO:0016020;GO:0022857;GO:0055085	K14638	virNOG14966	P	sp|Q8VYE4|PTR12_ARATH Protein NRT1/ PTR FAMILY 4.5 OS=Arabidopsis thaliana GN=NPF4.5 PE=2 SV=1	gi|460384994|ref|XP_004238191.1| PREDICTED: protein NRT1/ PTR FAMILY 4.5 [Solanum lycopersicum]	GO:0055085//transmembrane transport;	GO:0016020//membrane;	GO:0022857//transmembrane transporter activity;	-	Major facilitator superfamily protein (AHRD V3.3 A0A1P8AT47_ARATH)
Solyc02g087400.1	114.927	235.397	2.04823	1.03438	0.00350716	0.471886	-	K12271	virNOG08965	R	sp|O22265|SR43C_ARATH Signal recognition particle 43 kDa protein, chloroplastic OS=Arabidopsis thaliana GN=CAO PE=1 SV=2	gi|723671554|ref|XP_010316268.1| PREDICTED: signal recognition particle 43 kDa protein, chloroplastic [Solanum lycopersicum]	-	-	-	-	Ankyrin repeat-containing protein (AHRD V3.3 A0A2U1KW09_ARTAN)
Solyc10g085120.3	11.0607	56.397	5.09885	2.35017	0.00351424	0.471886	GO:0004672;GO:0005524;GO:0006468	-	-	-	-	-	GO:0006468//protein phosphorylation;	-	GO:0004672//protein kinase activity;GO:0005524//ATP binding;	-	Leucine-rich receptor-like kinase family protein (AHRD V3.3 G7KRB1_MEDTR)
Solyc06g075480.4	21.2589	69.5394	3.27107	1.70976	0.00361118	0.482417	GO:0016020;GO:0022857;GO:0055085	K14638	-	-	-	-	GO:0055085//transmembrane transport;	GO:0016020//membrane;	GO:0022857//transmembrane transporter activity;	-	Protein NRT1/ PTR FAMILY 2.7 (AHRD V3.3 A0A1U8H096_CAPAN)
Solyc08g067030.3	91.2302	243.024	2.66385	1.41351	0.00363157	0.482665	-	-	virNOG02911	R	-	gi|460399325|ref|XP_004245192.1| PREDICTED: uncharacterized protein LOC101262737 [Solanum lycopersicum]	-	-	-	-	DUF642 domain-containing protein (AHRD V3.3 A0A1Q3BRG3_CEPFO)
Solyc01g105960.2	101.923	264.958	2.59959	1.37828	0.00370159	0.484555	GO:0010333;GO:0016829	-	virNOG00163	R	sp|Q6PWU2|ATESY_VITVI (-)-alpha-terpineol synthase OS=Vitis vinifera PE=1 SV=1	gi|460371064|ref|XP_004231365.1| PREDICTED: terpene synthase 10 [Solanum lycopersicum] gi|343197042|gb|AEM05857.1| cineol synthase [Solanum lycopersicum]	-	-	GO:0010333//terpene synthase activity;GO:0016829//lyase activity;	-	Cineol synthase (AHRD V3.3 G1JUH5_SOLLC)
Solyc02g092970.3	32.1194	84.0849	2.61788	1.3884	0.00373849	0.486936	GO:0005525	K07937	virNOG33067;NOG00372	RU	sp|P0DH91|ARF2B_ARATH ADP-ribosylation factor 2-B OS=Arabidopsis thaliana GN=ARF2-B PE=2 SV=1	gi|460372118|ref|XP_004231879.1| PREDICTED: ADP-ribosylation factor 2-B-like [Solanum lycopersicum]	-	-	GO:0005525//GTP binding;	ko04144(Endocytosis)	ADP-ribosylation factor (AHRD V3.3 A0A2U1LV56_ARTAN)
Solyc07g062530.3	116.44	295.169	2.53496	1.34196	0.00377797	0.486936	GO:0006099;GO:0008964;GO:0015977	K01595	COG2352;virNOG02027	C	sp|P29196|CAPP_SOLTU Phosphoenolpyruvate carboxylase OS=Solanum tuberosum GN=PPC1 PE=2 SV=2	gi|1003700994|ref|NP_001307823.1| phosphoenolpyruvate carboxylase [Solanum lycopersicum] gi|723718838|ref|XP_010324390.1| PREDICTED: phosphoenolpyruvate carboxylase [Solanum lycopersicum]	GO:0006099//tricarboxylic acid cycle;GO:0015977//carbon fixation;	-	GO:0008964//phosphoenolpyruvate carboxylase activity;	ko00710(Carbon fixation in photosynthetic organisms);ko00620(Pyruvate metabolism)	phosphoenolpyruvate carboxylase 2
Solyc05g013890.3	0.635393	13.8006	21.7197	4.44093	0.00379204	0.486936	GO:0005524;GO:0016887	-	-	-	-	-	-	-	GO:0005524//ATP binding;GO:0016887//ATP hydrolysis activity;	-	ABC transporter (AHRD V3.3 A0A200R4I7_9MAGN)
Solyc04g009020.4	6.5305	32.6216	4.99527	2.32056	0.00392813	0.496737	-	-	-	-	-	-	-	-	-	-	High chlorophyll fluorescent 107 (AHRD V3.3 F4J3Z3_ARATH)
Solyc03g045070.1	0.906046	15.1047	16.671	4.05927	0.00408108	0.508531	GO:0008519;GO:0015696;GO:0016020	K03320	virNOG14815	P	sp|Q9FVN0|AMT13_SOLLC Ammonium transporter 1 member 3 OS=Solanum lycopersicum GN=AMT1-3 PE=2 SV=1	gi|350535841|ref|NP_001234216.1| ammonium transporter 1 member 3 [Solanum lycopersicum] gi|22001522|sp|Q9FVN0.1|AMT13_SOLLC RecName: Full=Ammonium transporter 1 member 3; AltName: Full=LeAMT1;3 gi|9992844|gb|AAG11397.1|AF118858_1 ammonium transporter [Solanum lycopersicum]	-	GO:0016020//membrane;	GO:0008519//ammonium transmembrane transporter activity;	-	ammonium transporter AF118858
Solyc03g121170.3	58.8148	154.954	2.63461	1.39759	0.00413658	0.508531	GO:0016788	-	virNOG09015	R	sp|Q9LU14|APG2_ARATH GDSL esterase/lipase APG OS=Arabidopsis thaliana GN=APG PE=2 SV=1	gi|460379769|ref|XP_004235633.1| PREDICTED: GDSL esterase/lipase APG-like [Solanum lycopersicum]	-	-	GO:0016788//hydrolase activity, acting on ester bonds;	-	GDSL esterase/lipase (AHRD V3.3 A0A2G3D0R1_CAPCH)
Solyc12g014220.3	51.6052	121.401	2.3525	1.23419	0.00413852	0.508531	GO:0003677	-	-	-	-	-	-	-	GO:0003677//DNA binding;	-	muscle M-line assembly protein (AHRD V3.3 AT1G53800.3)
Solyc01g105880.4	1043.03	3370.8	3.23174	1.69231	0.00423164	0.517532	GO:0010333;GO:0016829	-	virNOG00163	R	sp|G1JUH1|TPS3_SOLLC (-)-camphene/tricyclene synthase, chloroplastic OS=Solanum lycopersicum GN=TPS3 PE=1 SV=1	gi|350537985|ref|NP_001233809.1| beta-phellandrene/beta-myrcene/sabinene synthase [Solanum lycopersicum] gi|62132629|gb|AAX69064.1| monoterpene synthase 2 [Solanum lycopersicum] gi|343197036|gb|AEM05854.1| beta-phellandrene synthase [Solanum lycopersicum]	-	-	GO:0010333//terpene synthase activity;GO:0016829//lyase activity;	-	Monoterpenoid synthase 2
Solyc12g008980.3	17.3375	53.9178	3.10989	1.63687	0.00445646	0.534981	-	K06444	-	-	-	-	-	-	-	ko00906(Carotenoid biosynthesis)	Delta,Pfam:PF05834
Solyc06g051460.4	207.737	548.874	2.64215	1.40171	0.00455675	0.540057	GO:0005524	-	-	-	-	-	-	-	GO:0005524//ATP binding;	-	Double Clp-N motif-containing P-loop nucleoside triphosphate hydrolases superfamily protein (AHRD V3.3 A0A2U1M3E7_ARTAN)
Solyc12g055940.3	126.741	277.798	2.19186	1.13216	0.00457076	0.540057	-	-	-	-	-	-	-	-	-	-	Pentatricopeptide repeat (PPR) superfamily protein (AHRD V3.3 AT1G64430.2)
Solyc06g061280.3	1327.22	4501.3	3.39153	1.76194	0.00458167	0.540057	GO:0003824;GO:0050662	-	virNOG01620	V	sp|Q0JKZ0|SNL6_ORYSJ Cinnamoyl-CoA reductase-like SNL6 OS=Oryza sativa subsp. japonica GN=SNL6 PE=3 SV=1	gi|460392712|ref|XP_004241958.1| PREDICTED: dihydroflavonol-4-reductase-like [Solanum lycopersicum]	-	-	GO:0003824//catalytic activity;GO:0050662//obsolete coenzyme binding;	-	NAD(P)-binding Rossmann-fold superfamily protein (AHRD V3.3 A0A2U1LGD5_ARTAN)
Solyc12g150101.1	8.45751	38.6809	4.57356	2.19332	0.00473976	0.556175	-	-	-	-	-	-	-	-	-	-	Photosystem II reaction center X protein (AHRD V3.3 A0A2G2X3Z0_CAPBA)
Solyc03g071590.3	10.2899	39.7028	3.85843	1.94801	0.00494411	0.574973	GO:0016491;GO:0055114	K00051	virNOG05480;COG0039	C	sp|O48902|MDHP_MEDSA Malate dehydrogenase [NADP], chloroplastic OS=Medicago sativa GN=MDH1 PE=2 SV=1	gi|924859512|ref|NP_001234009.2| chloroplast malate dehydrogenase [Solanum lycopersicum]	GO:0055114//obsolete oxidation-reduction process;	-	GO:0016491//oxidoreductase activity;	ko00710(Carbon fixation in photosynthetic organisms);ko00620(Pyruvate metabolism)	chloroplast malate dehydrogenase
Solyc02g084440.4	250.45	810.881	3.2377	1.69497	0.00502092	0.578739	GO:0004332;GO:0006096	K01623	-	-	-	-	GO:0006096//glycolytic process;	-	GO:0004332//fructose-bisphosphate aldolase activity;	ko00710(Carbon fixation in photosynthetic organisms);ko00051(Fructose and mannose metabolism);ko00030(Pentose phosphate pathway);ko00010(Glycolysis / Gluconeogenesis)	Fructose-bisphosphate aldolase (AHRD V3.3 A0A2G3AA97_CAPAN)
Solyc04g014730.4	287.247	878.586	3.05865	1.61289	0.00525281	0.594938	GO:0003824	K01555	-	-	-	-	-	-	GO:0003824//catalytic activity;	ko00350(Tyrosine metabolism)	Fumarylacetoacetase (AHRD V3.3 A0A1U8GL68_CAPAN)
Solyc06g069170.4	83.1169	227.678	2.73925	1.45378	0.00528489	0.59598	-	-	-	-	-	-	-	-	-	-	AT-rich interactive domain protein (AHRD V3.3 AT1G73885.1)
Solyc12g017380.3	314.454	1248.05	3.96893	1.98875	0.0054694	0.611493	GO:0016021;GO:0022857;GO:0055085	-	-	-	-	-	GO:0055085//transmembrane transport;	GO:0016021//integral component of membrane;	GO:0022857//transmembrane transporter activity;	-	Organic cation/carnitine transporter 2 (AHRD V3.3 A0A2G3BN50_CAPCH)
Solyc09g009230.2	35.7744	88.7872	2.48186	1.31142	0.00557409	0.613527	-	-	virNOG12233	S	sp|Q9SD53|Y3720_ARATH UPF0481 protein At3g47200 OS=Arabidopsis thaliana GN=At3g47200 PE=2 SV=1	gi|970050628|ref|XP_015086837.1| PREDICTED: UPF0481 protein At3g47200 [Solanum pennellii]	-	-	-	-	Transmembrane protein, putative (DUF247) (AHRD V3.3 Q9SJR2_ARATH)
Solyc09g014550.3	0	9.11558	Inf	Inf	0.00557957	0.613527	GO:0006952	-	-	-	sp|P85524|KIRO_ACTDE Kirola OS=Actinidia deliciosa PE=1 SV=1	gi|723726995|ref|XP_010325795.1| PREDICTED: kirola-like [Solanum lycopersicum]	GO:0006952//defense response;	-	-	-	MLP-like protein 43 (AHRD V3.3 A0A2U1L1T0_ARTAN)
Solyc03g094000.3	20.6375	59.4293	2.87967	1.5259	0.00559412	0.613527	-	-	virNOG08743;virNOG03835	S	sp|Q9SYX1|LIL31_ARATH Light-harvesting complex-like protein 3 isotype 1, chloroplastic OS=Arabidopsis thaliana GN=LIL3.1 PE=1 SV=1	gi|460379372|ref|XP_004235436.1| PREDICTED: uncharacterized protein LOC101247899 [Solanum lycopersicum]	-	-	-	-	Chlorophyll A-B binding protein (AHRD V3.3 A0A2U1NTI1_ARTAN)
Solyc10g006230.3	250.177	656.003	2.62215	1.39075	0.00560535	0.613527	-	K08908	virNOG07463	R	sp|P10708|CB12_SOLLC Chlorophyll a-b binding protein 7, chloroplastic OS=Solanum lycopersicum GN=CAB7 PE=3 SV=1	gi|823270989|ref|NP_001296176.1| chlorophyll a-b binding protein 7, chloroplastic [Solanum lycopersicum] gi|970057903|ref|XP_015055626.1| PREDICTED: chlorophyll a-b binding protein 7, chloroplastic [Solanum pennellii] gi|115765|sp|P10708.1|CB12_SOLLC RecName: Full=Chlorophyll a-b binding protein 7, chloroplastic; AltName: Full=LHCI type II CAB-7; Flags: Precursor gi|19180|emb|CAA32197.1| chloroph…	-	-	-	ko00196(Photosynthesis - antenna proteins)	Chlorophyll a-b binding protein, chloroplastic (AHRD V3.3 A0A2G3BCB0_CAPCH)
Solyc05g052600.4	16.949	53.946	3.18285	1.67032	0.00563206	0.613871	-	K01100	-	-	-	-	-	-	-	ko00710(Carbon fixation in photosynthetic organisms)	Sedoheptulose-1,7-bisphosphatase, chloroplastic (AHRD V3.3 A0A1U8GZ15_CAPAN)
Solyc03g116910.3	428.064	1006.77	2.35192	1.23384	0.00600402	0.651687	GO:0003824;GO:0050662	K09753	virNOG04079	Q	sp|Q9S9N9|CCR1_ARATH Cinnamoyl-CoA reductase 1 OS=Arabidopsis thaliana GN=CCR1 PE=1 SV=1	gi|350537525|ref|NP_001234297.1| cinnamoyl-CoA reductase [Solanum lycopersicum] gi|65306614|gb|AAY41880.1| cinnamoyl-CoA reductase [Solanum lycopersicum]	-	-	GO:0003824//catalytic activity;GO:0050662//obsolete coenzyme binding;	ko00940(Phenylpropanoid biosynthesis)	cinnamoyl-CoA reductase 2
Solyc10g085110.3	2.53788	19.6082	7.72622	2.94976	0.00621831	0.665881	GO:0004672;GO:0005524;GO:0006468	-	-	-	-	-	GO:0006468//protein phosphorylation;	-	GO:0004672//protein kinase activity;GO:0005524//ATP binding;	-	Leucine-rich receptor-like kinase family protein (AHRD V3.3 G7KRB1_MEDTR)
Solyc06g051660.1	117.102	235.186	2.00838	1.00603	0.00626378	0.666006	-	-	virNOG23137	R	sp|O04211|ELF4_ARATH Protein EARLY FLOWERING 4 OS=Arabidopsis thaliana GN=ELF4 PE=1 SV=1	gi|723706249|ref|XP_010322199.1| PREDICTED: protein EARLY FLOWERING 4 [Solanum lycopersicum] gi|56694219|gb|AAW22881.1| putative EARLY flowering 4 protein [Solanum lycopersicum]	-	-	-	-	Protein EARLY FLOWERING 4 (AHRD V3.3 A0A2G2WA22_CAPBA)
Solyc11g010350.2	85.9025	174.835	2.03527	1.02522	0.00632327	0.666887	GO:0004553;GO:0005975	-	virNOG09761	R	sp|B0XN12|EXGA_ASPFC Probable glucan 1,3-beta-glucosidase A OS=Neosartorya fumigata (strain CEA10 / CBS 144.89 / FGSC A1163) GN=exgA PE=3 SV=1	gi|460409397|ref|XP_004250125.1| PREDICTED: probable glucan 1,3-beta-glucosidase A isoform X1 [Solanum lycopersicum]	GO:0005975//carbohydrate metabolic process;	-	GO:0004553//hydrolase activity, hydrolyzing O-glycosyl compounds;	-	'putative glucan 1,3-beta-glucosidase (AHRD V3.3 Q5W708_ORYSJ)
Solyc12g042010.1	106.13	273.527	2.57727	1.36584	0.00637358	0.667488	-	-	virNOG25619	K	sp|Q7XR02|IBH1_ORYSJ Transcription factor IBH1 OS=Oryza sativa subsp. japonica GN=IBH1 PE=1 SV=2	gi|970050832|ref|XP_015086956.1| PREDICTED: transcription factor IBH1-like [Solanum pennellii]	-	-	-	-	transcription factor IBH1-like (AHRD V3.3 A0A2I4G0N0_9ROSI)
Solyc09g064500.3	36.5502	101.462	2.77595	1.47298	0.00638021	0.667488	GO:0009523;GO:0009654;GO:0015979;GO:0016020	K08903	virNOG18914	R	sp|Q0JG75|PSB28_ORYSJ Photosystem II reaction center PSB28 protein, chloroplastic OS=Oryza sativa subsp. japonica GN=PSB28 PE=2 SV=2	gi|460403300|ref|XP_004247130.1| PREDICTED: photosystem II reaction center Psb28 protein [Solanum lycopersicum]	GO:0015979//photosynthesis;	GO:0009523//photosystem II;GO:0009654//photosystem II oxygen evolving complex;GO:0016020//membrane;	-	ko00195(Photosynthesis)	Photosystem II reaction center Psb28 protein (AHRD V3.3 A0A1U8EF03_CAPAN)
Solyc10g087035.1	1.62815	18.0645	11.0951	3.47185	0.00679515	0.695888	GO:0005506;GO:0016705;GO:0020037;GO:0055114	-	-	-	-	-	GO:0055114//obsolete oxidation-reduction process;	-	GO:0005506//iron ion binding;GO:0016705//oxidoreductase activity, acting on paired donors, with incorporation or reduction of molecular oxygen;GO:0020037//heme binding;	-	Cytochrome (AHRD V3.3 A0A1U8F0H8_CAPAN)
Solyc11g012210.1	355.897	1055.58	2.96598	1.56851	0.00694777	0.697805	-	-	virNOG12669	S	sp|Q9SV07|ASAT1_ARATH Acyl-CoA--sterol O-acyltransferase 1 OS=Arabidopsis thaliana GN=ASAT1 PE=1 SV=1	gi|723742144|ref|XP_010312741.1| PREDICTED: acyl-CoA--sterol O-acyltransferase 1-like [Solanum lycopersicum]	-	-	-	-	MBOAT (Membrane bound O-acyl transferase) family protein (AHRD V3.3 A0A2U1LYZ9_ARTAN)
Solyc10g087015.1	188.219	399.001	2.11987	1.08398	0.00696465	0.697805	GO:0005506;GO:0016705;GO:0020037;GO:0055114	-	-	-	-	-	GO:0055114//obsolete oxidation-reduction process;	-	GO:0005506//iron ion binding;GO:0016705//oxidoreductase activity, acting on paired donors, with incorporation or reduction of molecular oxygen;GO:0020037//heme binding;	-	Cytochrome (AHRD V3.3 A0A1U8F0H8_CAPAN)
Solyc09g010120.2	17.9183	53.6388	2.99352	1.58184	0.00743732	0.73011	-	-	virNOG17028	S	-	gi|460401970|ref|XP_004246488.1| PREDICTED: uncharacterized protein LOC101246952 [Solanum lycopersicum]	-	-	-	-	hypothetical protein (AHRD V3.3 AT2G36145.1)
Solyc06g083680.3	63.7534	136.359	2.13885	1.09684	0.00762337	0.738248	GO:0009522;GO:0009538;GO:0015979	K02693	virNOG24351	R	sp|Q41228|PSAEA_NICSY Photosystem I reaction center subunit IV A, chloroplastic OS=Nicotiana sylvestris GN=PSAEA PE=1 SV=1	gi|460393564|ref|XP_004242379.1| PREDICTED: photosystem I reaction center subunit IV A, chloroplastic [Solanum lycopersicum]	GO:0015979//photosynthesis;	GO:0009522//photosystem I;GO:0009538//photosystem I reaction center;	-	ko00195(Photosynthesis)	Photosystem I reaction center subunit IV (AHRD V3.3 A0A2P6U4S6_CHLSO)
Solyc08g061560.3	43.5683	100.793	2.31345	1.21004	0.00785011	0.745917	GO:0004672;GO:0005524;GO:0006468	K20718	virNOG08453	T	sp|Q42371|ERECT_ARATH LRR receptor-like serine/threonine-protein kinase ERECTA OS=Arabidopsis thaliana GN=ERECTA PE=1 SV=1	gi|460399020|ref|XP_004245043.1| PREDICTED: LRR receptor-like serine/threonine-protein kinase ERECTA [Solanum lycopersicum]	GO:0006468//protein phosphorylation;	-	GO:0004672//protein kinase activity;GO:0005524//ATP binding;	ko04016(MAPK signaling pathway - plant)	Receptor protein kinase (AHRD V3.3 A0A0U5BM22_RORAQ)
Solyc10g076700.2	12.3007	42.5601	3.45997	1.79076	0.00793521	0.745917	-	-	virNOG00015	R	sp|Q9SR92|STR10_ARATH Rhodanese-like domain-containing protein 10 OS=Arabidopsis thaliana GN=STR10 PE=2 SV=1	gi|460407269|ref|XP_004249076.1| PREDICTED: rhodanese-like domain-containing protein 10 [Solanum lycopersicum]	-	-	-	-	Rhodanese-like domain-containing protein 10 (AHRD V3.3 A0A1U8EI03_CAPAN)
Solyc06g051250.1	66.9382	140.812	2.10361	1.07286	0.00809759	0.745917	-	-	virNOG23958;virNOG21879	O	sp|Q9SRM0|ATL66_ARATH RING-H2 finger protein ATL66 OS=Arabidopsis thaliana GN=ATL66 PE=2 SV=1	gi|698500514|ref|XP_009796011.1| PREDICTED: RING-H2 finger protein ATL66-like [Nicotiana sylvestris]	-	-	-	-	RING/U-box superfamily protein (AHRD V3.3 A0A2U1Q188_ARTAN)
Solyc12g088220.2	396.402	1963.91	4.95433	2.30869	0.00812585	0.745917	GO:0003824	K00826	virNOG03879;COG0115	E	sp|Q9M439|BCAT2_ARATH Branched-chain-amino-acid aminotransferase 2, chloroplastic OS=Arabidopsis thaliana GN=BCAT2 PE=1 SV=1	gi|723752266|ref|XP_010314598.1| PREDICTED: branched-chain-amino-acid aminotransferase 2, chloroplastic-like [Solanum lycopersicum]	-	-	GO:0003824//catalytic activity;	ko00966(Glucosinolate biosynthesis);ko00770(Pantothenate and CoA biosynthesis);ko00290(Valine, leucine and isoleucine biosynthesis);ko00280(Valine, leucine and isoleucine degradation);ko00270(Cysteine and methionine metabolism)	SlBCAT1
Solyc08g008660.4	31.9942	79.9725	2.49959	1.32169	0.00813207	0.745917	GO:0003677;GO:0006355	-	-	-	-	-	GO:0006355//regulation of transcription, DNA-templated;	-	GO:0003677//DNA binding;	-	NAC domain-containing protein, putative (AHRD V3.3 A0A061G3T7_THECC)
Solyc03g034334.1	5.07208	25.4212	5.012	2.32539	0.00865652	0.766399	-	-	-	-	-	-	-	-	-	-	Bifunctional inhibitor/plant lipid transfer protein/seed storage helical domain containing protein (AHRD V3.3 A0A2P5BKA3_TREOI)
Solyc09g075710.1	57.393	170.84	2.97667	1.5737	0.00866619	0.766399	GO:0016787	-	COG0657	I	sp|Q5NUF4|HIDM_GLYEC 2-hydroxyisoflavanone dehydratase OS=Glycyrrhiza echinata GN=HIDM PE=1 SV=1	gi|460403804|ref|XP_004247376.1| PREDICTED: 2-hydroxyisoflavanone dehydratase-like [Solanum lycopersicum]	-	-	GO:0016787//hydrolase activity;	-	Alpha/beta-Hydrolases superfamily protein (AHRD V3.3 A0A2U1KC75_ARTAN)
Solyc03g006260.4	22.3627	58.8324	2.63083	1.39552	0.00872978	0.766399	GO:0016021;GO:0055085	-	-	-	-	-	GO:0055085//transmembrane transport;	GO:0016021//integral component of membrane;	-	-	Calcium-binding EF-hand family protein (AHRD V3.3 A0A2U1MZJ3_ARTAN)
Solyc02g070040.1	66.6932	137.232	2.05766	1.041	0.00887484	0.770632	-	-	virNOG22164;euNOG60431	S	-	gi|460374712|ref|XP_004233154.1| PREDICTED: uncharacterized protein LOC101257038 [Solanum lycopersicum]	-	-	-	-	ethylene-responsive nuclear protein / ethylene-regulated nuclear protein (ERT2) (AHRD V3.3 AT4G20880.1)
Solyc05g050710.3	75.3952	200.08	2.65375	1.40803	0.0089466	0.773914	GO:0006629;GO:0008374	-	virNOG05285	I	sp|Q9FZI8|LCAT1_ARATH Lecithin-cholesterol acyltransferase-like 1 OS=Arabidopsis thaliana GN=LCAT1 PE=2 SV=1	gi|460388826|ref|XP_004240065.1| PREDICTED: lecithin-cholesterol acyltransferase-like 1 [Solanum lycopersicum]	GO:0006629//lipid metabolic process;	-	GO:0008374//O-acyltransferase activity;	-	Lecithin-cholesterol acyltransferase-like 1 (AHRD V3.3 A0A2G2WT15_CAPBA)
Solyc06g053510.3	333.726	3225.05	9.66376	3.27258	0.0091895	0.782308	-	K05353	virNOG24227;virNOG07546;COG0421	E	sp|Q42963|PMT1_TOBAC Putrescine N-methyltransferase 1 OS=Nicotiana tabacum GN=PMT1 PE=2 SV=1	gi|970034655|ref|XP_015078654.1| PREDICTED: putrescine N-methyltransferase 3-like [Solanum pennellii]	-	-	-	ko00960(Tropane, piperidine and pyridine alkaloid biosynthesis)	putrescine N-methyltransferase,Pfam:PF01564
Solyc12g150114.1	17.7687	50.5406	2.84437	1.50811	0.00929578	0.788779	-	-	-	-	-	-	-	-	-	-	Potassium channel KAT1 (AHRD V3.3 A0A2G3BRN2_CAPCH)
Solyc07g022900.4	77.8216	157.206	2.02008	1.01441	0.00956732	0.803964	-	K08911	-	-	-	-	-	-	-	ko00196(Photosynthesis - antenna proteins)	Chlorophyll a-b binding protein, chloroplastic (AHRD V3.3 A0A2G2V6L4_CAPBA)
Solyc10g039210.4	724.833	2021.79	2.78932	1.47991	0.0100208	0.83063	GO:0005506;GO:0016705;GO:0020037;GO:0055114	-	-	-	-	-	GO:0055114//obsolete oxidation-reduction process;	-	GO:0005506//iron ion binding;GO:0016705//oxidoreductase activity, acting on paired donors, with incorporation or reduction of molecular oxygen;GO:0020037//heme binding;	-	Cytochrome P450 (AHRD V3.3 A0A2U1Q1Z2_ARTAN)
Solyc02g086890.3	47.752	103.628	2.17013	1.11778	0.010063	0.83063	-	-	virNOG02432	S	sp|Q9M3C6|PSA3C_ARATH Photosystem I assembly factor PSA3, chloroplastic OS=Arabidopsis thaliana GN=PSA3 PE=1 SV=1	gi|460372963|ref|XP_004232292.1| PREDICTED: uncharacterized protein LOC101249783 [Solanum lycopersicum]	-	-	-	-	Calcium homeostasis regulator CHoR1 (AHRD V3.3 Q5QTN8_SOLTU)
Solyc04g008850.1	40.4085	99.1303	2.4532	1.29467	0.0101341	0.83063	-	-	virNOG06022	O	sp|Q9LHE3|ASPG2_ARATH Protein ASPARTIC PROTEASE IN GUARD CELL 2 OS=Arabidopsis thaliana GN=ASPG2 PE=2 SV=1	gi|460382279|ref|XP_004236867.1| PREDICTED: protein ASPARTIC PROTEASE IN GUARD CELL 2-like [Solanum lycopersicum]	-	-	-	-	Eukaryotic aspartyl protease family protein (AHRD V3.3 Q9C6M0_ARATH)
Solyc02g065530.4	41.4009	105.515	2.54861	1.34971	0.0101501	0.83063	GO:0016757	K20893	-	-	-	-	-	-	GO:0016757//glycosyltransferase activity;	-	Hexosyltransferase (AHRD V3.3 A0A2G2XBK6_CAPBA)
Solyc04g071060.3	6.82567	29.0032	4.24913	2.08717	0.0101716	0.83063	-	-	-	-	-	-	-	-	-	-	RNA-binding protein 2-like, partial (AHRD V3.3 XP_004253475.2)
Solyc12g036470.2	35.2054	82.6952	2.34893	1.23201	0.0103254	0.835328	GO:0046983	-	virNOG18645	K	sp|Q8GZ13|BEE1_ARATH Transcription factor BEE 1 OS=Arabidopsis thaliana GN=BEE1 PE=2 SV=1	gi|460413731|ref|XP_004252234.1| PREDICTED: transcription factor BEE 1-like [Solanum lycopersicum]	-	-	GO:0046983//protein dimerization activity;	-	bHLH transcription factor 071
Solyc01g073670.3	2048.81	4984.25	2.43275	1.28259	0.0104746	0.839506	-	-	virNOG05136;KOG4830;NOG44228	G	sp|Q6NUT3|MFS12_HUMAN Major facilitator superfamily domain-containing protein 12 OS=Homo sapiens GN=MFSD12 PE=1 SV=2	gi|460366942|ref|XP_004229334.1| PREDICTED: major facilitator superfamily domain-containing protein 12-like [Solanum lycopersicum]	-	-	-	-	Major facilitator superfamily protein (AHRD V3.3 A0A2U1LP11_ARTAN),Pfam:PF13347
Solyc06g007240.4	56.8947	157.087	2.76102	1.4652	0.0106279	0.839506	GO:0051087	-	-	-	-	-	-	-	GO:0051087//chaperone binding;	-	BAG family molecular chaperone regulator 2-like (AHRD V3.3 A0A2I4GUW4_9ROSI)
Solyc09g014230.2	3.51034	20.7776	5.91897	2.56535	0.0109647	0.853095	GO:0016020;GO:0022857;GO:0055085	K14638	virNOG02212	E	sp|Q9M390|PTR1_ARATH Protein NRT1/ PTR FAMILY 8.1 OS=Arabidopsis thaliana GN=NPF8.1 PE=1 SV=1	gi|723729036|ref|XP_010326140.1| PREDICTED: uncharacterized protein LOC101268606 [Solanum lycopersicum]	GO:0055085//transmembrane transport;	GO:0016020//membrane;	GO:0022857//transmembrane transporter activity;	-	Major facilitator superfamily protein (AHRD V3.3 A0A1P8AP16_ARATH)
Solyc02g055440.4	8.55843	37.0982	4.33469	2.11593	0.0110689	0.853095	-	-	-	-	-	-	-	-	-	-	E3 ubiquitin-protein ligase%2C putative (DUF177) (AHRD V3.3 AT3G19800.2)
Solyc02g069460.3	144.953	354.39	2.44487	1.28976	0.0112116	0.858487	GO:0009522;GO:0009538;GO:0015979	K02694	virNOG08484	G	sp|P46486|PSAF_FLATR Photosystem I reaction center subunit III, chloroplastic OS=Flaveria trinervia GN=PSAF PE=2 SV=1	gi|970009539|ref|XP_015065654.1| PREDICTED: photosystem I reaction center subunit III, chloroplastic-like [Solanum pennellii]	GO:0015979//photosynthesis;	GO:0009522//photosystem I;GO:0009538//photosystem I reaction center;	-	ko00195(Photosynthesis)	Photosystem I reaction center subunit III, chloroplastic (AHRD V3.3 A0A1U8FJA0_CAPAN)
Solyc03g078830.1	30.4857	72.9332	2.39237	1.25844	0.0113859	0.858487	-	-	-	-	sp|Q9SD53|Y3720_ARATH UPF0481 protein At3g47200 OS=Arabidopsis thaliana GN=At3g47200 PE=2 SV=1	gi|460378590|ref|XP_004235053.1| PREDICTED: UPF0481 protein At3g47200-like [Solanum lycopersicum] gi|723682598|ref|XP_010318074.1| PREDICTED: UPF0481 protein At3g47200-like [Solanum lycopersicum]	-	-	-	-	UPF0481 protein At3g47200-like (AHRD V3.3 A0A2I4FE23_9ROSI)
Solyc03g114930.3	32.1694	77.7464	2.41678	1.27308	0.0114208	0.858487	GO:0005509;GO:0009523;GO:0009654;GO:0015979;GO:0019898	K02717	virNOG09251	G	sp|P82538|PPL1_ARATH PsbP-like protein 1, chloroplastic OS=Arabidopsis thaliana GN=PPL1 PE=1 SV=1	gi|460380645|ref|XP_004236065.1| PREDICTED: psbP-like protein 1, chloroplastic [Solanum lycopersicum] gi|723687080|ref|XP_010318868.1| PREDICTED: psbP-like protein 1, chloroplastic [Solanum lycopersicum] gi|723687083|ref|XP_010318870.1| PREDICTED: psbP-like protein 1, chloroplastic [Solanum lycopersicum] gi|723687086|ref|XP_010318871.1| PREDICTED: psbP-like protein 1, chloroplastic [Solanum lycop…	GO:0015979//photosynthesis;	GO:0009523//photosystem II;GO:0009654//photosystem II oxygen evolving complex;GO:0019898//extrinsic component of membrane;	GO:0005509//calcium ion binding;	ko00195(Photosynthesis)	PsbP-like protein 1, chloroplastic (AHRD V3.3 A0A2G3A242_CAPAN)
Solyc03g121180.4	21.2047	56.3087	2.65549	1.40898	0.0114252	0.858487	GO:0016788	-	-	-	-	-	-	-	GO:0016788//hydrolase activity, acting on ester bonds;	-	GDSL esterase/lipase (AHRD V3.3 A0A2G3D0P9_CAPCH)
Solyc02g064940.1	232.855	518.109	2.22502	1.15382	0.0115002	0.858487	-	-	virNOG06010;COG4886	SR	sp|Q8W3M4|Y4744_ARATH Uncharacterized protein At4g06744 OS=Arabidopsis thaliana GN=At4g06744 PE=2 SV=1	gi|460375301|ref|XP_004233445.1| PREDICTED: uncharacterized protein At4g06744-like [Solanum lycopersicum]	-	-	-	-	Leucine-rich repeat family protein (AHRD V3.3 G3CHK6_PONTR)
Solyc02g062130.4	7.75993	29.6113	3.81592	1.93203	0.0115014	0.858487	GO:0016491;GO:0055114	K02641	-	-	-	-	GO:0055114//obsolete oxidation-reduction process;	-	GO:0016491//oxidoreductase activity;	ko00195(Photosynthesis)	Ferredoxin--NADP reductase, chloroplastic (AHRD V3.3 K4B6A3_SOLLC)
Solyc04g009260.3	8.79773	32.8789	3.7372	1.90196	0.0117165	0.868056	GO:0043531	-	-	-	-	-	-	-	GO:0043531//ADP binding;	-	Disease resistance protein (AHRD V3.3 A0A200PUC6_9MAGN)
Solyc09g056393.1	0	7.91199	Inf	Inf	0.0117296	0.868056	-	-	-	-	-	-	-	-	-	-	Retrovirus-related Pol polyprotein from transposon TNT 1-94 (AHRD V3.3 A0A2K3M2C0_TRIPR)
Solyc02g088500.1	414.828	942.645	2.27237	1.1842	0.0118272	0.872799	GO:0016758	K23154	virNOG02375	CG	sp|A0A0M4KE44|CGT_MANIN UDP-glycosyltransferase 13 OS=Mangifera indica GN=CGT PE=1 SV=1	gi|460375758|ref|XP_004233671.1| PREDICTED: anthocyanidin 3-O-glucosyltransferase 2-like [Solanum lycopersicum]	-	-	GO:0016758//hexosyltransferase activity;	-	Glycosyltransferase (AHRD V3.3 A0A2I4FYE0_9ROSI)
Solyc08g066850.3	62.832	137.604	2.19003	1.13095	0.0121533	0.892821	-	K01759	virNOG08140;virNOG03443;COG0346	GE	sp|Q8W593|LGUC_ARATH Probable lactoylglutathione lyase, chloroplastic OS=Arabidopsis thaliana GN=At1g67280 PE=1 SV=1	gi|460399305|ref|XP_004245182.1| PREDICTED: putative lactoylglutathione lyase isoform X4 [Solanum lycopersicum] gi|723722769|ref|XP_010325106.1| PREDICTED: putative lactoylglutathione lyase isoform X3 [Solanum lycopersicum]	-	-	-	ko00620(Pyruvate metabolism)	Lactoylglutathione lyase (AHRD V3.3 A0A1U8DS55_CAPAN)
Solyc02g082880.2	1816.2	5672.14	3.12308	1.64297	0.0122013	0.892821	GO:0003824	-	virNOG16708	I	sp|Q9SEY5|AAE2_ARATH Probable acyl-activating enzyme 2 OS=Arabidopsis thaliana GN=AAE2 PE=2 SV=1	gi|460373487|ref|XP_004232550.1| PREDICTED: probable acyl-activating enzyme 1, peroxisomal [Solanum lycopersicum]	-	-	GO:0003824//catalytic activity;	-	AMP-dependent synthetase/ligase (AHRD V3.3 A0A200QNF3_9MAGN)
Solyc01g109040.4	14.2543	63.0783	4.42521	2.14575	0.0122844	0.896386	GO:0009512	-	-	-	-	-	-	GO:0009512//cytochrome b6f complex;	-	-	Cytochrome b6-f complex subunit 7 (AHRD V3.3 A0A1U8DXD4_CAPAN)
Solyc02g077030.3	224.269	464.138	2.06956	1.04932	0.0133731	0.9511	GO:0006629	-	virNOG05413	I	sp|O49523|DSEL_ARATH Phospholipase A1-IIgamma OS=Arabidopsis thaliana GN=DSEL PE=1 SV=1	gi|460374327|ref|XP_004232962.1| PREDICTED: phospholipase A1-IIgamma-like [Solanum lycopersicum]	GO:0006629//lipid metabolic process;	-	-	-	Phospholipase A1-II 1 (AHRD V3.3 A0A2G2VBM1_CAPBA)
Solyc12g011300.2	549.342	1945.82	3.54209	1.8246	0.0139574	0.977392	GO:0005515	K00799	KOG0406;virNOG16492	O	sp|P49332|GSTXC_TOBAC Probable glutathione S-transferase parC OS=Nicotiana tabacum GN=PARC PE=2 SV=1	gi|460412886|ref|XP_004251827.1| PREDICTED: probable glutathione S-transferase [Solanum lycopersicum]	-	-	GO:0005515//protein binding;	ko00480(Glutathione metabolism)	Glutathione S-transferase (AHRD V3.3 Q9FQE8_SOYBN)
Solyc01g111950.4	28.4008	74.1409	2.61052	1.38434	0.0141214	0.983586	GO:0004672;GO:0005524;GO:0006468	-	-	-	-	-	GO:0006468//protein phosphorylation;	-	GO:0004672//protein kinase activity;GO:0005524//ATP binding;	-	Serine-threonine protein kinase, plant-type, putative (AHRD V3.3 B9SR04_RICCO)
Solyc08g048290.4	51.1675	136.469	2.66711	1.41528	0.0142133	0.98735	GO:0016021;GO:0022857;GO:0055085	K08150	-	-	-	-	GO:0055085//transmembrane transport;	GO:0016021//integral component of membrane;	GO:0022857//transmembrane transporter activity;	-	inositol transporter 2
Solyc06g005710.3	23.1704	58.0076	2.50352	1.32396	0.014509	0.994627	-	-	virNOG13900	G	sp|Q9STF2|PTA16_ARATH Protein plastid transcriptionally active 16, chloroplastic OS=Arabidopsis thaliana GN=PTAC16 PE=1 SV=1	gi|460389468|ref|XP_004240374.1| PREDICTED: protein TIC 62, chloroplastic [Solanum lycopersicum]	-	-	-	-	Protein TIC 62, chloroplastic (AHRD V3.3 A0A1J3HBE9_NOCCA)
Solyc04g082630.3	35.5045	106.362	2.99573	1.58291	0.014754	1	GO:0016620;GO:0055114	K05298	virNOG04721	G	sp|P12859|G3PB_PEA Glyceraldehyde-3-phosphate dehydrogenase B, chloroplastic OS=Pisum sativum GN=GAPB PE=1 SV=2	gi|971541388|ref|XP_006342156.2| PREDICTED: glyceraldehyde-3-phosphate dehydrogenase B, chloroplastic [Solanum tuberosum]	GO:0055114//obsolete oxidation-reduction process;	-	GO:0016620//oxidoreductase activity, acting on the aldehyde or oxo group of donors, NAD or NADP as acceptor;	ko00710(Carbon fixation in photosynthetic organisms)	Glyceraldehyde-3-phosphate dehydrogenase (AHRD V3.3 A0A2G2X1C8_CAPBA)
Solyc12g049320.3	191.302	539.143	2.81829	1.49482	0.0149537	1	-	-	-	-	-	-	-	-	-	-	Nodulation-signaling pathway 1 protein (AHRD V3.3 A0A2G2VHE0_CAPBA)
Solyc05g013150.4	34.9226	80.225	2.29722	1.19989	0.0150019	1	-	-	-	-	-	-	-	-	-	-	ribulose-1,5 bisphosphate carboxylase/oxygenase large subunit N-methyltransferase, chloroplastic-like (AHRD V3.3 A0A2G2YDB5_CAPAN)
Solyc11g072790.2	0.302015	9.38991	31.0908	4.95842	0.0153581	1	GO:0003677	-	virNOG19805	K	sp|Q9SIB4|WOX3_ARATH WUSCHEL-related homeobox 3 OS=Arabidopsis thaliana GN=WOX3 PE=1 SV=1	gi|460411785|ref|XP_004251286.1| PREDICTED: WUSCHEL-related homeobox 3-like [Solanum lycopersicum]	-	-	GO:0003677//DNA binding;	-	WOX3b (AHRD V3.3 A0A1S3ZKN4_TOBAC)
Solyc06g066830.4	3251.02	8000.79	2.46101	1.29925	0.0160624	1	GO:0016491;GO:0055114	-	-	-	-	-	GO:0055114//obsolete oxidation-reduction process;	-	GO:0016491//oxidoreductase activity;	-	2-oxoglutarate (2OG) and Fe(II)-dependent oxygenase superfamily protein (AHRD V3.3 A0A2U1LXD5_ARTAN)
Solyc11g061960.2	56.8944	117.409	2.06363	1.04519	0.0163132	1	GO:0004672;GO:0005524;GO:0006468	K08857	virNOG06997	T	sp|Q9LT35|NEK6_ARATH Serine/threonine-protein kinase Nek6 OS=Arabidopsis thaliana GN=NEK6 PE=3 SV=1	gi|723744513|ref|XP_010313207.1| PREDICTED: serine/threonine-protein kinase Nek6 isoform X1 [Solanum lycopersicum]	GO:0006468//protein phosphorylation;	-	GO:0004672//protein kinase activity;GO:0005524//ATP binding;	-	Protein kinase-like domain-containing protein (AHRD V3.3 A0A2U1MAQ3_ARTAN)
Solyc10g009380.3	29.7542	67.777	2.2779	1.1877	0.016322	1	-	-	virNOG23665;virNOG24878	S	-	gi|460405244|ref|XP_004248086.1| PREDICTED: uncharacterized protein LOC101265371 [Solanum lycopersicum]	-	-	-	-	DUF688 domain-containing protein (AHRD V3.3 A0A1Q3BEA6_CEPFO)
Solyc03g098480.1	66.3923	138.969	2.09314	1.06567	0.0163838	1	-	-	-	-	-	gi|970016030|ref|XP_015069105.1| PREDICTED: uncharacterized protein LOC107013744 [Solanum pennellii]	-	-	-	-	chromosome alignment-maintaining phosphoprotein 1-like isoform X2 (AHRD V3.3 XP_017702391.1)
Solyc12g009600.2	3.9581	21.5105	5.43455	2.44216	0.0164675	1	-	-	virNOG02949	S	sp|O22773|TL16_ARATH Thylakoid lumenal 16.5 kDa protein, chloroplastic OS=Arabidopsis thaliana GN=At4g02530 PE=1 SV=3	gi|460412677|ref|XP_004251724.1| PREDICTED: thylakoid lumenal 16.5 kDa protein, chloroplastic [Solanum lycopersicum]	-	-	-	-	Thylakoid lumenal 16.5 kDa protein, chloroplastic (AHRD V3.3 A0A2G2YVM2_CAPAN)
Solyc05g026550.3	1.20806	12.9717	10.7376	3.42461	0.0168456	1	GO:0016655;GO:0055114	-	virNOG19683	S	sp|Q9CAC5|NDHL_ARATH NAD(P)H-quinone oxidoreductase subunit L, chloroplastic OS=Arabidopsis thaliana GN=ndhL PE=2 SV=1	gi|460387334|ref|XP_004239333.1| PREDICTED: uncharacterized protein LOC101268280 [Solanum lycopersicum]	GO:0055114//obsolete oxidation-reduction process;	-	GO:0016655//oxidoreductase activity, acting on NAD(P)H, quinone or similar compound as acceptor;	-	NADH dehydrogenase-like complex L (AHRD V3.3 A0A0F7CYX9_9ROSI)
Solyc08g069010.4	36.1152	80.6319	2.23263	1.15875	0.0169049	1	-	-	-	-	-	-	-	-	-	-	Pentatricopeptide repeat-containing protein (AHRD V3.3 A0A2G3DE83_CAPCH)
Solyc02g081600.4	295.637	618.054	2.09059	1.06391	0.0174607	1	GO:0016020;GO:0030001;GO:0046873;GO:0055085	-	-	-	-	-	GO:0030001//metal ion transport;GO:0055085//transmembrane transport;	GO:0016020//membrane;	GO:0046873//metal ion transmembrane transporter activity;	-	Zinc transporter protein (AHRD V3.3 A5BDR3_VITVI)
Solyc04g081320.4	38.0261	82.7792	2.1769	1.12228	0.0177039	1	-	K22520	-	-	-	-	-	-	-	-	Protein disulfide-isomerase LQY1, chloroplastic (AHRD V3.3 LQY1_ARATH)
Solyc02g086350.3	23.7407	58.2096	2.45189	1.2939	0.0182159	1	-	-	virNOG17856;virNOG02441	SR	sp|Q9C9N6|PMI2_ARATH Protein PLASTID MOVEMENT IMPAIRED 2 OS=Arabidopsis thaliana GN=PMI2 PE=1 SV=1	gi|460373043|ref|XP_004232332.1| PREDICTED: protein PLASTID MOVEMENT IMPAIRED 2 [Solanum lycopersicum]	-	-	-	-	Protein PLASTID MOVEMENT IMPAIRED 2 (AHRD V3.3 A0A1J3GMT9_NOCCA)
Solyc09g008760.1	4.41639	21.6457	4.90122	2.29314	0.0184899	1	-	-	virNOG26903	S	-	gi|460402166|ref|XP_004246585.1| PREDICTED: probable cytochrome P450 556A1 [Solanum lycopersicum]	-	-	-	-	VQ motif-containing protein 29 (AHRD V3.3 A0A2G3BIN0_CAPCH)
Solyc02g062990.1	0.302015	8.97748	29.7253	4.89362	0.0186311	1	-	-	virNOG06561;virNOG04280;KOG1192	CG	sp|Q40287|UFOG5_MANES Anthocyanidin 3-O-glucosyltransferase 5 OS=Manihot esculenta GN=GT5 PE=2 SV=1	gi|970008890|ref|XP_015065324.1| PREDICTED: anthocyanidin 3-O-glucosyltransferase 5-like [Solanum pennellii]	-	-	-	-	Glycosyltransferase (AHRD V3.3 A0A2I4ENI5_9ROSI)
Solyc11g066580.3	0.722102	10.3209	14.2928	3.83722	0.0188104	1	GO:0005506;GO:0016705;GO:0020037;GO:0055114	K13083	-	-	-	-	GO:0055114//obsolete oxidation-reduction process;	-	GO:0005506//iron ion binding;GO:0016705//oxidoreductase activity, acting on paired donors, with incorporation or reduction of molecular oxygen;GO:0020037//heme binding;	ko00944(Flavone and flavonol biosynthesis);ko00941(Flavonoid biosynthesis)	Flavonoid 3`,5`-hydroxylase (AHRD V3.3 D3W9H7_SOLLC)
Solyc05g015880.3	36.8102	79.4611	2.15867	1.11015	0.0189317	1	-	-	virNOG16135	S	sp|Q5XV40|LAZY1_ARATH Protein LAZY 1 OS=Arabidopsis thaliana GN=LA1 PE=1 SV=1	gi|460387130|ref|XP_004239242.1| PREDICTED: uncharacterized protein LOC101252392 [Solanum lycopersicum]	-	-	-	-	protein LAZY 1-like (AHRD V3.3 A0A2I4ENM3_9ROSI)
Solyc07g049135.1	4.54184	21.2602	4.68097	2.22681	0.0189364	1	-	-	-	-	-	-	-	-	-	-	Fruit-specific protein (AHRD V3.3 FSPM_SOLLC)
Solyc11g072200.2	9858.73	27177.2	2.75666	1.46292	0.0189668	1	GO:0016491;GO:0055114	-	virNOG08702;COG3491	QR	sp|P24397|HY6H_HYONI Hyoscyamine 6-dioxygenase OS=Hyoscyamus niger GN=H6H PE=1 SV=1	gi|460411705|ref|XP_004251246.1| PREDICTED: hyoscyamine 6-dioxygenase-like [Solanum lycopersicum]	GO:0055114//obsolete oxidation-reduction process;	-	GO:0016491//oxidoreductase activity;	-	2-oxoglutarate (2OG) and Fe(II)-dependent oxygenase superfamily protein (AHRD V3.3 F4IV21_ARATH)
Solyc02g067550.2	7.16274	27.0396	3.77504	1.91649	0.0190962	1	-	-	-	-	-	-	-	-	-	-	CLE protein 3
Solyc04g071610.4	10774.3	23765.2	2.20572	1.14125	0.0191942	1	-	-	-	-	-	-	-	-	-	-	Abscicic acid stress ripening 1
Solyc09g008640.1	37.8933	81.7133	2.1564	1.10863	0.01931	1	GO:0004672;GO:0005524;GO:0006468	-	virNOG00606	T	sp|Q9LZM4|WAKLQ_ARATH Wall-associated receptor kinase-like 20 OS=Arabidopsis thaliana GN=WAKL20 PE=2 SV=1	gi|970052680|ref|XP_015087956.1| PREDICTED: wall-associated receptor kinase-like 20 isoform X1 [Solanum pennellii]	GO:0006468//protein phosphorylation;	-	GO:0004672//protein kinase activity;GO:0005524//ATP binding;	-	Protein kinase domain (AHRD V3.3 A0A200R5B8_9MAGN)
Solyc02g089880.4	44.9959	94.5966	2.10234	1.07199	0.0193185	1	GO:0016757	K20893	-	-	-	-	-	-	GO:0016757//glycosyltransferase activity;	-	Hexosyltransferase (AHRD V3.3 A0A1U8G2N1_CAPAN)
Solyc10g050440.2	58.2337	167.877	2.88281	1.52748	0.0198604	1	-	-	virNOG23064;virNOG21415	SK	-	gi|460406596|ref|XP_004248748.1| PREDICTED: uncharacterized protein LOC101250638 [Solanum lycopersicum]	-	-	-	-	Unknown protein
Solyc08g062930.3	1.62815	14.7309	9.04763	3.17754	0.019927	1	-	-	-	-	-	-	-	-	-	-	Calmodulin-binding protein (AHRD V3.3 A0A2K3LV07_TRIPR)
Solyc06g084240.2	5.22835	23.4937	4.49353	2.16785	0.0201939	1	GO:0010333;GO:0016829	K04120	virNOG03218	H	sp|O04408|KSA_PEA Ent-copalyl diphosphate synthase, chloroplastic OS=Pisum sativum PE=2 SV=1	gi|348659057|gb|AEP82766.1| copalyl diphosphate synthase [Solanum lycopersicum]	-	-	GO:0010333//terpene synthase activity;GO:0016829//lyase activity;	ko00904(Diterpenoid biosynthesis)	copalyl diphosphate synthase
Solyc07g007755.1	410.109	1328.53	3.23946	1.69575	0.0204177	1	-	-	-	-	-	-	-	-	-	-	Defensin protein (AHRD V3.3 B1N681_SOLPI)
Solyc05g049990.4	145.938	324.278	2.22203	1.15188	0.02046	1	-	-	-	-	-	-	-	-	-	-	Heavy metal-associated isoprenylated plant protein (AHRD V3.3 A0A2R6R9M9_ACTCH)
Solyc06g083050.3	5.47925	23.037	4.20442	2.07191	0.0205316	1	GO:0004185;GO:0006508	K16296	virNOG11688	O	sp|Q8L7B2|SCP20_ARATH Serine carboxypeptidase-like 20 OS=Arabidopsis thaliana GN=SCPL20 PE=2 SV=2	gi|460393680|ref|XP_004242437.1| PREDICTED: serine carboxypeptidase-like 20 [Solanum lycopersicum]	GO:0006508//proteolysis;	-	GO:0004185//serine-type carboxypeptidase activity;	-	Carboxypeptidase (AHRD V3.3 A0A2G2WN52_CAPBA)
Solyc06g073710.4	48.4686	98.4032	2.03025	1.02165	0.0208736	1	GO:0004553;GO:0005975	-	-	-	-	-	GO:0005975//carbohydrate metabolic process;	-	GO:0004553//hydrolase activity, hydrolyzing O-glycosyl compounds;	-	glucan endo-1,3-beta-glucosidase 14-like (AHRD V3.3 A0A2I4FFF8_9ROSI)
Solyc02g005003.1	0	7.22932	Inf	Inf	0.0212219	1	-	-	-	-	-	-	-	-	-	-	Unknown protein
Solyc04g051540.3	14.4085	40.8445	2.83475	1.50322	0.021423	1	GO:0003700;GO:0006355;GO:0043565	-	virNOG21128	K	sp|Q9SVB7|WRK13_ARATH Probable WRKY transcription factor 13 OS=Arabidopsis thaliana GN=WRKY13 PE=2 SV=1	gi|460383533|ref|XP_004237476.1| PREDICTED: probable WRKY transcription factor 13 [Solanum lycopersicum]	GO:0006355//regulation of transcription, DNA-templated;	-	GO:0003700//DNA-binding transcription factor activity;GO:0043565//sequence-specific DNA binding;	-	WRKY transcription factor 13
Solyc05g011970.3	2853.78	6161.03	2.1589	1.1103	0.0214703	1	GO:0005506;GO:0016705;GO:0020037;GO:0055114	-	virNOG27797	Q	sp|H2DH17|C7A22_PANGI Cytochrome P450 CYP749A22 OS=Panax ginseng PE=2 SV=1	gi|460386682|ref|XP_004239025.1| PREDICTED: cytochrome P450 CYP749A22-like [Solanum lycopersicum]	GO:0055114//obsolete oxidation-reduction process;	-	GO:0005506//iron ion binding;GO:0016705//oxidoreductase activity, acting on paired donors, with incorporation or reduction of molecular oxygen;GO:0020037//heme binding;	-	Cytochrome (AHRD V3.3 A0A1U8EZV2_CAPAN)
Solyc06g066840.3	40.3086	102.956	2.5542	1.35287	0.0217074	1	GO:0016491;GO:0055114	-	COG3491;virNOG12626	QR	sp|Q945B6|AOP1L_ARATH Probable 2-oxoglutarate-dependent dioxygenase AOP1.2 OS=Arabidopsis thaliana GN=AOP1.2 PE=2 SV=1	gi|460392228|ref|XP_004241719.1| PREDICTED: probable 2-oxoglutarate-dependent dioxygenase AOP1 [Solanum lycopersicum]	GO:0055114//obsolete oxidation-reduction process;	-	GO:0016491//oxidoreductase activity;	-	2-oxoglutarate (2OG) and Fe(II)-dependent oxygenase superfamily protein (AHRD V3.3 A0A2U1LXD5_ARTAN)
Solyc09g091970.4	9.28423	31.2789	3.36903	1.75234	0.0220765	1	GO:0003824;GO:0050662	K07071	-	-	-	-	-	-	GO:0003824//catalytic activity;GO:0050662//obsolete coenzyme binding;	-	Epimerase family protein SDR39U1-like protein, chloroplastic (AHRD V3.3 A0A2G3CRJ5_CAPCH)
Solyc03g115200.3	141.582	306.366	2.16388	1.11362	0.0221526	1	-	-	virNOG22115	R	sp|Q9FZ86|PDCB3_ARATH PLASMODESMATA CALLOSE-BINDING PROTEIN 3 OS=Arabidopsis thaliana GN=PDCB3 PE=1 SV=1	gi|460380558|ref|XP_004236022.1| PREDICTED: PLASMODESMATA CALLOSE-BINDING PROTEIN 3 [Solanum lycopersicum]	-	-	-	-	Carbohydrate-binding X8 domain superfamily protein (AHRD V3.3 A0A1P8AZV6_ARATH)
Solyc03g025490.3	39.0263	82.1711	2.10553	1.07419	0.0223438	1	GO:0016491;GO:0055114	-	virNOG02493;COG3491	QR	sp|F4KBY0|GAOXL_ARATH Gibberellin 20-oxidase-like protein OS=Arabidopsis thaliana GN=At5g51310 PE=2 SV=1	gi|460377257|ref|XP_004234410.1| PREDICTED: gibberellin 2-beta-dioxygenase 7-like [Solanum lycopersicum]	GO:0055114//obsolete oxidation-reduction process;	-	GO:0016491//oxidoreductase activity;	-	2-oxoglutarate (2OG) and Fe(II)-dependent oxygenase superfamily protein (AHRD V3.3 A0A2U1MKA4_ARTAN)
Solyc03g111700.3	38.3866	129.674	3.3781	1.75621	0.0225295	1	-	-	virNOG10449	S	-	gi|460381123|ref|XP_004236302.1| PREDICTED: uncharacterized protein LOC101254186 isoform X1 [Solanum lycopersicum]	-	-	-	-	Metallo-hydrolase/oxidoreductase superfamily protein (AHRD V3.3 A0A2U1M7M5_ARTAN),Pfam:PF13483
Solyc11g012640.1	5.79418	23.4234	4.04258	2.01528	0.0226383	1	-	-	virNOG21191	S	-	gi|460409728|ref|XP_004250290.1| PREDICTED: uncharacterized protein LOC101263778 [Solanum lycopersicum]	-	-	-	-	transmembrane protein (AHRD V3.3 AT4G16410.1)
Solyc08g080010.1	20.009	50.5643	2.52708	1.33747	0.0227385	1	GO:0004252;GO:0006508	-	virNOG05065	O	sp|O65351|SBT17_ARATH Subtilisin-like protease SBT1.7 OS=Arabidopsis thaliana GN=SBT1.7 PE=1 SV=1	gi|723726374|ref|XP_010325680.1| PREDICTED: subtilisin-like protease [Solanum lycopersicum]	GO:0006508//proteolysis;	-	GO:0004252//serine-type endopeptidase activity;	-	Subtilisin-like protease (AHRD V3.3 Q9LWA3_SOLLC)
Solyc07g045320.3	19.6848	50.0477	2.54245	1.34622	0.0229994	1	GO:0003682	-	virNOG19920;virNOG19131	S	-	gi|460396035|ref|XP_004243585.1| PREDICTED: uncharacterized protein LOC101263729 [Solanum lycopersicum]	-	-	GO:0003682//chromatin binding;	-	SAWADEE domain-containing protein (AHRD V3.3 A0A2U1MTI3_ARTAN)
Solyc09g097890.2	44.9129	95.6523	2.12973	1.09067	0.023414	1	-	-	virNOG02806	T	sp|Q9LSE7|B561C_ARATH Cytochrome b561 and DOMON domain-containing protein At3g25290 OS=Arabidopsis thaliana GN=At3g25290 PE=2 SV=1	gi|460405113|ref|XP_004248021.1| PREDICTED: cytochrome b561 and DOMON domain-containing protein At3g25290-like [Solanum lycopersicum]	-	-	-	-	Cytochrome b561 and DOMON domain-containing protein (AHRD V3.3 A0A2G2YQA7_CAPAN)
Solyc12g088300.2	50.7279	101.958	2.00991	1.00713	0.0234971	1	-	-	virNOG20261;euNOG40113	S	-	gi|723752281|ref|XP_010314601.1| PREDICTED: uncharacterized protein LOC101255075 isoform X1 [Solanum lycopersicum]	-	-	-	-	hypothetical protein (AHRD V3.3 AT4G33800.2)
Solyc09g089990.3	17.3733	74.8568	4.30872	2.10726	0.0235495	1	GO:0045735	-	virNOG01631	R	sp|Q9FIC6|GL117_ARATH Germin-like protein subfamily 1 member 17 OS=Arabidopsis thaliana GN=At5g39150 PE=2 SV=1	gi|460404503|ref|XP_004247721.1| PREDICTED: germin-like protein subfamily 1 member 17 [Solanum lycopersicum]	-	-	GO:0045735//nutrient reservoir activity;	-	Germin-like protein subfamily 1 member 20 (AHRD V3.3 A0A2G3CSE3_CAPCH)
Solyc05g051360.1	49.5068	181.532	3.6668	1.87452	0.023801	1	GO:0016758	-	virNOG05656	CG	sp|Q66PF2|URT1_FRAAN Putative UDP-rhamnose:rhamnosyltransferase 1 OS=Fragaria ananassa GN=GT4 PE=2 SV=1	gi|460389217|ref|XP_004240255.1| PREDICTED: putative UDP-rhamnose:rhamnosyltransferase 1 [Solanum lycopersicum]	-	-	GO:0016758//hexosyltransferase activity;	-	Glycosyltransferase (AHRD V3.3 A0A2U1PXH3_ARTAN)
Solyc05g008670.3	50.565	101.683	2.01094	1.00787	0.0241937	1	GO:0046872	K18753	virNOG05019	R	sp|Q9C9F5|C3H15_ARATH Zinc finger CCCH domain-containing protein 15 OS=Arabidopsis thaliana GN=At1g68200 PE=2 SV=1	gi|460386392|ref|XP_004238882.1| PREDICTED: zinc finger CCCH domain-containing protein 15-like [Solanum lycopersicum]	-	-	GO:0046872//metal ion binding;	-	Zinc finger transcription factor 36
Solyc01g005290.4	36.2067	76.2651	2.10638	1.07477	0.0247497	1	-	-	-	-	-	-	-	-	-	-	Sec14p-like phosphatidylinositol transfer family protein (AHRD V3.3 A0A1Y1I4L4_KLENI)
Solyc06g035723.1	23.8145	55.8561	2.34547	1.22987	0.0257752	1	-	-	-	-	-	-	-	-	-	-	(S)-N-methylcoclaurine 3'-hydroxylase isozyme 1 (AHRD V3.3 C80B3_PAPSO)
Solyc04g007410.4	83.9734	183.076	2.18017	1.12444	0.0257826	1	-	-	-	-	-	-	-	-	-	-	transmembrane protein (AHRD V3.3 AT3G45050.4)
Solyc04g079680.4	37.2701	101.585	2.72564	1.4466	0.0259635	1	GO:0005506;GO:0016705;GO:0020037;GO:0055114	-	-	-	-	-	GO:0055114//obsolete oxidation-reduction process;	-	GO:0005506//iron ion binding;GO:0016705//oxidoreductase activity, acting on paired donors, with incorporation or reduction of molecular oxygen;GO:0020037//heme binding;	-	Cytochrome P450 (AHRD V3.3 A0A2U1M7T5_ARTAN)
Solyc02g091820.3	9.00988	29.5154	3.27589	1.71189	0.0263299	1	GO:0046983	-	-	-	-	-	-	-	GO:0046983//protein dimerization activity;	-	bHLH transcription factor 016
Solyc06g071570.3	21.7552	55.7475	2.56249	1.35755	0.0263556	1	GO:0016020;GO:0022857;GO:0055085	-	virNOG09880;KOG1237	PE	sp|Q9LV10|PTR53_ARATH Protein NRT1/ PTR FAMILY 2.11 OS=Arabidopsis thaliana GN=NPF2.11 PE=1 SV=1	gi|460391815|ref|XP_004241514.1| PREDICTED: protein NRT1/ PTR FAMILY 2.11-like [Solanum lycopersicum]	GO:0055085//transmembrane transport;	GO:0016020//membrane;	GO:0022857//transmembrane transporter activity;	-	Protein NRT1/ PTR FAMILY 2.9 (AHRD V3.3 A0A2G3C9R5_CAPCH)
Solyc09g011810.3	0.604031	11.6693	19.3191	4.27195	0.0265626	1	-	K03841	virNOG00625	G	sp|P46275|F16P1_PEA Fructose-1,6-bisphosphatase, chloroplastic OS=Pisum sativum GN=FBP PE=1 SV=2	gi|460401720|ref|XP_004246365.1| PREDICTED: fructose-1,6-bisphosphatase, chloroplastic-like [Solanum lycopersicum]	-	-	-	ko00710(Carbon fixation in photosynthetic organisms);ko00051(Fructose and mannose metabolism);ko00030(Pentose phosphate pathway);ko00010(Glycolysis / Gluconeogenesis)	Fructose-1,6-bisphosphatase (AHRD V3.3 B6TSK5_MAIZE)
Solyc03g005630.3	344.9	705.668	2.04601	1.03281	0.0266271	1	-	-	virNOG06848	S	-	gi|460376518|ref|XP_004234045.1| PREDICTED: uncharacterized protein LOC101263974 [Solanum lycopersicum]	-	-	-	-	DUF810 domain-containing protein (AHRD V3.3 A0A1Q3AX67_CEPFO),Pfam:PF05664
Solyc02g079950.3	195.418	447.353	2.28921	1.19485	0.0267931	1	GO:0005509;GO:0009523;GO:0009654;GO:0015979;GO:0019898	K08901	virNOG10745	R	sp|P12301|PSBQ_SPIOL Oxygen-evolving enhancer protein 3, chloroplastic OS=Spinacia oleracea GN=PSBQ PE=1 SV=1	gi|350536937|ref|NP_001234528.1| photosystem II oxygen-evolving complex protein 3 [Solanum lycopersicum] gi|51457944|gb|AAU03361.1| photosystem II oxygen-evolving complex protein 3 [Solanum lycopersicum]	GO:0015979//photosynthesis;	GO:0009523//photosystem II;GO:0009654//photosystem II oxygen evolving complex;GO:0019898//extrinsic component of membrane;	GO:0005509//calcium ion binding;	ko00195(Photosynthesis)	photosystem II oxygen-evolving complex protein 3
Solyc04g054960.1	44.8585	113.381	2.52753	1.33773	0.0275892	1	-	-	virNOG23185	S	sp|Q9ZVD2|NHL13_ARATH NDR1/HIN1-like protein 13 OS=Arabidopsis thaliana GN=NHL13 PE=2 SV=1	gi|460383381|ref|XP_004237404.1| PREDICTED: uncharacterized protein LOC101263106 [Solanum lycopersicum]	-	-	-	-	Late embryogenesis abundant (LEA) hydroxyproline-rich glycoprotein family (AHRD V3.3 Q84VP8_ARATH)
Solyc04g064940.3	16.9495	44.0886	2.60117	1.37916	0.027969	1	GO:0004672;GO:0005524;GO:0006468	-	virNOG03749	T	sp|C0LGV1|RCH1_ARATH LRR receptor-like serine/threonine-protein kinase RCH1 OS=Arabidopsis thaliana GN=RCH1 PE=2 SV=1	gi|460384092|ref|XP_004237748.1| PREDICTED: receptor-like protein kinase 2 [Solanum lycopersicum]	GO:0006468//protein phosphorylation;	-	GO:0004672//protein kinase activity;GO:0005524//ATP binding;	-	Receptor-like protein kinase 2 (AHRD V3.3 A0A314KW93_NICAT)
Solyc03g043930.4	36.3901	76.3802	2.09893	1.06966	0.0282199	1	GO:0016021	K07297	-	-	-	-	-	GO:0016021//integral component of membrane;	-	-	Heptahelical transmembrane protein 4 (AHRD V3.3 A0A1J3DWA9_NOCCA)
Solyc01g080870.3	28.6404	62.1506	2.17003	1.11771	0.0284759	1	GO:0016020;GO:0022857;GO:0055085	K14638	virNOG05618	P	sp|Q9LQL2|PTR14_ARATH Protein NRT1/ PTR FAMILY 7.3 OS=Arabidopsis thaliana GN=NPF7.3 PE=1 SV=2	gi|460367286|ref|XP_004229506.1| PREDICTED: protein NRT1/ PTR FAMILY 7.3-like [Solanum lycopersicum]	GO:0055085//transmembrane transport;	GO:0016020//membrane;	GO:0022857//transmembrane transporter activity;	-	Protein NRT1/ PTR FAMILY 7.3 (AHRD V3.3 A0A2G3DJ73_CAPCH)
Solyc09g014520.3	158.866	330.705	2.08166	1.05773	0.0291644	1	-	K08915	virNOG02762	G	sp|Q07473|CB4A_ARATH Chlorophyll a-b binding protein CP29.1, chloroplastic OS=Arabidopsis thaliana GN=LHCB4.1 PE=1 SV=1	gi|460401640|ref|XP_004246325.1| PREDICTED: chlorophyll a-b binding protein CP29.1, chloroplastic [Solanum lycopersicum] gi|970052339|ref|XP_015087776.1| PREDICTED: chlorophyll a-b binding protein CP29.1, chloroplastic [Solanum pennellii]	-	-	-	ko00196(Photosynthesis - antenna proteins)	Chlorophyll a-b binding protein, chloroplastic (AHRD V3.3 A0A2G3BKI1_CAPCH)
Solyc05g053170.3	1510.66	6294.27	4.16656	2.05886	0.0292181	1	-	K00660	COG3424;virNOG10548	HQ	sp|P22924|CHSB_PETHY Chalcone synthase B OS=Petunia hybrida GN=CHSB PE=2 SV=1	gi|460388486|ref|XP_004239898.1| PREDICTED: chalcone synthase B [Solanum lycopersicum]	-	-	-	ko04712(Circadian rhythm - plant);ko00941(Flavonoid biosynthesis)	Chalcone synthase (AHRD V3.3 A0A2G2ZJX1_CAPAN)
Solyc04g063240.3	17.1967	43.8292	2.54869	1.34976	0.0293172	1	-	K22013	virNOG13518	S	sp|Q94AQ9|SGRL_ARATH Protein STAY-GREEN LIKE, chloroplastic OS=Arabidopsis thaliana GN=SGRL PE=2 SV=1	gi|460383997|ref|XP_004237702.1| PREDICTED: protein STAY-GREEN LIKE, chloroplastic [Solanum lycopersicum] gi|723693423|ref|XP_010320005.1| PREDICTED: protein STAY-GREEN LIKE, chloroplastic [Solanum lycopersicum]	-	-	-	ko00860(Porphyrin metabolism)	Protein STAY-GREEN, chloroplastic (AHRD V3.3 A0A2G2WYV6_CAPBA)
Solyc10g075070.3	29.4825	63.7603	2.16265	1.1128	0.0294625	1	-	-	-	-	-	-	-	-	-	-	Non-specific lipid-transfer protein (AHRD V3.3 K4D1U9_SOLLC)
Solyc12g099650.2	6.06852	41.3055	6.80652	2.76692	0.0302539	1	-	-	virNOG26674;virNOG26360	S	sp|B3EWI4|PST2_PETHY Photosystem II 5 kDa protein, chloroplastic OS=Petunia hybrida PE=1 SV=1	gi|460415093|ref|XP_004252895.1| PREDICTED: photosystem II 5 kDa protein, chloroplastic-like [Solanum lycopersicum]	-	-	-	-	Photosystem II 5 kDa protein, chloroplastic (AHRD V3.3 A0A2G3B5K3_CAPCH)
Solyc01g095820.2	33.7884	72.5798	2.14807	1.10304	0.0313833	1	-	-	virNOG13687;KOG0800	O	sp|Q9SKK8|ATL22_ARATH RING-H2 finger protein ATL22 OS=Arabidopsis thaliana GN=ATL22 PE=2 SV=2	gi|723661554|ref|XP_010327029.1| PREDICTED: RING-H2 finger protein ATL20-like [Solanum lycopersicum]	-	-	-	-	RING/U-box superfamily protein (AHRD V3.3 A0A2U1KEI5_ARTAN)
Solyc04g082030.1	6876.39	14079.4	2.04749	1.03386	0.0313935	1	GO:0003824	K01581	virNOG01502	E	sp|O22616|DCOR_SOLLC Ornithine decarboxylase OS=Solanum lycopersicum GN=ODC PE=2 SV=2	gi|350538807|ref|NP_001234616.1| ornithine decarboxylase [Solanum lycopersicum] gi|75277325|sp|O22616.2|DCOR_SOLLC RecName: Full=Ornithine decarboxylase; Short=ODC; AltName: Full=LeODC gi|3668354|gb|AAC61845.1| ornithine decarboxylase [Solanum lycopersicum] gi|10937976|gb|AAB82301.2| ornithine decarboxylase [Solanum lycopersicum]	-	-	GO:0003824//catalytic activity;	ko00480(Glutathione metabolism);ko00330(Arginine and proline metabolism)	ornithine decarboxylase
Solyc08g081890.4	266.476	627.983	2.35662	1.23672	0.0317586	1	GO:0005524;GO:0016887	-	-	-	-	-	-	-	GO:0005524//ATP binding;GO:0016887//ATP hydrolysis activity;	-	ABC transporter C family member 10 (AHRD V3.3 A0A1U8GDT9_CAPAN)
Solyc05g051270.3	40.7437	82.3049	2.02006	1.0144	0.0318071	1	-	-	virNOG07781;virNOG06927	SR	sp|Q0WPN8|CRR60_ARATH Cysteine-rich repeat secretory protein 60 OS=Arabidopsis thaliana GN=CRRSP60 PE=1 SV=1	gi|460389227|ref|XP_004240260.1| PREDICTED: cysteine-rich repeat secretory protein 60-like [Solanum lycopersicum]	-	-	-	-	Cysteine-rich repeat secretory protein 60 (AHRD V3.3 A0A2G2VDA1_CAPBA)
Solyc09g075940.3	25.6825	56.5542	2.20206	1.13885	0.031812	1	GO:0005507;GO:0008131;GO:0009308;GO:0048038;GO:0055114	-	virNOG03982	Q	sp|O23349|AO1_ARATH Primary amine oxidase 1 OS=Arabidopsis thaliana GN=AO1 PE=1 SV=1	gi|723731801|ref|XP_010326653.1| PREDICTED: uncharacterized protein LOC101254423 [Solanum lycopersicum]	GO:0009308//amine metabolic process;GO:0055114//obsolete oxidation-reduction process;	-	GO:0005507//copper ion binding;GO:0008131//primary amine oxidase activity;GO:0048038//quinone binding;	-	Amine oxidase (AHRD V3.3 A0A2G2WW99_CAPBA)
Solyc06g008500.3	8.85361	28.0784	3.17141	1.66512	0.0325459	1	-	-	virNOG03401	O	sp|Q7XI08|XB34_ORYSJ Probable E3 ubiquitin-protein ligase XBOS34 OS=Oryza sativa subsp. japonica GN=XBOS34 PE=2 SV=1	gi|460389727|ref|XP_004240501.1| PREDICTED: putative E3 ubiquitin-protein ligase XBAT35 [Solanum lycopersicum]	-	-	-	-	Ankyrin repeat-containing protein (AHRD V3.3 A0A2U1M3J2_ARTAN)
Solyc12g009110.3	2936.51	5983.41	2.03759	1.02687	0.0325903	1	GO:0008171	K22588	-	-	-	-	-	-	GO:0008171//O-methyltransferase activity;	ko00380(Tryptophan metabolism)	O-methyltransferase, putative (AHRD V3.3 B9SUX6_RICCO)
Solyc08g006930.3	10.0893	61.7176	6.1171	2.61285	0.0326775	1	GO:0009522;GO:0015979;GO:0016020	K02698	virNOG19967	R	sp|Q9SUI5|PSAK_ARATH Photosystem I reaction center subunit psaK, chloroplastic OS=Arabidopsis thaliana GN=PSAK PE=2 SV=2	gi|970047970|ref|XP_015085527.1| PREDICTED: photosystem I reaction center subunit psaK, chloroplastic [Solanum pennellii]	GO:0015979//photosynthesis;	GO:0009522//photosystem I;GO:0016020//membrane;	-	ko00195(Photosynthesis)	photosystem I reaction center subunit psaK, chloroplastic (AHRD V3.3 A0A2G3AN63_CAPAN)
Solyc04g077750.2	4.01714	17.7126	4.40926	2.14054	0.0328841	1	-	-	-	-	-	-	-	-	-	-	Unknown protein
Solyc02g065570.1	23.0062	52.3144	2.27393	1.18519	0.0331113	1	-	-	virNOG26782;virNOG26891	S	-	gi|723677161|ref|XP_010317140.1| PREDICTED: uncharacterized protein LOC104645948 [Solanum lycopersicum] gi|970008551|ref|XP_015065137.1| PREDICTED: uncharacterized protein LOC107010372 [Solanum pennellii]	-	-	-	-	DVL1 (AHRD V3.3 Q6X5V0_ARATH)
Solyc06g007790.1	38.899	94.7722	2.43637	1.28473	0.0331561	1	-	-	virNOG18760	S	-	gi|723704033|ref|XP_010321793.1| PREDICTED: uncharacterized protein LOC104647773 [Solanum lycopersicum]	-	-	-	-	acidic leucine-rich nuclear phosphoprotein 32 family B protein (AHRD V3.3 AT3G25130.1)
Solyc10g076840.2	12.8591	37.1651	2.89017	1.53115	0.0333771	1	GO:0016491;GO:0055114	-	virNOG08227	Q	sp|O80449|DIOX4_ARATH Probable 2-oxoglutarate-dependent dioxygenase ANS OS=Arabidopsis thaliana GN=ANS PE=2 SV=1	gi|460407287|ref|XP_004249085.1| PREDICTED: codeine O-demethylase-like [Solanum lycopersicum]	GO:0055114//obsolete oxidation-reduction process;	-	GO:0016491//oxidoreductase activity;	-	2-oxoglutarate (2OG) and Fe(II)-dependent oxygenase superfamily protein (AHRD V3.3 Q9XIA5_ARATH)
Solyc10g045240.2	4845.97	10135.3	2.09149	1.06453	0.0335336	1	GO:0004553;GO:0005975	K22279	virNOG09822	G	sp|A2SY66|VICHY_VICSN Vicianin hydrolase (Fragment) OS=Vicia sativa subsp. nigra PE=1 SV=1	gi|460406763|ref|XP_004248829.1| PREDICTED: vicianin hydrolase-like [Solanum lycopersicum]	GO:0005975//carbohydrate metabolic process;	-	GO:0004553//hydrolase activity, hydrolyzing O-glycosyl compounds;	-	Beta-glucosidase (AHRD V3.3 F8R893_9MAGN)
Solyc09g092400.2	19.4511	47.089	2.4209	1.27554	0.0339236	1	GO:0016787	K14641	virNOG01880;COG5371	FOG	sp|P80595|APY_SOLTU Apyrase OS=Solanum tuberosum GN=RROP1 PE=1 SV=2	gi|460405002|ref|XP_004247967.1| PREDICTED: apyrase-like [Solanum lycopersicum]	-	-	GO:0016787//hydrolase activity;	ko00240(Pyrimidine metabolism);ko00230(Purine metabolism)	Apyrase (AHRD V3.3 A0A2G2W266_CAPBA)
Solyc11g065680.1	4.89182	19.8881	4.06559	2.02346	0.0341014	1	-	-	virNOG26292	S	-	gi|460411063|ref|XP_004250934.1| PREDICTED: uncharacterized protein LOC101247982 [Solanum lycopersicum]	-	-	-	-	transmembrane protein (AHRD V3.3 AT2G01870.1)
Solyc08g074683.1	2880.71	6073.99	2.1085	1.07622	0.0343709	1	GO:0016491	K00422	NOG19525	S	sp|Q08304|PPOB_SOLLC Polyphenol oxidase B, chloroplastic OS=Solanum lycopersicum PE=3 SV=1	gi|824556527|ref|NP_001296326.1| polyphenol oxidase B, chloroplastic [Solanum lycopersicum] gi|1172578|sp|Q08304.1|PPOB_SOLLC RecName: Full=Polyphenol oxidase B, chloroplastic; Short=PPO; AltName: Full=Catechol oxidase; Flags: Precursor gi|22727|emb|CAA78296.1| polyphenol oxidase precursor [Solanum lycopersicum]	-	-	GO:0016491//oxidoreductase activity;	ko00950(Isoquinoline alkaloid biosynthesis);ko00350(Tyrosine metabolism)	Polyphenol oxidase (AHRD V3.3 Q41428_SOLTU)
Solyc07g066150.1	53.9088	120.077	2.22741	1.15537	0.0344464	1	GO:0009522;GO:0015979;GO:0016020	K08905	virNOG20576	G	sp|Q9S7N7|PSAG_ARATH Photosystem I reaction center subunit V, chloroplastic OS=Arabidopsis thaliana GN=PSAG PE=1 SV=1	gi|460396886|ref|XP_004244001.1| PREDICTED: photosystem I reaction center subunit V, chloroplastic [Solanum lycopersicum]	GO:0015979//photosynthesis;	GO:0009522//photosystem I;GO:0016020//membrane;	-	ko00195(Photosynthesis)	Photosystem I reaction center subunit V, chloroplastic (AHRD V3.3 A0A1U8HDK9_CAPAN)
Solyc04g074640.4	16.3626	41.0359	2.5079	1.32648	0.0345929	1	GO:0004601;GO:0006979;GO:0020037;GO:0055114	K00434	-	-	-	-	GO:0006979//response to oxidative stress;GO:0055114//obsolete oxidation-reduction process;	-	GO:0004601//peroxidase activity;GO:0020037//heme binding;	ko00480(Glutathione metabolism);ko00053(Ascorbate and aldarate metabolism)	Ascorbate peroxidase (AHRD V3.3 A0A0K2SS60_CITUN)
Solyc07g055920.4	6.28383	23.3579	3.71714	1.89419	0.0347434	1	GO:0003700;GO:0005634;GO:0006355	K09264	-	-	-	-	GO:0006355//regulation of transcription, DNA-templated;	GO:0005634//nucleus;	GO:0003700//DNA-binding transcription factor activity;	-	Tomato AGAMOUS-like 1
Solyc06g066475.1	9.20912	28.9333	3.1418	1.65159	0.0349528	1	-	-	-	-	-	-	-	-	-	-	Receptor-like protein kinase (AHRD V3.3 A0A2G3D1E5_CAPCH)
Solyc05g046360.3	25.4207	57.9587	2.27998	1.18902	0.0351939	1	-	K12606	virNOG02777;COG5209	R	sp|Q5PQL2|CNOT9_RAT CCR4-NOT transcription complex subunit 9 OS=Rattus norvegicus GN=Cnot9 PE=1 SV=1	gi|723702731|ref|XP_010321542.1| PREDICTED: cell differentiation protein RCD1 homolog [Solanum lycopersicum]	-	-	-	ko03018(RNA degradation)	Cell differentiation protein RCD1-like protein (AHRD V3.3 A0A2G3CUT5_CAPCH),Pfam:PF04078
Solyc09g090510.3	897.51	2011.86	2.2416	1.16453	0.0356327	1	GO:0016491;GO:0055114	K00574	COG2907;virNOG01364	R	sp|O53732|UFAA1_MYCTU Tuberculostearic acid methyltransferase UfaA1 OS=Mycobacterium tuberculosis (strain ATCC 25618 / H37Rv) GN=ufaA1 PE=1 SV=3	gi|460404578|ref|XP_004247758.1| PREDICTED: uncharacterized protein LOC101260476 [Solanum lycopersicum]	GO:0055114//obsolete oxidation-reduction process;	-	GO:0016491//oxidoreductase activity;	-	Cyclopropane-fatty-acyl-phospholipid synthase (AHRD V3.3 A0A2U1QM01_ARTAN)
Solyc06g051000.2	0	6.12656	Inf	Inf	0.0358242	1	GO:0008168	-	virNOG11505	R	sp|Q9LYN3|PMTM_ARATH Probable methyltransferase PMT22 OS=Arabidopsis thaliana GN=At3g56080 PE=3 SV=1	gi|460390999|ref|XP_004241111.1| PREDICTED: probable methyltransferase PMT22 [Solanum lycopersicum]	-	-	GO:0008168//methyltransferase activity;	-	S-adenosyl-L-methionine-dependent methyltransferases superfamily protein (AHRD V3.3 A0A1I9LPV2_ARATH)
Solyc05g007480.1	13.6316	35.8843	2.63244	1.3964	0.0371705	1	-	-	virNOG19674	T	sp|Q9SWI1|PKS1_ARATH Protein PHYTOCHROME KINASE SUBSTRATE 1 OS=Arabidopsis thaliana GN=PKS1 PE=1 SV=2	gi|723697423|ref|XP_010320681.1| PREDICTED: protein PHYTOCHROME KINASE SUBSTRATE 1-like [Solanum lycopersicum]	-	-	-	-	protein PHYTOCHROME KINASE SUBSTRATE 1-like (AHRD V3.3 A0A2I4EE26_9ROSI)
Solyc04g008570.4	19.0204	52.2735	2.74828	1.45853	0.0373925	1	-	-	-	-	-	-	-	-	-	-	Pentatricopeptide repeat-containing protein, chloroplastic (AHRD V3.3 A0A2G3CF28_CAPCH)
Solyc12g049280.3	10.4849	31.3814	2.99301	1.5816	0.0375486	1	-	-	-	-	-	-	-	-	-	-	NAD(P)-binding Rossmann-fold superfamily protein (AHRD V3.3 F4IDE8_ARATH)
Solyc03g097820.2	9.44289	28.4466	3.01249	1.59096	0.0375578	1	GO:0046983	-	virNOG00046;virNOG34608	K	sp|Q93W88|BH137_ARATH Transcription factor bHLH137 OS=Arabidopsis thaliana GN=BHLH137 PE=1 SV=1	gi|390979910|gb|AFM30927.1| basic helix-loop-helix [Solanum lycopersicum]	-	-	GO:0046983//protein dimerization activity;	-	bHLH transcription factor 022
Solyc08g005640.4	24.9226	69.2146	2.77718	1.47362	0.0380636	1	GO:0010333;GO:0016829	-	-	-	-	-	-	-	GO:0010333//terpene synthase activity;GO:0016829//lyase activity;	-	Terpene synthase (AHRD V3.3 G5CV51_SOLLC)
Solyc04g080650.4	70.4401	166.57	2.3647	1.24166	0.0382305	1	GO:0005506;GO:0016705;GO:0020037;GO:0055114	-	-	-	-	-	GO:0055114//obsolete oxidation-reduction process;	-	GO:0005506//iron ion binding;GO:0016705//oxidoreductase activity, acting on paired donors, with incorporation or reduction of molecular oxygen;GO:0020037//heme binding;	-	Cytochrome P450 (AHRD V3.3 A0A200QE46_9MAGN)
Solyc10g039270.2	38.2662	77.6462	2.02911	1.02085	0.0382463	1	-	-	virNOG13157	O	sp|Q0WRJ7|FK202_ARATH Peptidyl-prolyl cis-trans isomerase FKBP20-2, chloroplastic OS=Arabidopsis thaliana GN=FKBP20-2 PE=1 SV=1	gi|460406131|ref|XP_004248526.1| PREDICTED: peptidyl-prolyl cis-trans isomerase FKBP20-2, chloroplastic [Solanum lycopersicum]	-	-	-	-	Peptidylprolyl isomerase (AHRD V3.3 A0A1U8FL13_CAPAN)
Solyc10g076820.2	15.9913	41.4161	2.58991	1.3729	0.0384525	1	-	-	virNOG12269;NOG163132;virNOG12464;KOG0724	K	sp|Q8S9H7|DIV_ANTMA Transcription factor DIVARICATA OS=Antirrhinum majus GN=DIVARICATA PE=2 SV=1	gi|460407283|ref|XP_004249083.1| PREDICTED: transcription factor DIVARICATA-like [Solanum lycopersicum]	-	-	-	-	Transcription factor DIVARICATA (AHRD V3.3 A0A2G3BF07_CAPCH)
Solyc06g060530.1	116.533	253.419	2.17465	1.12079	0.0388001	1	GO:0006855;GO:0015238;GO:0015297;GO:0016020;GO:0055085	K03327	virNOG08197	R	sp|O49660|DTX56_ARATH Protein DETOXIFICATION 56 OS=Arabidopsis thaliana GN=DTX56 PE=1 SV=1	gi|460392824|ref|XP_004242013.1| PREDICTED: MATE efflux family protein DTX1-like [Solanum lycopersicum]	GO:0006855//xenobiotic transmembrane transport;GO:0055085//transmembrane transport;	GO:0016020//membrane;	GO:0015297//antiporter activity;	-	Protein DETOXIFICATION (AHRD V3.3 A0A2I4HQ16_9ROSI)
Solyc01g097770.4	13.5825	36.8865	2.71573	1.44134	0.0391492	1	GO:0004672;GO:0005524;GO:0006468	K20715	-	-	-	-	GO:0006468//protein phosphorylation;	-	GO:0004672//protein kinase activity;GO:0005524//ATP binding;	-	phototropin 2
Solyc06g150105.1	0.965081	9.73336	10.0855	3.33422	0.0392171	1	-	-	-	-	-	-	-	-	-	-	Unknown protein
Solyc11g018490.3	30.2108	63.6666	2.10741	1.07547	0.0392282	1	GO:0030246	-	-	-	-	-	-	-	GO:0030246//carbohydrate binding;	-	Beta-galactosidase (AHRD V3.3 A0A2G2ZP46_CAPAN)
Solyc12g006620.2	4.86046	19.7191	4.05705	2.02043	0.039524	1	-	K22415	virNOG12826	R	sp|Q6AT25|C3H34_ORYSJ Zinc finger CCCH domain-containing protein 34 OS=Oryza sativa subsp. japonica GN=Os05g0176400 PE=2 SV=1	gi|723747336|ref|XP_010313699.1| PREDICTED: zinc finger CCCH domain-containing protein 32-like [Solanum lycopersicum]	-	-	-	-	Zinc finger transcription factor 72
Solyc05g006740.4	38.6335	81.2164	2.10223	1.07192	0.0398116	1	GO:0005515	K00799	-	-	-	-	-	-	GO:0005515//protein binding;	ko00480(Glutathione metabolism)	Glutathione S-transferase (AHRD V3.3 A0A200QY01_9MAGN)
Solyc02g032030.1	160.682	336.302	2.09297	1.06555	0.0399831	1	-	-	-	-	sp|Q84TH6|DIR23_ARATH Dirigent protein 23 OS=Arabidopsis thaliana GN=DIR23 PE=2 SV=1	gi|460371546|ref|XP_004231597.1| PREDICTED: dirigent protein 22-like [Solanum lycopersicum]	-	-	-	-	Dirigent protein (AHRD V3.3 K4B5E9_SOLLC)
Solyc08g074895.1	5.21836	19.12	3.66398	1.87341	0.0402709	1	-	-	-	-	-	-	-	-	-	-	F-box/FBD/LRR-repeat protein isoform X2 (AHRD V3.3 XP_025888141.1)
Solyc06g082970.3	19.9868	47.1981	2.36146	1.23968	0.0403106	1	-	K23052	virNOG09563	O	sp|Q84VQ4|NDHU_ARATH NAD(P)H-quinone oxidoreductase subunit U, chloroplastic OS=Arabidopsis thaliana GN=ndhU PE=1 SV=1	gi|460393698|ref|XP_004242446.1| PREDICTED: uncharacterized protein LOC101259949 [Solanum lycopersicum]	-	-	-	-	Chaperone DnaJ-domain superfamily protein (AHRD V3.3 A0A0F7H181_9ROSI)
Solyc02g070690.1	24.5545	60.6325	2.4693	1.3041	0.0404942	1	-	-	-	-	-	-	-	-	-	-	Calcium-dependent lipid-binding (CaLB domain) family protein (AHRD V3.3 O22783_ARATH)
Solyc10g081490.2	40.1215	82.8041	2.06384	1.04533	0.0407796	1	-	K09422	virNOG04826	K	sp|P81392|MYB06_ANTMA Myb-related protein 306 OS=Antirrhinum majus GN=MYB306 PE=2 SV=1	gi|959092682|ref|NP_001304303.1| myb-related protein 306-like [Solanum lycopersicum] gi|814557338|gb|AKE32414.1| R2R3 MYB transcription factor [Solanum lycopersicum]	-	-	-	-	R2R3MYB transcription factor 60
Solyc12g014260.1	17.1053	45.0731	2.63504	1.39783	0.0411147	1	-	-	virNOG17336	S	sp|Q9S7R3|LSH10_ARATH Protein LIGHT-DEPENDENT SHORT HYPOCOTYLS 10 OS=Arabidopsis thaliana GN=LSH10 PE=1 SV=1	gi|970064657|ref|XP_015059300.1| PREDICTED: protein LIGHT-DEPENDENT SHORT HYPOCOTYLS 10 [Solanum pennellii]	-	-	-	-	Protein LIGHT-DEPENDENT SHORT HYPOCOTYLS 10 (AHRD V3.3 A0A2G3BCH5_CAPCH)
Solyc10g083300.2	2713.67	5700.66	2.10072	1.07088	0.0423431	1	-	K01193	virNOG05903	G	sp|P26792|INV1_DAUCA Beta-fructofuranosidase, insoluble isoenzyme 1 OS=Daucus carota GN=INV1 PE=1 SV=1	gi|1024846624|ref|NP_001311325.1| invertase 8 [Solanum lycopersicum]	-	-	-	ko00500(Starch and sucrose metabolism);ko00052(Galactose metabolism)	invertase 8
Solyc11g005310.1	175.73	366.429	2.08518	1.06017	0.0429909	1	-	K19040	virNOG18883;KOG0800	O	sp|Q6NQG7|ATL78_ARATH RING-H2 finger protein ATL78 OS=Arabidopsis thaliana GN=ATL78 PE=2 SV=1	gi|723740394|ref|XP_004250442.2| PREDICTED: RING-H2 finger protein ATL78-like [Solanum lycopersicum]	-	-	-	-	RING/U-box superfamily protein (AHRD V3.3 A0A2U1QK74_ARTAN)
Solyc05g006440.4	13.8932	56.0977	4.03777	2.01356	0.0440951	1	-	-	-	-	-	-	-	-	-	-	transmembrane protein (AHRD V3.3 AT3G17930.1)
Solyc10g051050.3	4.49257	17.3335	3.85826	1.94795	0.0442951	1	GO:0043531	-	-	-	-	-	-	-	GO:0043531//ADP binding;	-	Disease resistance protein (AHRD V3.3 A0A2U1N8H9_ARTAN)
Solyc03g150138.1	0.302015	7.25628	24.0262	4.58654	0.044444	1	-	-	-	-	-	-	-	-	-	-	Serine/threonine-protein phosphatase 7 long form-like protein (AHRD V3.3 A0A1J3DHF8_NOCCA)
Solyc05g012280.3	6.16261	21.6067	3.5061	1.80987	0.0444808	1	GO:0030247	-	virNOG30028;virNOG10087	R	-	gi|723698522|ref|XP_004239462.2| PREDICTED: wall-associated receptor kinase-like 15 [Solanum lycopersicum]	-	-	GO:0030247//polysaccharide binding;	-	wall-associated receptor kinase-like 1 (AHRD V3.3 A0A2I4H883_9ROSI)
Solyc02g065280.3	61.0341	124.186	2.0347	1.02482	0.0446034	1	-	-	virNOG12013	R	sp|Q6RYA0|SABP2_TOBAC Salicylic acid-binding protein 2 OS=Nicotiana tabacum GN=SABP2 PE=1 SV=1	gi|460375252|ref|XP_004233421.1| PREDICTED: salicylic acid-binding protein 2 [Solanum lycopersicum]	-	-	-	-	Methylesterase 1 (AHRD V3.3 A0A2G3D300_CAPCH)
Solyc07g052020.2	20.7421	47.3316	2.28191	1.19024	0.0452804	1	GO:0005524	-	KOG1002	L	sp|P79051|RHP16_SCHPO ATP-dependent helicase rhp16 OS=Schizosaccharomyces pombe (strain 972 / ATCC 24843) GN=rhp16 PE=3 SV=2	gi|970040279|ref|XP_015081517.1| PREDICTED: ATP-dependent helicase rhp16-like [Solanum pennellii]	-	-	GO:0005524//ATP binding;	-	BnaAnng12340D protein (AHRD V3.3 A0A078IU57_BRANA)
Solyc06g075675.1	8.05826	24.5322	3.04435	1.60613	0.0455702	1	-	-	-	-	-	-	-	-	-	-	Myb/SANT-like domain-containing protein (AHRD V3.3 A0A2U1P375_ARTAN)
Solyc08g083150.1	11.8424	32.7868	2.76859	1.46915	0.0456713	1	-	-	-	-	-	-	-	-	-	-	Unknown protein
Solyc10g007670.4	9.08921	27.4244	3.01725	1.59323	0.0459175	1	-	-	-	-	-	-	-	-	-	-	hypothetical protein (AHRD V3.3 AT2G33180.1)
Solyc09g007650.3	68.6069	157.565	2.29663	1.19952	0.046718	1	-	-	-	-	-	-	-	-	-	-	Fasciclin-like arabinogalactan protein 11 (AHRD V3.3 A0A2G3BJB7_CAPCH)
Solyc08g068140.4	1647.7	3417.26	2.07396	1.05239	0.0476829	1	-	-	-	-	-	-	-	-	-	-	BURP domain-containing protein 3 (AHRD V3.3 A0A2G3BT77_CAPCH)
Solyc09g098770.2	225.11	453.522	2.01467	1.01054	0.047846	1	GO:0005506;GO:0016705;GO:0020037;GO:0055114	-	COG2124;virNOG06071	Q	sp|Q8VWZ7|C76B6_CATRO Geraniol 8-hydroxylase OS=Catharanthus roseus GN=CYP76B6 PE=1 SV=1	gi|1025407763|ref|XP_016438735.1| PREDICTED: geraniol 8-hydroxylase-like [Nicotiana tabacum]	GO:0055114//obsolete oxidation-reduction process;	-	GO:0005506//iron ion binding;GO:0016705//oxidoreductase activity, acting on paired donors, with incorporation or reduction of molecular oxygen;GO:0020037//heme binding;	-	Geraniol 8-hydroxylase (AHRD V3.3 A0A2G3CQY8_CAPCH)
Solyc10g008540.3	171.368	347.743	2.02921	1.02092	0.0490808	1	-	-	virNOG22149;virNOG36552;virNOG37115	S	-	gi|460405374|ref|XP_004248151.1| PREDICTED: uncharacterized protein LOC101259084 [Solanum lycopersicum]	-	-	-	-	multidrug resistance protein (AHRD V3.3 AT1G09812.1)
