# Supplementary material for: The SlERF4-9-SlCDF1/3-SlAEC2/SlPIN5 module regulates tomato root morphogenesis
Source: Front Plant Sci. 2025 Mar 28;16:1546092. doi: 10.3389/fpls.2025.1546092 (PMC11985770; doi:10.3389/fpls.2025.1546092)
Supplement: Supplementary file 6 [file Table4.xlsx]

## Sheet: Sheet1
Table S4. 148 down-regulation DEGs in WT_vs_E2. WT, young roots of wild type tomato; E2, young roots of slerf4-9 mutant line #2
Gene ID	baseMean_WT	baseMean_E2	foldChange(E2/WT)	log2FoldChange	pval	padj	GO	KEGG	eggNOG	eggNOG_Category	Swissprot	NR	BP	CC	MF	Pathway	Description
Solyc03g005760.1	1340.46	234.377	0.174848	-2.51582	5.88776e-09	2.55627e-05	-	K08912	virNOG02411	O	sp|P07369|CB2G_SOLLC Chlorophyll a-b binding protein 3C, chloroplastic OS=Solanum lycopersicum GN=CAB3C PE=3 SV=1	gi|723678681|ref|XP_010317413.1| PREDICTED: chlorophyll a-b binding protein 3A, chloroplastic-like [Solanum lycopersicum]	-	-	-	ko00196(Photosynthesis - antenna proteins)	Chlorophyll a-b binding protein, chloroplastic (AHRD V3.3 A0A2G2W7Q4_CAPBA)
Solyc07g053140.3	551.588	178.038	0.322773	-1.63141	8.17595e-08	0.000233208	GO:0008270	-	virNOG23549;virNOG23008	S	sp|Q9LRM4|MIP1B_ARATH B-box domain protein 31 OS=Arabidopsis thaliana GN=MIP1B PE=2 SV=1	gi|460395710|ref|XP_004243424.1| PREDICTED: zinc finger protein CONSTANS-LIKE 4-like [Solanum lycopersicum]	-	-	GO:0008270//zinc ion binding;	-	Zinc finger protein/CONSTANS-like protein (AHRD V3.3 A0A2K3M573_TRIPR)
Solyc04g071080.2	349.544	100.248	0.286796	-1.80191	8.29927e-08	0.000233208	-	-	-	-	-	-	-	-	-	-	extensin-like, partial (AHRD V3.3 XP_019067293.2)
Solyc06g069760.3	379.871	119.64	0.31495	-1.66681	2.9807e-07	0.000597287	GO:0003677;GO:0006355	-	virNOG16444;virNOG07685	KR	sp|Q8LFV3|CDF3_ARATH Cyclic dof factor 3 OS=Arabidopsis thaliana GN=CDF3 PE=1 SV=2	gi|460391959|ref|XP_004241585.1| PREDICTED: cyclic dof factor 1 [Solanum lycopersicum]	GO:0006355//regulation of transcription, DNA-templated;	-	GO:0003677//DNA binding;	-	Dof zinc finger protein (AHRD V3.3 A0A2K3MQ38_TRIPR)
Solyc04g064770.1	55.0018	5.16229	0.0938567	-3.4134	5.32604e-07	0.00085054	-	-	-	-	-	-	-	-	-	-	Zinc finger transcription factor 34
Solyc06g050340.3	89.6154	4.64203	0.0517995	-4.27092	5.55055e-07	0.00085054	-	-	-	-	-	gi|460390523|ref|XP_004240880.1| PREDICTED: high mobility group B protein 7 isoform X1 [Solanum lycopersicum] gi|723705925|ref|XP_010322144.1| PREDICTED: high mobility group B protein 7 isoform X1 [Solanum lycopersicum]	-	-	-	-	high mobility group B protein 7 isoform X1 (AHRD V3.3 XP_025887246.1)
Solyc10g005120.2	84.4815	0	0	-Inf	2.2839e-06	0.00237982	GO:0016491;GO:0055114	-	virNOG10742	Q	sp|Q9ZSA7|DLO2_ARATH Protein DMR6-LIKE OXYGENASE 2 OS=Arabidopsis thaliana GN=DLO2 PE=2 SV=1	gi|460405898|ref|XP_004248411.1| PREDICTED: probable 2-oxoglutarate/Fe(II)-dependent dioxygenase [Solanum lycopersicum]	GO:0055114//obsolete oxidation-reduction process;	-	GO:0016491//oxidoreductase activity;	-	2-oxoglutarate (2OG) and Fe(II)-dependent oxygenase superfamily protein (AHRD V3.3 F4JLS2_ARATH)
Solyc11g011570.1	43.4661	4.26489	0.0981199	-3.34931	8.51718e-06	0.00652566	-	-	virNOG40113;virNOG25136;KOG0800	O	sp|Q9SNB6|RDUF1_ARATH E3 ubiquitin-protein ligase RDUF1 OS=Arabidopsis thaliana GN=RDUF1 PE=1 SV=1	gi|460409570|ref|XP_004250211.1| PREDICTED: uncharacterized protein LOC101265880 [Solanum lycopersicum]	-	-	-	-	RING/U-box superfamily protein (AHRD V3.3 A0A1I9LQQ9_ARATH)
Solyc06g011403.1	37.3955	2.99404	0.0800641	-3.6427	1.37815e-05	0.00959233	-	-	-	-	-	-	-	-	-	-	paramyosin-like protein (AHRD V3.3 AT4G32560.2)
Solyc10g005030.4	433.6	60.4624	0.139443	-2.84226	2.42591e-05	0.0143625	GO:0005515	K12130	-	-	-	-	-	-	GO:0005515//protein binding;	ko04712(Circadian rhythm - plant)	Two-component response regulator-like APRR5 (AHRD V3.3 A0A1U8EDA4_CAPAN)
Solyc06g050440.3	1520.53	596.76	0.392467	-1.34935	3.20212e-05	0.0185367	GO:0004601;GO:0006979;GO:0020037;GO:0055114	K00430	virNOG05361	G	sp|A7NY33|PER4_VITVI Peroxidase 4 OS=Vitis vinifera GN=GSVIVT00023967001 PE=1 SV=1	gi|460390532|ref|XP_004240883.1| PREDICTED: peroxidase P7-like [Solanum lycopersicum]	GO:0006979//response to oxidative stress;GO:0055114//obsolete oxidation-reduction process;	-	GO:0004601//peroxidase activity;GO:0020037//heme binding;	ko00940(Phenylpropanoid biosynthesis)	Peroxidase (AHRD V3.3 K4C5I8_SOLLC)
Solyc03g113420.4	845.721	369.824	0.437288	-1.19334	3.56312e-05	0.0201781	GO:0016020;GO:0022857;GO:0055085	-	-	-	-	-	GO:0055085//transmembrane transport;	GO:0016020//membrane;	GO:0022857//transmembrane transporter activity;	-	Protein NRT1/ PTR FAMILY 2.9 (AHRD V3.3 A0A2G2WRJ5_CAPBA)
Solyc03g083870.4	346.222	141.546	0.408831	-1.29042	6.20442e-05	0.0304953	GO:0030599;GO:0042545	K01051	-	-	-	-	GO:0042545//cell wall modification;	-	GO:0030599//pectinesterase activity;	ko00040(Pentose and glucuronate interconversions)	Pectinesterase (AHRD V3.3 A0A200QC54_9MAGN)
Solyc07g007930.3	8222.07	4058.01	0.493551	-1.01873	8.08826e-05	0.0364686	-	K06617	virNOG03519	R	sp|Q8RX87|RFS6_ARATH Probable galactinol--sucrose galactosyltransferase 6 OS=Arabidopsis thaliana GN=RFS6 PE=2 SV=2	gi|723712740|ref|XP_004242758.2| PREDICTED: probable galactinol--sucrose galactosyltransferase 6 isoform X1 [Solanum lycopersicum]	-	-	-	ko00052(Galactose metabolism)	Raffinose synthase family protein (AHRD V3.3 F4K470_ARATH)
Solyc07g054220.1	155.492	50.014	0.321651	-1.63643	8.89176e-05	0.0392594	GO:0003700;GO:0006355	K09286	virNOG07969	K	sp|Q9M0J3|ERF54_ARATH Ethylene-responsive transcription factor ERF054 OS=Arabidopsis thaliana GN=ERF054 PE=2 SV=1	gi|460395537|ref|XP_004243339.1| PREDICTED: ethylene-responsive transcription factor ERF054 [Solanum lycopersicum]	GO:0006355//regulation of transcription, DNA-templated;	-	GO:0003700//DNA-binding transcription factor activity;	-	Ethylene-responsive transcription factor (AHRD V3.3 A0A2G3C0R2_CAPCH)
Solyc01g080570.4	913.598	348.778	0.381764	-1.38925	0.000172633	0.0653238	-	-	-	-	-	-	-	-	-	-	Inosine-uridine preferring nucleoside hydrolase family protein (AHRD V3.3 A0A2U1LEG5_ARTAN)
Solyc01g099160.4	690.151	334.013	0.483972	-1.04701	0.000224733	0.0824548	GO:0016702;GO:0046872;GO:0055114	K15718	-	-	-	-	GO:0055114//obsolete oxidation-reduction process;	-	GO:0016702//oxidoreductase activity, acting on single donors with incorporation of molecular oxygen, incorporation of two atoms of oxygen;GO:0046872//metal ion binding;	ko00591(Linoleic acid metabolism)	lipoxygenase
Solyc03g115940.4	919.974	459.946	0.499956	-1.00013	0.000309721	0.100853	GO:0003677;GO:0006355	-	-	-	-	-	GO:0006355//regulation of transcription, DNA-templated;	-	GO:0003677//DNA binding;	-	Dof zinc finger protein (AHRD V3.3 A0A2K3MQ38_TRIPR)
Solyc05g005870.3	37.8918	1.61535	0.0426307	-4.55196	0.000373348	0.11442	GO:0016020;GO:0016021	-	virNOG13113	S	sp|F4I5D5|WTR11_ARATH WAT1-related protein At1g70260 OS=Arabidopsis thaliana GN=At1g70260 PE=2 SV=1	gi|460386010|ref|XP_004238693.1| PREDICTED: WAT1-related protein At1g70260 [Solanum lycopersicum]	-	GO:0016020//membrane;GO:0016021//integral component of membrane;	-	-	WAT1-related protein (AHRD V3.3 K4BWB4_SOLLC)
Solyc01g096630.3	110.262	35.1936	0.319182	-1.64755	0.000698402	0.180132	-	-	virNOG22463	S	sp|Q9LHH5|LNK3_ARATH Protein LNK3 OS=Arabidopsis thaliana GN=LNK3 PE=1 SV=1	gi|350536553|ref|NP_001234764.1| ACI112 protein [Solanum lycopersicum] gi|68449766|gb|AAY97870.1| ACI112 [Solanum lycopersicum]	-	-	-	-	Cilia-and flagella-associated protein 20 (AHRD V3.3 A0A2G2YYL7_CAPAN)
Solyc04g009050.4	851.451	206.119	0.24208	-2.04645	0.000715082	0.182523	-	-	-	-	-	-	-	-	-	-	agglutinin-like protein (AHRD V3.3 AT3G54500.7)
Solyc04g014770.1	27.9692	3.30127	0.118032	-3.08275	0.000726474	0.182523	-	-	-	-	-	-	-	-	-	-	Unknown protein
Solyc08g013950.1	45.1697	3.61116	0.0799466	-3.64482	0.00085679	0.202244	-	-	-	-	-	-	-	-	-	-	Unknown protein
Solyc12g044190.3	42.9237	4.53883	0.105742	-3.24138	0.00088788	0.204684	GO:0043531	-	-	-	-	-	-	-	GO:0043531//ADP binding;	-	Pvr4 (AHRD V3.3 A0A1D5AHY8_CAPAN)
Solyc01g065700.3	970.354	261.74	0.269737	-1.89038	0.000899555	0.205556	GO:0003824	-	virNOG06453;COG0631	T	sp|Q0WRB2|P2C73_ARATH Probable protein phosphatase 2C 73 OS=Arabidopsis thaliana GN=PPC6-7 PE=2 SV=1	gi|460366820|ref|XP_004229276.1| PREDICTED: probable protein phosphatase 2C 34 [Solanum lycopersicum] gi|723658369|ref|XP_010321558.1| PREDICTED: probable protein phosphatase 2C 34 [Solanum lycopersicum]	-	-	GO:0003824//catalytic activity;	-	Protein phosphatase 2C family protein (AHRD V3.3 A0A2U1N538_ARTAN)
Solyc11g069220.2	281.864	131.487	0.466492	-1.10008	0.000962743	0.20965	GO:0006952;GO:0016021	K08472	virNOG02472	S	sp|Q94KB7|MLO6_ARATH MLO-like protein 6 OS=Arabidopsis thaliana GN=MLO6 PE=2 SV=2	gi|723745749|ref|XP_010313404.1| PREDICTED: LOW QUALITY PROTEIN: MLO-like protein 6 [Solanum lycopersicum]	GO:0006952//defense response;	GO:0016021//integral component of membrane;	-	-	MLO-like protein (AHRD V3.3 K4DA78_SOLLC)
Solyc12g005660.2	137.045	42.8676	0.3128	-1.67669	0.000965756	0.20965	GO:0008270	-	virNOG23549;virNOG23008	S	sp|Q1G3I2|MIP1A_ARATH B-box domain protein 30 OS=Arabidopsis thaliana GN=MIP1A PE=1 SV=1	gi|525314355|ref|NP_001266001.1| Hop-interacting protein THI121 [Solanum lycopersicum] gi|365222932|gb|AEW69818.1| Hop-interacting protein THI121 [Solanum lycopersicum]	-	-	GO:0008270//zinc ion binding;	-	Zinc finger protein/CONSTANS-like protein (AHRD V3.3 A0A2K3M573_TRIPR)
Solyc07g055490.4	27.5805	3.64777	0.132259	-2.91856	0.00118739	0.24592	GO:0005506;GO:0016705;GO:0020037;GO:0055114	-	-	-	-	-	GO:0055114//obsolete oxidation-reduction process;	-	GO:0005506//iron ion binding;GO:0016705//oxidoreductase activity, acting on paired donors, with incorporation or reduction of molecular oxygen;GO:0020037//heme binding;	-	Cytochrome (AHRD V3.3 A0A2G2Z466_CAPAN)
Solyc03g093800.1	269.355	111.532	0.414072	-1.27205	0.00118933	0.24592	-	-	-	-	-	gi|460378874|ref|XP_004235193.1| PREDICTED: glycine-rich cell wall structural protein 2-like [Solanum lycopersicum]	-	-	-	-	glycine-rich cell wall structural protein 2 (AHRD V3.3 XP_004235193.1)
Solyc10g086710.3	362.428	178.489	0.492481	-1.02186	0.00136588	0.267588	-	-	-	-	-	-	-	-	-	-	PAR1 (AHRD V3.3 A0A200R4T9_9MAGN)
Solyc04g082220.3	233.13	107.284	0.46019	-1.1197	0.00152074	0.291288	-	-	-	-	-	-	-	-	-	-	Lysine histidine transporter-like 8 (AHRD V3.3 A0A2G2X1G9_CAPBA)
Solyc01g099990.3	64.956	15.4146	0.237308	-2.07517	0.00161941	0.295941	GO:0005515	-	virNOG33113;virNOG15018	R	sp|O80494|P2B15_ARATH F-box protein PP2-B15 OS=Arabidopsis thaliana GN=PP2B15 PE=2 SV=2	gi|460368825|ref|XP_004230265.1| PREDICTED: F-box protein PP2-B15 [Solanum lycopersicum]	-	-	GO:0005515//protein binding;	-	F-box domain, Phloem protein 2-like protein (AHRD V3.3 A0A2U1KKL5_ARTAN)
Solyc01g105120.4	2887.76	523.632	0.181328	-2.46332	0.00163603	0.295962	-	-	-	-	-	-	-	-	-	-	protein LNK1 (AHRD V3.3 A0A2I4GGH4_9ROSI)
Solyc08g061920.3	257.138	125.97	0.489892	-1.02946	0.00201426	0.342952	GO:0009690;GO:0019139;GO:0050660;GO:0055114	K00279	-	-	-	-	GO:0009690//cytokinin metabolic process;GO:0055114//obsolete oxidation-reduction process;	-	GO:0019139//cytokinin dehydrogenase activity;GO:0050660//flavin adenine dinucleotide binding;	ko00908(Zeatin biosynthesis)	Cytokinin oxidase/dehydrogenase (AHRD V3.3 C3VPM8_SOLTU)
Solyc03g080030.4	268.644	105.097	0.391212	-1.35398	0.00209888	0.3543	-	-	-	-	-	-	-	-	-	-	major latex allergen Hev b 5-like (AHRD V3.3 XP_004235040.1)
Solyc12g005820.3	22.9106	0	0	-Inf	0.00296852	0.422567	-	-	-	-	-	-	-	-	-	-	transmembrane protein (AHRD V3.3 AT3G21710.2)
Solyc01g096620.4	173.35	43.3506	0.250076	-1.99956	0.00342062	0.467529	-	-	-	-	-	-	-	-	-	-	Cilia-and flagella-associated protein 20 (AHRD V3.3 A0A2G2YYL7_CAPAN)
Solyc10g078600.3	78.3745	24.9313	0.318105	-1.65242	0.00368251	0.484555	-	-	-	-	-	-	-	-	-	-	Jacalin-related lectin 3 (AHRD V3.3 A0A2G2Y0W6_CAPAN)
Solyc01g150166.1	430.841	179.552	0.416746	-1.26276	0.00379455	0.486936	-	-	-	-	-	-	-	-	-	-	Unknown protein
Solyc01g068560.3	297.532	91.3429	0.307002	-1.70368	0.00401383	0.502824	-	-	virNOG26071;virNOG08468	S	-	gi|723657724|ref|XP_010320656.1| PREDICTED: uncharacterized protein LOC101268608 [Solanum lycopersicum] gi|723657727|ref|XP_010320660.1| PREDICTED: uncharacterized protein LOC101268608 [Solanum lycopersicum]	-	-	-	-	protein LNK2 isoform X1 (AHRD V3.3 XP_023879322.1)
Solyc10g081560.3	48.7488	11.9382	0.244893	-2.02978	0.00448988	0.53652	-	K08081	-	-	-	-	-	-	-	ko00960(Tropane, piperidine and pyridine alkaloid biosynthesis)	NAD(P)-binding Rossmann-fold superfamily protein (AHRD V3.3 F4IKL5_ARATH),Pfam:PF13561
Solyc04g009870.1	20.5506	2.68283	0.130548	-2.93735	0.0050929	0.584379	-	-	-	-	-	-	-	-	-	-	Unknown protein
Solyc08g082950.4	215.515	49.5097	0.229728	-2.122	0.00511472	0.584379	GO:0015743	-	-	-	-	-	GO:0015743//malate transport;	-	-	-	Aluminum activated malate transporter family protein (AHRD V3.3 A0A2U1LM75_ARTAN)
Solyc05g051710.4	64.6806	20.5333	0.317456	-1.65537	0.00622396	0.665881	-	-	-	-	-	-	-	-	-	-	sorbin/SH3 domain protein (AHRD V3.3 AT5G09960.1)
Solyc05g008990.3	169.754	82.2348	0.484436	-1.04562	0.00679053	0.695888	GO:0004672;GO:0005524;GO:0006468	-	KOG1187;virNOG04329	T	sp|Q9C6K9|LRL11_ARATH LEAF RUST 10 DISEASE-RESISTANCE LOCUS RECEPTOR-LIKE PROTEIN KINASE-like 1.1 OS=Arabidopsis thaliana GN=LRK10L-1.1 PE=2 SV=1	gi|460387490|ref|XP_004239410.1| PREDICTED: probable serine/threonine-protein kinase At1g18390 isoform X1 [Solanum lycopersicum]	GO:0006468//protein phosphorylation;	-	GO:0004672//protein kinase activity;GO:0005524//ATP binding;	-	Protein kinase family protein (AHRD V3.3 A0A2U1MH78_ARTAN)
Solyc10g086380.1	212.086	92.1087	0.434299	-1.20324	0.00681195	0.695888	-	K14494	virNOG02726	K	sp|Q7Y1B6|GAI_SOLLC DELLA protein GAI OS=Solanum lycopersicum GN=GAI PE=2 SV=1	gi|723739916|ref|XP_004249633.2| PREDICTED: DELLA protein GAI-like [Solanum lycopersicum]	-	-	-	ko04075(Plant hormone signal transduction)	Transcription factor GRAS (AHRD V3.3 A0A200PU13_9MAGN)
Solyc07g045030.4	82.6277	33.26	0.402529	-1.31284	0.00690772	0.697466	GO:0003677;GO:0006355	-	-	-	-	-	GO:0006355//regulation of transcription, DNA-templated;	-	GO:0003677//DNA binding;	-	NAC domain-containing protein (AHRD V3.3 A0A2K3NPJ8_TRIPR)
Solyc10g006750.4	72.1959	22.1872	0.307319	-1.70219	0.00758871	0.738248	-	-	-	-	-	-	-	-	-	-	Unknown protein
Solyc12g010550.1	140.586	69.161	0.491946	-1.02343	0.00801672	0.745917	-	-	-	-	-	-	-	-	-	-	counting factor 45-1-like (AHRD V3.3 XP_013669773.1)
Solyc05g012230.4	115.957	40.9477	0.353128	-1.50174	0.00806643	0.745917	-	-	-	-	-	-	-	-	-	-	hypothetical protein (AHRD V3.3 AT5G61040.1)
Solyc01g100750.2	30.9788	4.71326	0.152144	-2.71649	0.00809307	0.745917	-	-	virNOG20715	S	-	gi|460368945|ref|XP_004230325.1| PREDICTED: uncharacterized protein LOC101254641 [Solanum lycopersicum]	-	-	-	-	DUF538 domain-containing protein (AHRD V3.3 A0A1Q3CLQ5_CEPFO)
Solyc04g082120.3	291.52	80.3712	0.275697	-1.85884	0.00857414	0.766399	GO:0004252;GO:0070008	K01322	virNOG09334;COG1505	OE	sp|Q9QUR6|PPCE_MOUSE Prolyl endopeptidase OS=Mus musculus GN=Prep PE=1 SV=1	gi|460385425|ref|XP_004238404.1| PREDICTED: prolyl endopeptidase-like [Solanum lycopersicum]	-	-	GO:0004252//serine-type endopeptidase activity;GO:0070008//serine-type exopeptidase activity;	-	Prolyl oligopeptidase (AHRD V3.3 H2D7F1_COFAR)
Solyc03g082620.4	617.573	231.484	0.374829	-1.4157	0.00867386	0.766399	GO:0055085	-	-	-	-	-	GO:0055085//transmembrane transport;	-	-	-	Metal-nicotianamine transporter YSL1 (AHRD V3.3 A0A2G2X7E8_CAPBA)
Solyc02g071360.4	141.482	69.6659	0.492401	-1.02209	0.00876732	0.766405	GO:0016491;GO:0055114	-	-	-	-	-	GO:0055114//obsolete oxidation-reduction process;	-	GO:0016491//oxidoreductase activity;	-	2-oxoglutarate (2OG) and Fe(II)-dependent oxygenase superfamily protein (AHRD V3.3 F4I629_ARATH)
Solyc03g078580.3	116.864	40.3662	0.345412	-1.53361	0.00886568	0.770632	-	-	-	-	-	-	-	-	-	-	Unknown protein
Solyc08g023660.3	12.1357	0	0	-Inf	0.00972434	0.814531	GO:0006952	-	-	-	sp|P85524|KIRO_ACTDE Kirola OS=Actinidia deliciosa PE=1 SV=1	gi|460398654|ref|XP_004244869.1| PREDICTED: kirola-like [Solanum lycopersicum]	GO:0006952//defense response;	-	-	-	Kirola (AHRD V3.3 A0A1U8F0U0_CAPAN)
Solyc07g006630.4	313.114	17.1608	0.0548067	-4.1895	0.0099105	0.825634	GO:0005515	-	-	-	-	-	-	-	GO:0005515//protein binding;	-	Zinc finger protein CONSTANS-like 5-like (AHRD V3.3 A0A2K3N2C5_TRIPR)
Solyc12g097080.2	83.2568	25.8021	0.30991	-1.69008	0.00992029	0.825634	GO:0005515	K00799	KOG0406;virNOG30014	O	sp|Q9FQA3|GST23_MAIZE Glutathione transferase GST 23 OS=Zea mays PE=2 SV=1	gi|460415326|ref|XP_004253010.1| PREDICTED: probable glutathione S-transferase [Solanum lycopersicum]	-	-	GO:0005515//protein binding;	ko00480(Glutathione metabolism)	Glutathione S-transferase (AHRD V3.3 A0A200PVK3_9MAGN)
Solyc04g055170.3	2682.35	500.289	0.186511	-2.42266	0.0101558	0.83063	GO:0005509;GO:0005544	K17098	virNOG08442	U	sp|Q9XEE2|ANXD2_ARATH Annexin D2 OS=Arabidopsis thaliana GN=ANN2 PE=1 SV=1	gi|802083925|ref|NP_001234101.2| annexin p35 [Solanum lycopersicum] gi|970026031|ref|XP_015074320.1| PREDICTED: annexin D2-like [Solanum pennellii]	-	-	GO:0005509//calcium ion binding;GO:0005544//calcium-dependent phospholipid binding;	-	annexin p35
Solyc02g090560.3	127.686	54.6554	0.428044	-1.22417	0.010236	0.83068	-	K01537	virNOG32904;KOG0204	P	sp|Q9LY77|ACA12_ARATH Calcium-transporting ATPase 12, plasma membrane-type OS=Arabidopsis thaliana GN=ACA12 PE=2 SV=1	gi|460375690|ref|XP_004233637.1| PREDICTED: calcium-transporting ATPase 12, plasma membrane-type-like [Solanum lycopersicum]	-	-	-	-	Calcium-transporting ATPase (AHRD V3.3 A0A200RBT6_9MAGN)
Solyc08g006730.1	1519.99	558.553	0.367472	-1.4443	0.010364	0.835859	-	K22246	KOG3216	E	sp|Q9SMB8|THT11_TOBAC Tyramine N-feruloyltransferase 4/11 OS=Nicotiana tabacum GN=THT4 PE=2 SV=1	gi|460397929|ref|XP_004244517.1| PREDICTED: tyramine N-feruloyltransferase 4/11-like [Solanum lycopersicum]	-	-	-	-	Tyramine N-feruloyltransferase 10/30 (AHRD V3.3 A0A2G2VBA1_CAPBA)
Solyc01g100980.4	45.2927	15.2075	0.335761	-1.57449	0.0105907	0.839506	GO:0004650;GO:0005975	-	-	-	-	-	GO:0005975//carbohydrate metabolic process;	-	GO:0004650//polygalacturonase activity;	-	Pectin lyase-like superfamily protein (AHRD V3.3 A0A2U1LK87_ARTAN)
Solyc02g084780.4	3054.07	1425.57	0.466777	-1.0992	0.0106553	0.839506	GO:0004601;GO:0006979;GO:0020037;GO:0055114	K00430	-	-	-	-	GO:0006979//response to oxidative stress;GO:0055114//obsolete oxidation-reduction process;	-	GO:0004601//peroxidase activity;GO:0020037//heme binding;	ko00940(Phenylpropanoid biosynthesis)	Peroxidase (AHRD V3.3 K4BAZ3_SOLLC)
Solyc02g089500.4	198.329	83.3936	0.420481	-1.24989	0.0130806	0.938707	GO:0008270	-	-	-	-	-	-	-	GO:0008270//zinc ion binding;	-	Zinc finger protein CONSTANS-LIKE 2 (AHRD V3.3 A0A2G3ABV8_CAPAN)
Solyc12g008670.2	26.7512	1.27151	0.047531	-4.39499	0.0134724	0.9511	-	K09422	virNOG06373;virNOG34393	K	sp|Q9SJL7|RAX2_ARATH Transcription factor RAX2 OS=Arabidopsis thaliana GN=RAX2 PE=1 SV=1	gi|460412530|ref|XP_004251651.1| PREDICTED: transcription factor RAX1-like [Solanum lycopersicum]	-	-	-	-	blind-like4
Solyc04g007500.1	63.2023	26.2421	0.415208	-1.26809	0.0138931	0.975514	-	-	virNOG23833	O	sp|Q9ZT50|RHA2A_ARATH E3 ubiquitin-protein ligase RHA2A OS=Arabidopsis thaliana GN=RHA2A PE=1 SV=1	gi|723690338|ref|XP_010319406.1| PREDICTED: E3 ubiquitin-protein ligase RHA2A [Solanum lycopersicum]	-	-	-	-	RING-H2 finger protein 2B (AHRD V3.3 A0A2U1PWM9_ARTAN)
Solyc01g015080.3	2027.52	891.481	0.43969	-1.18544	0.0140871	0.983586	GO:0004601;GO:0006979;GO:0020037;GO:0055114	K00430	virNOG08514	G	sp|Q42517|PERN_ARMRU Peroxidase N OS=Armoracia rusticana GN=HRPN PE=2 SV=1	gi|460364898|ref|XP_004228346.1| PREDICTED: peroxidase N-like [Solanum lycopersicum]	GO:0006979//response to oxidative stress;GO:0055114//obsolete oxidation-reduction process;	-	GO:0004601//peroxidase activity;GO:0020037//heme binding;	ko00940(Phenylpropanoid biosynthesis)	Peroxidase (AHRD V3.3 K4AUE2_SOLLC)
Solyc08g068870.3	69.4072	29.5566	0.425844	-1.2316	0.014453	0.994627	-	-	KOG1339	O	sp|Q8S9J6|ASPA_ARATH Aspartyl protease family protein At5g10770 OS=Arabidopsis thaliana GN=At5g10770 PE=2 SV=1	gi|460399535|ref|XP_004245294.1| PREDICTED: protein ASPARTIC PROTEASE IN GUARD CELL 1-like [Solanum lycopersicum]	-	-	-	-	Eukaryotic aspartyl protease family protein, expressed (AHRD V3.3 Q2R8V2_ORYSJ)
Solyc07g055560.4	35.8522	10.7662	0.300294	-1.73555	0.0144737	0.994627	GO:0005506;GO:0016705;GO:0020037;GO:0055114	-	-	-	-	-	GO:0055114//obsolete oxidation-reduction process;	-	GO:0005506//iron ion binding;GO:0016705//oxidoreductase activity, acting on paired donors, with incorporation or reduction of molecular oxygen;GO:0020037//heme binding;	-	Cytochrome (AHRD V3.3 A0A2G3C1F9_CAPCH)
Solyc02g086530.4	36.4086	2.34031	0.064279	-3.95951	0.014808	1	-	K06617	-	-	-	-	-	-	-	ko00052(Galactose metabolism)	Raffinose synthase (AHRD V3.3 G5DF09_9LAMI)
Solyc01g100490.4	741.907	344.107	0.463815	-1.10838	0.0151755	1	GO:0030410;GO:0030418	K05953	-	-	-	-	GO:0030418//nicotianamine biosynthetic process;	-	GO:0030410//nicotianamine synthase activity;	ko00997(Biosynthesis of various secondary metabolites - part 3);ko00270(Cysteine and methionine metabolism)	chloronerva
Solyc03g097420.3	73.4314	33.1958	0.452066	-1.1454	0.0166648	1	-	K17279	COG5052;virNOG19612;virNOG21721	U	sp|Q9FED2|HA22E_ARATH HVA22-like protein e OS=Arabidopsis thaliana GN=HVA22E PE=2 SV=1	gi|460379212|ref|XP_004235358.1| PREDICTED: HVA22-like protein e [Solanum lycopersicum] gi|970016450|ref|XP_015069331.1| PREDICTED: HVA22-like protein e [Solanum pennellii]	-	-	-	-	HVA22-like protein (AHRD V3.3 A0A2G3A0I0_CAPAN)
Solyc04g011490.4	18.5824	3.19675	0.17203	-2.53926	0.0167218	1	-	-	-	-	-	-	-	-	-	-	CASP-like protein (AHRD V3.3 A0A2G2XA87_CAPBA)
Solyc08g062437.1	381.041	29.1995	0.076631	-3.70593	0.0173093	1	-	K13993	-	-	-	-	-	-	-	ko04141(Protein processing in endoplasmic reticulum)	17.9 kDa class II heat shock protein (AHRD V3.3 A0A2G3CY92_CAPCH)
Solyc12g087840.1	71.1101	32.4013	0.45565	-1.134	0.0174239	1	-	-	virNOG18650	O	sp|Q8LFY8|ATL54_ARATH RING-H2 finger protein ATL54 OS=Arabidopsis thaliana GN=ATL54 PE=2 SV=2	gi|460414723|ref|XP_004252713.1| PREDICTED: RING-H2 finger protein ATL54-like [Solanum lycopersicum]	-	-	-	-	RING/U-box superfamily protein (AHRD V3.3 A0A2U1LC40_ARTAN)
Solyc03g113930.3	21.4695	0.343844	0.0160154	-5.96439	0.0174761	1	-	K13993	-	-	-	-	-	-	-	ko04141(Protein processing in endoplasmic reticulum)	22.0 kDa class IV heat shock protein (AHRD V3.3 A0A2G3ATG3_CAPCH)
Solyc08g068150.4	804.985	393.757	0.489148	-1.03166	0.0175263	1	-	-	-	-	-	-	-	-	-	-	BURP domain-containing protein (AHRD V3.3 A0A2U1QID7_ARTAN)
Solyc09g005840.2	16.8239	2.61425	0.155389	-2.68604	0.0178895	1	GO:0000145;GO:0006887	K07195	-	-	-	-	GO:0006887//exocytosis;	GO:0000145//exocyst;	-	-	Exocyst subunit Exo70 family protein (AHRD V3.3 A0A2G2YQH8_CAPAN)
Solyc01g106470.3	510.303	175.216	0.343358	-1.54221	0.01838	1	-	-	virNOG06288	R	-	gi|460369628|ref|XP_004230659.1| PREDICTED: uncharacterized protein LOC101254738 [Solanum lycopersicum]	-	-	-	-	Tunicamycin induced protein (AHRD V3.3 Q84JN2_ARATH)
Solyc01g088160.4	45.4399	3.33656	0.073428	-3.76753	0.0202329	1	GO:0016491;GO:0050660;GO:0055114	K00279	-	-	-	-	GO:0055114//obsolete oxidation-reduction process;	-	GO:0016491//oxidoreductase activity;GO:0050660//flavin adenine dinucleotide binding;	ko00908(Zeatin biosynthesis)	cytokinin oxidase2
Solyc10g050510.1	7.03045	0	0	-Inf	0.0205535	1	-	-	-	-	-	gi|697137508|ref|XP_009622855.1| PREDICTED: uncharacterized protein LOC104114180 [Nicotiana tomentosiformis]	-	-	-	-	Unknown protein
Solyc02g084200.3	33.6533	10.3864	0.308631	-1.69605	0.0207538	1	-	-	-	-	-	-	-	-	-	-	Zinc finger transcription factor 19
Solyc04g150160.1	6372.41	2930.3	0.459841	-1.12079	0.0208086	1	-	-	-	-	-	-	-	-	-	-	Unknown protein
Solyc06g072530.3	156.321	63.6438	0.407136	-1.29642	0.0211411	1	-	-	virNOG21394	S	sp|A7PHN8|CSPL4_VITVI CASP-like protein 1F1 OS=Vitis vinifera GN=VIT_17s0000g00560 PE=2 SV=2	gi|460391704|ref|XP_004241459.1| PREDICTED: CASP-like protein 1F1 [Solanum lycopersicum]	-	-	-	-	CASP-like protein (AHRD V3.3 A0A328D0P9_9ASTE)
Solyc12g098910.2	327.446	146.508	0.447427	-1.16028	0.0211578	1	GO:0004672;GO:0005524;GO:0006468	K07198	virNOG04106	T	sp|Q8RWC9|CIPK1_ARATH CBL-interacting serine/threonine-protein kinase 1 OS=Arabidopsis thaliana GN=CIPK1 PE=1 SV=2	gi|970068164|ref|XP_015061203.1| PREDICTED: CBL-interacting serine/threonine-protein kinase 1 [Solanum pennellii]	GO:0006468//protein phosphorylation;	-	GO:0004672//protein kinase activity;GO:0005524//ATP binding;	-	Non-specific serine/threonine protein kinase (AHRD V3.3 A0A2G2VIL4_CAPBA)
Solyc03g113960.4	108.512	49.9338	0.460167	-1.11977	0.0216373	1	GO:0005516	-	-	-	-	-	-	-	GO:0005516//calmodulin binding;	-	Calmodulin binding protein-like (AHRD V3.3 A0A200QLB3_9MAGN)
Solyc08g007430.2	18.9029	2.41022	0.127505	-2.97137	0.0217225	1	GO:0016020;GO:0022857;GO:0055085	-	virNOG09195	P	sp|Q05085|PTR7_ARATH Protein NRT1/ PTR FAMILY 6.3 OS=Arabidopsis thaliana GN=NPF6.3 PE=1 SV=1	gi|460398039|ref|XP_004244572.1| PREDICTED: protein NRT1/ PTR FAMILY 6.3-like [Solanum lycopersicum]	GO:0055085//transmembrane transport;	GO:0016020//membrane;	GO:0022857//transmembrane transporter activity;	-	NIT2
Solyc06g066680.3	17.4856	2.61359	0.149471	-2.74207	0.0220173	1	-	K15109	virNOG05295	C	sp|Q9CA93|BAC2_ARATH Mitochondrial arginine transporter BAC2 OS=Arabidopsis thaliana GN=BAC2 PE=1 SV=1	gi|460392250|ref|XP_004241730.1| PREDICTED: mitochondrial arginine transporter BAC2-like [Solanum lycopersicum]	-	-	-	-	Mitochondrial carrier protein (AHRD V3.3 A0A200PP03_9MAGN)
Solyc01g100760.2	201.416	80.4033	0.399189	-1.32486	0.0221496	1	-	-	virNOG20715	S	-	gi|460368947|ref|XP_004230326.1| PREDICTED: uncharacterized protein LOC101254945 [Solanum lycopersicum]	-	-	-	-	DUF538 domain-containing protein (AHRD V3.3 A0A1Q3CLQ5_CEPFO)
Solyc11g020330.1	49.4304	1.95986	0.0396489	-4.65658	0.0227239	1	-	K13993	virNOG17749;virNOG29420	O	sp|P19244|HSP41_PEA 22.7 kDa class IV heat shock protein OS=Pisum sativum GN=HSP22.7 PE=2 SV=1	gi|926657629|ref|NP_001234600.2| small heat shock protein precursor [Solanum lycopersicum]	-	-	-	ko04141(Protein processing in endoplasmic reticulum)	leer-sHSP small heat shock protein
Solyc07g008980.3	6.70391	0	0	-Inf	0.0229524	1	-	-	-	-	-	gi|1026054114|ref|XP_016571606.1| PREDICTED: defensin-like protein 19 [Capsicum annuum]	-	-	-	-	defensin-like protein 19 (AHRD V3.3 A0A2G2ZPK5_CAPAN)
Solyc12g011200.3	41.2403	14.9975	0.363662	-1.45933	0.0232286	1	GO:0003700;GO:0006355;GO:0043565	-	-	-	-	-	GO:0006355//regulation of transcription, DNA-templated;	-	GO:0003700//DNA-binding transcription factor activity;GO:0043565//sequence-specific DNA binding;	-	WRKY transcription factor 28
Solyc06g076560.2	1016.36	119.24	0.117321	-3.09147	0.0236421	1	-	K13993	virNOG20594	O	sp|O82011|HSP11_SOLPE 17.7 kDa class I heat shock protein OS=Solanum peruvianum PE=2 SV=1	gi|350536011|ref|NP_001234225.1| type I small heat shock protein 17.6 kDa isoform [Solanum lycopersicum] gi|4836473|gb|AAD30454.1|AF123257_1 17.6 kD class I small heat shock protein [Solanum lycopersicum] gi|24954791|gb|AAN64315.1| type I small heat shock protein 17.6 kDa isoform [Solanum lycopersicum] gi|349591295|gb|AEP95306.1| class I small heat shock protein 17.6 [Solanum lycopersicum]	-	-	-	ko04141(Protein processing in endoplasmic reticulum)	Class I heat shock protein (AHRD V3.3 A0A2K3M3P7_TRIPR)
Solyc07g045000.4	119.292	28.3081	0.237301	-2.07521	0.0247602	1	-	-	-	-	-	-	-	-	-	-	Homeodomain-like protein (AHRD V3.3 A0A2U1N2T8_ARTAN)
Solyc01g109390.3	1285.45	607.227	0.472385	-1.08197	0.0248859	1	-	-	virNOG24842	R	sp|Q8W453|DIRL1_ARATH Putative lipid-transfer protein DIR1 OS=Arabidopsis thaliana GN=DIR1 PE=1 SV=1	gi|460370287|ref|XP_004230985.1| PREDICTED: putative lipid-transfer protein DIR1 [Solanum lycopersicum]	-	-	-	-	Bifunctional inhibitor/lipid-transfer protein/seed storage 2S albumin superfamily protein (AHRD V3.3 Q8GXG3_ARATH)
Solyc10g076210.2	405.801	141.649	0.34906	-1.51845	0.0254822	1	GO:0004601;GO:0006979;GO:0020037;GO:0055114	K00430	virNOG02484	R	sp|A7NY33|PER4_VITVI Peroxidase 4 OS=Vitis vinifera GN=GSVIVT00023967001 PE=1 SV=1	gi|460407224|ref|XP_004249054.1| PREDICTED: peroxidase 70-like [Solanum lycopersicum]	GO:0006979//response to oxidative stress;GO:0055114//obsolete oxidation-reduction process;	-	GO:0004601//peroxidase activity;GO:0020037//heme binding;	ko00940(Phenylpropanoid biosynthesis)	Peroxidase (AHRD V3.3 K4D1W3_SOLLC)
Solyc01g099880.4	38.3807	7.70796	0.200829	-2.31596	0.0256623	1	GO:0016021	K15382	-	-	-	-	-	GO:0016021//integral component of membrane;	-	-	Bidirectional sugar transporter SWEET (AHRD V3.3 A0A1U8E5W8_CAPAN)
Solyc08g080745.2	40.9182	15.5467	0.379946	-1.39613	0.0265794	1	-	-	-	-	-	-	-	-	-	-	DUF239 domain-containing protein/DUF4409 domain-containing protein (AHRD V3.3 A0A1Q3CSL7_CEPFO)
Solyc02g079690.1	47.989	11.2472	0.234371	-2.09314	0.0265904	1	GO:0048544	-	COG0515	T	sp|O64477|Y2913_ARATH G-type lectin S-receptor-like serine/threonine-protein kinase At2g19130 OS=Arabidopsis thaliana GN=At2g19130 PE=2 SV=1	gi|1025289788|ref|XP_016497186.1| PREDICTED: G-type lectin S-receptor-like serine/threonine-protein kinase At2g19130 isoform X4 [Nicotiana tabacum]	GO:0048544//recognition of pollen;	-	-	-	S-locus lectin protein kinase family protein (AHRD V3.3 F4I8U6_ARATH)
Solyc04g072310.3	49.5674	20.2247	0.408025	-1.29327	0.0275356	1	-	-	-	-	-	gi|460384307|ref|XP_004237854.1| PREDICTED: protein FAM133B-like [Solanum lycopersicum]	-	-	-	-	histone-lysine N-methyltransferase SETD1B-A (AHRD V3.3 XP_004237854.1)
Solyc03g150140.1	18.1432	1.37604	0.0758433	-3.72083	0.0276471	1	-	-	-	-	-	-	-	-	-	-	Unknown protein
Solyc04g079820.3	29.8675	9.56461	0.320235	-1.6428	0.0288746	1	-	-	virNOG05893	U	sp|Q5EAF2|IP5PB_ARATH Type IV inositol polyphosphate 5-phosphatase 11 OS=Arabidopsis thaliana GN=IP5P11 PE=1 SV=1	gi|460385044|ref|XP_004238215.1| PREDICTED: type I inositol 1,4,5-trisphosphate 5-phosphatase 11 [Solanum lycopersicum]	-	-	-	-	Inositol polyphosphate-related phosphatase (AHRD V3.3 A0A200Q277_9MAGN)
Solyc05g052280.3	6342.57	2656.49	0.418834	-1.25555	0.0294113	1	GO:0004601;GO:0006979;GO:0020037;GO:0055114	K00430	virNOG05361	G	sp|Q9FLC0|PER52_ARATH Peroxidase 52 OS=Arabidopsis thaliana GN=PER52 PE=2 SV=1	gi|460388619|ref|XP_004239964.1| PREDICTED: peroxidase P7-like [Solanum lycopersicum]	GO:0006979//response to oxidative stress;GO:0055114//obsolete oxidation-reduction process;	-	GO:0004601//peroxidase activity;GO:0020037//heme binding;	ko00940(Phenylpropanoid biosynthesis)	Peroxidase (AHRD V3.3 K4C1Q9_SOLLC)
Solyc09g097760.3	524.968	0	0	-Inf	0.0298155	1	-	-	NOG230868;virNOG38557	S	sp|P23137|GRP1_TOBAC Glycine-rich protein OS=Nicotiana tabacum GN=GRP PE=2 SV=1	gi|460405135|ref|XP_004248032.1| PREDICTED: glycine-rich protein DC9.1-like [Solanum lycopersicum]	-	-	-	-	Glycine-rich protein (AHRD V3.3 A0A2G2W2G9_CAPBA)
Solyc08g007130.4	19.8717	3.02866	0.152411	-2.71396	0.0305556	1	GO:0000272;GO:0016161	K01177	-	-	-	-	GO:0000272//polysaccharide catabolic process;	-	GO:0016161//beta-amylase activity;	ko00500(Starch and sucrose metabolism)	Beta-amylase (AHRD V3.3 A0A2G3DCL2_CAPCH)
Solyc06g072210.1	493.195	0	0	-Inf	0.0307548	1	GO:0004866	-	virNOG17981	R	sp|P13087|MIRA_SYNDU Miraculin OS=Synsepalum dulcificum PE=1 SV=3	gi|460393097|ref|XP_004242148.1| PREDICTED: miraculin-like [Solanum lycopersicum]	-	-	GO:0004866//endopeptidase inhibitor activity;	-	Miraculin (AHRD V3.3 A0A1U8H778_CAPAN)
Solyc04g007380.3	16.5082	0	0	-Inf	0.03108	1	GO:0004672;GO:0005524;GO:0006468	-	-	-	-	-	GO:0006468//protein phosphorylation;	-	GO:0004672//protein kinase activity;GO:0005524//ATP binding;	-	Receptor-like protein kinase (AHRD V3.3 D3G6F0_CAPAN)
Solyc12g005610.3	25.9265	7.63408	0.294451	-1.7639	0.0314719	1	GO:0005515	-	-	-	-	-	-	-	GO:0005515//protein binding;	-	Leucine-rich receptor-like kinase family protein (AHRD V3.3 G7L9I8_MEDTR)
Solyc02g082750.4	54.7843	25.0359	0.45699	-1.12977	0.032173	1	GO:0042578	K21797	-	-	-	-	-	-	GO:0042578//phosphoric ester hydrolase activity;	ko04070(Phosphatidylinositol signaling system);ko00562(Inositol phosphate metabolism)	Phosphoinositide phosphatase family protein (AHRD V3.3 A0A2U1LC37_ARTAN)
Solyc03g006250.2	790.727	326.667	0.413122	-1.27536	0.0327445	1	GO:0016788	-	virNOG11253;COG3240	I	sp|Q8RXT9|GDL8_ARATH GDSL esterase/lipase At1g28590 OS=Arabidopsis thaliana GN=At1g28590 PE=2 SV=2	gi|460376622|ref|XP_004234096.1| PREDICTED: GDSL esterase/lipase At1g28590-like [Solanum lycopersicum]	-	-	GO:0016788//hydrolase activity, acting on ester bonds;	-	GDSL esterase/lipase (AHRD V3.3 A0A1U8GGV5_CAPAN)
Solyc02g068660.3	66.8617	25.8972	0.387325	-1.36838	0.0329326	1	GO:0004672;GO:0005524;GO:0006468	-	-	-	-	-	GO:0006468//protein phosphorylation;	-	GO:0004672//protein kinase activity;GO:0005524//ATP binding;	-	wall-associated receptor kinase-like 10 (AHRD V3.3 A0A2I4G978_9ROSI)
Solyc04g007320.3	91.8263	44.0558	0.479774	-1.05957	0.0339951	1	GO:0043531	-	-	-	-	-	-	-	GO:0043531//ADP binding;	-	Disease resistance protein (TIR-NBS-LRR class) (AHRD V3.3 A0A2U1PW75_ARTAN)
Solyc03g005910.3	40.3269	15.8244	0.392402	-1.34959	0.0342282	1	GO:0016788	-	virNOG29194	R	sp|Q9C7N4|GDL15_ARATH GDSL esterase/lipase At1g29670 OS=Arabidopsis thaliana GN=At1g29670 PE=2 SV=1	gi|460376567|ref|XP_004234069.1| PREDICTED: GDSL esterase/lipase At1g29670-like [Solanum lycopersicum]	-	-	GO:0016788//hydrolase activity, acting on ester bonds;	-	GDSL esterase/lipase (AHRD V3.3 A0A2R6RG70_ACTCH)
Solyc09g089580.4	550.803	141.212	0.256375	-1.96367	0.0347229	1	GO:0016491;GO:0055114	-	-	-	-	-	GO:0055114//obsolete oxidation-reduction process;	-	GO:0016491//oxidoreductase activity;	-	2-oxoglutarate (2OG) and Fe(II)-dependent oxygenase superfamily protein (AHRD V3.3 A0A2U1QA13_ARTAN)
Solyc07g054790.1	134.008	0	0	-Inf	0.0350923	1	-	-	virNOG24825	R	-	gi|970039394|ref|XP_015081035.1| PREDICTED: uncharacterized protein LOC107024556 [Solanum pennellii]	-	-	-	-	Wound-responsive family protein (AHRD V3.3 A0A2K3L288_TRIPR)
Solyc02g076670.3	47.5341	14.2792	0.300399	-1.73505	0.0369859	1	-	-	virNOG24633;virNOG35102	R	sp|Q700D9|MYBF_ARATH Putative Myb family transcription factor At1g14600 OS=Arabidopsis thaliana GN=At1g14600 PE=2 SV=2	gi|460374521|ref|XP_004233059.1| PREDICTED: two-component response regulator ARR18-like [Solanum lycopersicum]	-	-	-	-	Myb domain, Homeodomain-like protein (AHRD V3.3 A0A2U1Q384_ARTAN)
Solyc11g005840.2	599.151	206.744	0.345062	-1.53507	0.037385	1	-	-	virNOG11655	R	sp|Q8CTA4|CSD_STAES Probable cysteine desulfurase OS=Staphylococcus epidermidis (strain ATCC 12228) GN=csd PE=3 SV=1	gi|460408941|ref|XP_004249899.1| PREDICTED: uncharacterized protein LOC101247180 [Solanum lycopersicum]	-	-	-	-	Aminotransferase (AHRD V3.3 A0A200PUW3_9MAGN)
Solyc07g009260.3	27.4443	0.343844	0.0125288	-6.31861	0.0377961	1	-	-	virNOG26612	R	sp|P82787|DEF19_ARATH Defensin-like protein 19 OS=Arabidopsis thaliana GN=PDF1.4 PE=3 SV=2	gi|460394521|ref|XP_004242851.1| PREDICTED: defensin-like protein 1 [Solanum lycopersicum]	-	-	-	-	Defensin-like protein 1 (AHRD V3.3 A0A2G3AQC7_CAPCH),Pfam:PF00304
Solyc01g058250.2	59.5188	0	0	-Inf	0.0378837	1	GO:0016491;GO:0055114	K04124	virNOG09304	Q	sp|O24648|G3OX_PEA Gibberellin 3-beta-dioxygenase 1 OS=Pisum sativum GN=LE PE=1 SV=1	gi|460366455|ref|XP_004229097.1| PREDICTED: gibberellin 3-beta-dioxygenase 1-like [Solanum lycopersicum]	GO:0055114//obsolete oxidation-reduction process;	-	GO:0016491//oxidoreductase activity;	ko00904(Diterpenoid biosynthesis)	2-oxoglutarate (2OG) and Fe(II)-dependent oxygenase superfamily protein (AHRD V3.3 Q9SYM7_ARATH)
Solyc09g091600.4	243.376	70.8445	0.29109	-1.78046	0.0382052	1	GO:0005515	-	-	-	-	-	-	-	GO:0005515//protein binding;	-	Protein SULFUR DEFICIENCY-INDUCED 1 (AHRD V3.3 A0A2G2ZTV9_CAPAN)
Solyc02g069190.4	274.979	0	0	-Inf	0.0394069	1	GO:0016020;GO:0030001;GO:0046873;GO:0055085	K14709	-	-	-	-	GO:0030001//metal ion transport;GO:0055085//transmembrane transport;	GO:0016020//membrane;	GO:0046873//metal ion transmembrane transporter activity;	-	iron-regulated transporter 2
Solyc06g074420.1	438.41	103.398	0.235848	-2.08407	0.0399134	1	GO:0005506;GO:0016705;GO:0020037;GO:0055114	K20624	virNOG08478	Q	sp|Q9ZUX1|C94C1_ARATH Cytochrome P450 94C1 OS=Arabidopsis thaliana GN=CYP94C1 PE=1 SV=1	gi|723707587|ref|XP_010322431.1| PREDICTED: cytochrome P450 94C1 [Solanum lycopersicum]	GO:0055114//obsolete oxidation-reduction process;	-	GO:0005506//iron ion binding;GO:0016705//oxidoreductase activity, acting on paired donors, with incorporation or reduction of molecular oxygen;GO:0020037//heme binding;	-	Cytochrome P450 (AHRD V3.3 A0A200Q6A4_9MAGN)
Solyc10g076240.3	17729.8	4904.97	0.276651	-1.85386	0.0401547	1	GO:0004601;GO:0006979;GO:0020037;GO:0055114	K00430	-	-	-	-	GO:0006979//response to oxidative stress;GO:0055114//obsolete oxidation-reduction process;	-	GO:0004601//peroxidase activity;GO:0020037//heme binding;	ko00940(Phenylpropanoid biosynthesis)	Peroxidase (AHRD V3.3 K4D1W6_SOLLC)
Solyc01g092950.3	29.2592	10.2836	0.351466	-1.50854	0.0406193	1	GO:0003700;GO:0005634;GO:0006355	-	virNOG08927	K	sp|O64645|SOC1_ARATH MADS-box protein SOC1 OS=Arabidopsis thaliana GN=SOC1 PE=1 SV=1	gi|723666717|ref|XP_010315450.1| PREDICTED: MADS-box protein SOC1-like [Solanum lycopersicum]	GO:0006355//regulation of transcription, DNA-templated;	GO:0005634//nucleus;	GO:0003700//DNA-binding transcription factor activity;	-	MADS-box protein (AHRD V3.3 A1BQ41_VITVI)
Solyc09g082250.3	18.3479	0.618444	0.0337065	-4.89083	0.0410035	1	-	-	-	-	-	-	-	-	-	-	N-acetyltransferase (AHRD V3.3 A0A2N9Z4V7_PAEPO)
Solyc10g024490.2	175.967	73.1041	0.415441	-1.26728	0.0410697	1	GO:0016020;GO:0022857;GO:0055085	K14638	virNOG05618	P	sp|Q9LQL2|PTR14_ARATH Protein NRT1/ PTR FAMILY 7.3 OS=Arabidopsis thaliana GN=NPF7.3 PE=1 SV=2	gi|723735431|ref|XP_010327292.1| PREDICTED: protein NRT1/ PTR FAMILY 7.3-like [Solanum lycopersicum]	GO:0055085//transmembrane transport;	GO:0016020//membrane;	GO:0022857//transmembrane transporter activity;	-	Protein NRT1/ PTR FAMILY 7.3 (AHRD V3.3 A0A2G2YL05_CAPAN)
Solyc03g115780.2	36.3937	14.1983	0.390131	-1.35797	0.0412443	1	-	-	virNOG02295	L	sp|Q9FLR0|NEN1_ARATH Protein NEN1 OS=Arabidopsis thaliana GN=NEN1 PE=2 SV=1	gi|460381482|ref|XP_004236478.1| PREDICTED: protein NEN1-like [Solanum lycopersicum]	-	-	-	-	Polynucleotidyl transferase, ribonuclease H-like superfamily protein (AHRD V3.3 A0A2U1N8M3_ARTAN)
Solyc01g088400.4	141.6	50.3991	0.355926	-1.49035	0.0420978	1	GO:0005506;GO:0008610;GO:0016491;GO:0055114	K15404	-	-	-	-	GO:0008610//lipid biosynthetic process;GO:0055114//obsolete oxidation-reduction process;	-	GO:0005506//iron ion binding;GO:0016491//oxidoreductase activity;	ko00073(Cutin, suberine and wax biosynthesis)	ECERIFERUM 1
Solyc07g009500.3	1195.46	1.96118	0.00164052	-9.25163	0.0432697	1	GO:0008061	-	-	-	-	-	-	-	GO:0008061//chitin binding;	-	Chitinase 12 (AHRD V3.3 A0A2G2VG15_CAPBA)
Solyc08g006750.4	2074.48	564.397	0.272067	-1.87797	0.043508	1	GO:0016831;GO:0019752;GO:0030170	K22427	-	-	-	-	GO:0019752//carboxylic acid metabolic process;	-	GO:0016831//carboxy-lyase activity;GO:0030170//pyridoxal phosphate binding;	ko00360(Phenylalanine metabolism)	Serine decarboxylase (AHRD V3.3 A0A1U8F8Y3_CAPAN)
Solyc07g053130.4	48.4503	16.035	0.330958	-1.59528	0.0435396	1	GO:0004672;GO:0006468	-	-	-	-	-	GO:0006468//protein phosphorylation;	-	GO:0004672//protein kinase activity;	-	G-type lectin S-receptor-like serine/threonine-protein kinase (AHRD V3.3 A0A2G2Z3R4_CAPAN)
Solyc01g086670.3	34.8058	6.94772	0.199614	-2.32471	0.0436026	1	-	-	-	-	-	-	-	-	-	-	Unknown protein
Solyc07g044900.1	229.989	0	0	-Inf	0.0449008	1	-	-	-	-	-	-	-	-	-	-	Unknown protein
Solyc03g111100.1	164.585	10.281	0.0624661	-4.00078	0.0452901	1	-	-	virNOG17405	S	-	gi|460381214|ref|XP_004236347.1| PREDICTED: uncharacterized protein LOC101267981 [Solanum lycopersicum]	-	-	-	-	At3g48510 (AHRD V3.3 Q9SMP6_ARATH)
Solyc10g039383.1	51.3824	20.7413	0.403665	-1.30877	0.0455148	1	-	-	-	-	-	-	-	-	-	-	Unknown protein
Solyc06g054060.1	219.779	10.968	0.0499047	-4.32468	0.0455459	1	-	-	virNOG21169	R	sp|Q9ZQI8|NLTL2_ARATH Non-specific lipid-transfer protein-like protein At2g13820 OS=Arabidopsis thaliana GN=At2g13820 PE=1 SV=1	gi|723706637|ref|XP_004241146.2| PREDICTED: non-specific lipid-transfer protein-like protein At2g13820 [Solanum lycopersicum]	-	-	-	-	Lipid transfer protein (AHRD V3.3 Q5MJA5_CAPAN)
Solyc02g082960.3	164.055	81.9905	0.499774	-1.00065	0.0460336	1	GO:0004568;GO:0006032;GO:0016998	-	virNOG01205;COG3979	G	sp|Q05537|CHID_SOLLC Basic endochitinase (Fragment) OS=Solanum lycopersicum GN=CHI14 PE=2 SV=1	gi|970008698|ref|XP_015065219.1| PREDICTED: basic endochitinase-like [Solanum pennellii]	GO:0006032//chitin catabolic process;GO:0016998//cell wall macromolecule catabolic process;	-	GO:0004568//chitinase activity;	-	Chitinase (AHRD V3.3 Q9FS45_VITVI)
Solyc02g071130.4	103.754	41.2482	0.397559	-1.33076	0.0463109	1	GO:0003700;GO:0006355;GO:0043565	-	-	-	-	-	GO:0006355//regulation of transcription, DNA-templated;	-	GO:0003700//DNA-binding transcription factor activity;GO:0043565//sequence-specific DNA binding;	-	WRKY transcription factor 71
Solyc07g009290.3	605.103	282.803	0.467364	-1.09738	0.0465092	1	-	-	-	-	-	gi|970040939|ref|XP_015081859.1| PREDICTED: uncharacterized protein LOC107025603 [Solanum pennellii]	-	-	-	-	defensin-like protein 1 (AHRD V3.3 A0A1U7W6X0_NICSY)
Solyc11g022530.3	9.30821	0.96295	0.103452	-3.27297	0.0466137	1	-	-	-	-	-	-	-	-	-	-	Late embryogenesis abundant domain-containing protein / LEA domain-containing protein (AHRD V3.3 Q9C7H3_ARATH)
Solyc03g094110.4	60.5952	29.0648	0.479654	-1.05993	0.0467008	1	-	-	-	-	-	-	-	-	-	-	Nucleotide-diphospho-sugar transferase (AHRD V3.3 A0A2U1NTH5_ARTAN)
Solyc09g072810.3	296.187	144.587	0.48816	-1.03458	0.0478039	1	GO:0004672;GO:0005524;GO:0006468	-	virNOG06621	T	sp|Q8VZG8|MIK2_ARATH MDIS1-interacting receptor like kinase 2 OS=Arabidopsis thaliana GN=MIK2 PE=1 SV=3	gi|460404056|ref|XP_004247501.1| PREDICTED: probable LRR receptor-like serine/threonine-protein kinase At4g08850 [Solanum lycopersicum]	GO:0006468//protein phosphorylation;	-	GO:0004672//protein kinase activity;GO:0005524//ATP binding;	-	Receptor protein kinase, putative (AHRD V3.3 B9SKP2_RICCO)
Solyc12g045035.1	746.794	338.539	0.453324	-1.14139	0.0481135	1	GO:0006629	-	-	-	-	-	GO:0006629//lipid metabolic process;	-	-	-	Fatty acid desaturase (AHRD V3.3 A0A200QRI1_9MAGN)
Solyc08g036507.1	43.5524	18.6427	0.428051	-1.22414	0.0482243	1	-	-	-	-	-	-	-	-	-	-	Unknown protein
Solyc09g005090.1	103.659	28.5108	0.275044	-1.86227	0.0484446	1	GO:0005515	-	-	-	-	-	-	-	GO:0005515//protein binding;	-	verticillium wilt disease resistance
Solyc09g150134.1	17.2877	4.26422	0.246663	-2.01939	0.049613	1	-	-	-	-	-	-	-	-	-	-	Unknown protein
Solyc09g007010.1	623.942	2.23446	0.0035812	-8.12534	0.049686	1	-	K13449	virNOG34906	S	sp|Q04108|PR04_SOLLC Pathogenesis-related leaf protein 4 OS=Solanum lycopersicum PE=2 SV=1	gi|350539763|ref|NP_001234523.1| pathogenesis-related leaf protein 4 precursor [Solanum lycopersicum] gi|548586|sp|Q04108.1|PR04_SOLLC RecName: Full=Pathogenesis-related leaf protein 4; Short=P4; Flags: Precursor gi|170488|gb|AAA03615.1| pathogenesis-related protein P4 [Solanum lycopersicum] gi|3660529|emb|CAA09671.1| pathogenesis-related protein PR1a (P4) [Solanum lycopersicum]	-	-	-	ko04626(Plant-pathogen interaction);ko04075(Plant hormone signal transduction);ko04016(MAPK signaling pathway - plant)	Pathogenesis-related protein 1 (AHRD V3.3 Q75QH2_CAPCH)
Solyc01g150101.1	117.551	55.7657	0.474395	-1.07584	0.0498658	1	-	-	-	-	-	-	-	-	-	-	Basic helix-loop-helix (BHLH) DNA-binding superfamily protein (AHRD V3.3 A0A1P8ASG1_ARATH)
